# Supplementary material for: Calculation of the Vapour Pressure of Organic Molecules by Means of a Group-Additivity Method and Their Resultant Gibbs Free Energy and Entropy of Vaporization at 298.15 K
Source: Molecules. 2021 Feb 17;26(4):1045. doi: 10.3390/molecules26041045 (PMC7922249; doi:10.3390/molecules26041045)
Supplement: Supplementary file 1 [file molecules-26-01045-s001.zip]

Archive with 10 entries (9 files):
- molecules-1089923-SM-proofed/
- molecules-1089923-SM-proofed/S01. Compounds List for logVP Calculations.sdf
- molecules-1089923-SM-proofed/S02. Experimental vs. calculated logVP Data Table.pdf
- molecules-1089923-SM-proofed/S03. Experimental vs. calculated deltaG_vap) Data Table.pdf
- molecules-1089923-SM-proofed/S04. Experimental vs. calculated deltaS_vap) Data Table.pdf
- molecules-1089923-SM-proofed/S05. Outliers of logVP.xls
- molecules-1089923-SM-proofed/S06. Exp. and calc. deltaH_vap) Data Table.xls
- molecules-1089923-SM-proofed/Table 1.pdf
- molecules-1089923-SM-proofed/Table 2.pdf
- molecules-1089923-SM-proofed/Table 3.pdf
