# Supplementary material for: Calculation of the Vapour Pressure of Organic Molecules by Means of a Group-Additivity Method and Their Resultant Gibbs Free Energy and Entropy of Vaporization at 298.15 K
Source: Molecules. 2021 Feb 17;26(4):1045. doi: 10.3390/molecules26041045 (PMC7922249; doi:10.3390/molecules26041045)
Supplement: Supplementary file 1 [file molecules-26-01045-s001.zip › molecules-1089923-SM-proofed/S01. Compounds List for logVP Calculations.sdf]

Hexapentacontane
  ChemBrain IXL

170169  0  0  0  0  0  0  0  0  1 V2000
   58.1375   46.0449    0.0000 C   0  0  0  0  0  0  0  0  0  0  0  0
   56.8676   45.1722   -0.0275 C   0  0  0  0  0  0  0  0  0  0  0  0
   55.6210   46.0778    0.0021 C   0  0  0  0  0  0  0  0  0  0  0  0
   54.3511   45.2051   -0.0256 C   0  0  0  0  0  0  0  0  0  0  0  0
   53.1045   46.1108    0.0008 C   0  0  0  0  0  0  0  0  0  0  0  0
   51.8346   45.2382   -0.0269 C   0  0  0  0  0  0  0  0  0  0  0  0
   50.5880   46.1440   -0.0039 C   0  0  0  0  0  0  0  0  0  0  0  0
   49.3181   45.2713   -0.0312 C   0  0  0  0  0  0  0  0  0  0  0  0
   48.0715   46.1773   -0.0115 C   0  0  0  0  0  0  0  0  0  0  0  0
   46.8016   45.3046   -0.0378 C   0  0  0  0  0  0  0  0  0  0  0  0
   45.5551   46.2106   -0.0213 C   0  0  0  0  0  0  0  0  0  0  0  0
   44.2851   45.3378   -0.0460 C   0  0  0  0  0  0  0  0  0  0  0  0
   43.0386   46.2439   -0.0323 C   0  0  0  0  0  0  0  0  0  0  0  0
   41.7687   45.3711   -0.0548 C   0  0  0  0  0  0  0  0  0  0  0  0
   40.5221   46.2771   -0.0435 C   0  0  0  0  0  0  0  0  0  0  0  0
   39.2522   45.4042   -0.0632 C   0  0  0  0  0  0  0  0  0  0  0  0
   38.0056   46.3103   -0.0540 C   0  0  0  0  0  0  0  0  0  0  0  0
   36.7358   45.4372   -0.0701 C   0  0  0  0  0  0  0  0  0  0  0  0
   35.4891   46.3432   -0.0626 C   0  0  0  0  0  0  0  0  0  0  0  0
   34.2193   45.4701   -0.0748 C   0  0  0  0  0  0  0  0  0  0  0  0
   32.9726   46.3760   -0.0687 C   0  0  0  0  0  0  0  0  0  0  0  0
   31.7028   45.5027   -0.0765 C   0  0  0  0  0  0  0  0  0  0  0  0
   30.4561   46.4085   -0.0715 C   0  0  0  0  0  0  0  0  0  0  0  0
   59.3841   45.1394   -0.0325 C   0  0  0  0  0  0  0  0  0  0  0  0
   60.6539   46.0121   -0.0052 C   0  0  0  0  0  0  0  0  0  0  0  0
   61.9006   45.1067   -0.0399 C   0  0  0  0  0  0  0  0  0  0  0  0
   63.1704   45.9794   -0.0128 C   0  0  0  0  0  0  0  0  0  0  0  0
   64.4170   45.0741   -0.0490 C   0  0  0  0  0  0  0  0  0  0  0  0
   65.6869   45.9469   -0.0219 C   0  0  0  0  0  0  0  0  0  0  0  0
   66.9337   45.0415   -0.0589 C   0  0  0  0  0  0  0  0  0  0  0  0
   29.1864   45.5351   -0.0748 C   0  0  0  0  0  0  0  0  0  0  0  0
   27.9395   46.4408   -0.0707 C   0  0  0  0  0  0  0  0  0  0  0  0
   26.6699   45.5672   -0.0696 C   0  0  0  0  0  0  0  0  0  0  0  0
   25.4230   46.4728   -0.0665 C   0  0  0  0  0  0  0  0  0  0  0  0
   24.1535   45.5990   -0.0612 C   0  0  0  0  0  0  0  0  0  0  0  0
   22.9064   46.5045   -0.0594 C   0  0  0  0  0  0  0  0  0  0  0  0
   21.6370   45.6306   -0.0505 C   0  0  0  0  0  0  0  0  0  0  0  0
   20.3899   46.5359   -0.0503 C   0  0  0  0  0  0  0  0  0  0  0  0
   19.1206   45.6619   -0.0386 C   0  0  0  0  0  0  0  0  0  0  0  0
   17.8733   46.5670   -0.0407 C   0  0  0  0  0  0  0  0  0  0  0  0
   16.6042   45.6929   -0.0270 C   0  0  0  0  0  0  0  0  0  0  0  0
   15.3568   46.5979   -0.0319 C   0  0  0  0  0  0  0  0  0  0  0  0
   14.0877   45.7237   -0.0171 C   0  0  0  0  0  0  0  0  0  0  0  0
   12.8402   46.6285   -0.0253 C   0  0  0  0  0  0  0  0  0  0  0  0
   11.5712   45.7542   -0.0103 C   0  0  0  0  0  0  0  0  0  0  0  0
   10.3237   46.6589   -0.0218 C   0  0  0  0  0  0  0  0  0  0  0  0
    9.0547   45.7844   -0.0070 C   0  0  0  0  0  0  0  0  0  0  0  0
    7.8071   46.6890   -0.0217 C   0  0  0  0  0  0  0  0  0  0  0  0
    6.5382   45.8145   -0.0074 C   0  0  0  0  0  0  0  0  0  0  0  0
    5.2906   46.7189   -0.0247 C   0  0  0  0  0  0  0  0  0  0  0  0
    0.2574   46.7787   -0.0361 C   0  0  0  0  0  0  0  0  0  0  0  0
    1.5052   45.8742   -0.0160 C   0  0  0  0  0  0  0  0  0  0  0  0
    2.7740   46.7488   -0.0298 C   0  0  0  0  0  0  0  0  0  0  0  0
    4.0217   45.8444   -0.0107 C   0  0  0  0  0  0  0  0  0  0  0  0
   -1.0114   45.9042   -0.0221 C   0  0  0  0  0  0  0  0  0  0  0  0
   68.2035   45.9141   -0.0316 C   0  0  0  0  0  0  0  0  0  0  0  0
   58.1470   46.6400    0.9048 H   0  0  0  0  0  0  0  0  0  0  0  0
   58.1443   46.6995   -0.8627 H   0  0  0  0  0  0  0  0  0  0  0  0
   56.8590   44.5758   -0.9315 H   0  0  0  0  0  0  0  0  0  0  0  0
   56.8598   44.5188    0.8361 H   0  0  0  0  0  0  0  0  0  0  0  0
   55.6294   46.6742    0.9061 H   0  0  0  0  0  0  0  0  0  0  0  0
   55.6289   46.7311   -0.8616 H   0  0  0  0  0  0  0  0  0  0  0  0
   54.3437   44.6072   -0.9286 H   0  0  0  0  0  0  0  0  0  0  0  0
   54.3421   44.5532    0.8392 H   0  0  0  0  0  0  0  0  0  0  0  0
   53.1119   46.7089    0.9037 H   0  0  0  0  0  0  0  0  0  0  0  0
   53.1135   46.7626   -0.8641 H   0  0  0  0  0  0  0  0  0  0  0  0
   51.8283   44.6385   -0.9287 H   0  0  0  0  0  0  0  0  0  0  0  0
   51.8244   44.5879    0.8391 H   0  0  0  0  0  0  0  0  0  0  0  0
   50.5944   46.7440    0.8977 H   0  0  0  0  0  0  0  0  0  0  0  0
   50.5981   46.7939   -0.8701 H   0  0  0  0  0  0  0  0  0  0  0  0
   49.3128   44.6697   -0.9317 H   0  0  0  0  0  0  0  0  0  0  0  0
   49.3069   44.6229    0.8362 H   0  0  0  0  0  0  0  0  0  0  0  0
   48.0771   46.7795    0.8886 H   0  0  0  0  0  0  0  0  0  0  0  0
   48.0824   46.8251   -0.8793 H   0  0  0  0  0  0  0  0  0  0  0  0
   46.7971   44.7008   -0.9369 H   0  0  0  0  0  0  0  0  0  0  0  0
   46.7897   44.6582    0.8311 H   0  0  0  0  0  0  0  0  0  0  0  0
   45.5601   46.8152    0.8773 H   0  0  0  0  0  0  0  0  0  0  0  0
   45.5665   46.8561   -0.8908 H   0  0  0  0  0  0  0  0  0  0  0  0
   44.2810   44.7318   -0.9436 H   0  0  0  0  0  0  0  0  0  0  0  0
   44.2728   44.6937    0.8245 H   0  0  0  0  0  0  0  0  0  0  0  0
   43.0434   46.8510    0.8645 H   0  0  0  0  0  0  0  0  0  0  0  0
   43.0502   46.8869   -0.9036 H   0  0  0  0  0  0  0  0  0  0  0  0
   41.7646   44.7627   -0.9508 H   0  0  0  0  0  0  0  0  0  0  0  0
   41.7563   44.7292    0.8174 H   0  0  0  0  0  0  0  0  0  0  0  0
   40.5271   46.8869    0.8515 H   0  0  0  0  0  0  0  0  0  0  0  0
   40.5335   46.9176   -0.9168 H   0  0  0  0  0  0  0  0  0  0  0  0
   39.2478   44.7933   -0.9574 H   0  0  0  0  0  0  0  0  0  0  0  0
   39.2402   44.7648    0.8109 H   0  0  0  0  0  0  0  0  0  0  0  0
   38.0111   46.9228    0.8391 H   0  0  0  0  0  0  0  0  0  0  0  0
   38.0164   46.9480   -0.9292 H   0  0  0  0  0  0  0  0  0  0  0  0
   36.7307   44.8237   -0.9626 H   0  0  0  0  0  0  0  0  0  0  0  0
   36.7244   44.8004    0.8058 H   0  0  0  0  0  0  0  0  0  0  0  0
   35.4954   46.9586    0.8286 H   0  0  0  0  0  0  0  0  0  0  0  0
   35.4991   46.9782   -0.9399 H   0  0  0  0  0  0  0  0  0  0  0  0
   34.2134   44.8539   -0.9654 H   0  0  0  0  0  0  0  0  0  0  0  0
   34.2090   44.8359    0.8030 H   0  0  0  0  0  0  0  0  0  0  0  0
   32.9800   46.9941    0.8206 H   0  0  0  0  0  0  0  0  0  0  0  0
   32.9814   47.0082   -0.9479 H   0  0  0  0  0  0  0  0  0  0  0  0
   31.6958   44.8838   -0.9653 H   0  0  0  0  0  0  0  0  0  0  0  0
   31.6937   44.8711    0.8032 H   0  0  0  0  0  0  0  0  0  0  0  0
   30.4646   47.0294    0.8158 H   0  0  0  0  0  0  0  0  0  0  0  0
   30.4636   47.0380   -0.9527 H   0  0  0  0  0  0  0  0  0  0  0  0
   59.3744   44.5443   -0.9373 H   0  0  0  0  0  0  0  0  0  0  0  0
   59.3773   44.4847    0.8302 H   0  0  0  0  0  0  0  0  0  0  0  0
   60.6643   46.6062    0.9003 H   0  0  0  0  0  0  0  0  0  0  0  0
   60.6599   46.6677   -0.8672 H   0  0  0  0  0  0  0  0  0  0  0  0
   61.8901   44.5127   -0.9455 H   0  0  0  0  0  0  0  0  0  0  0  0
   61.8947   44.4510    0.8220 H   0  0  0  0  0  0  0  0  0  0  0  0
   63.1814   46.5728    0.8931 H   0  0  0  0  0  0  0  0  0  0  0  0
   63.1758   46.6358   -0.8743 H   0  0  0  0  0  0  0  0  0  0  0  0
   64.4061   44.4809   -0.9550 H   0  0  0  0  0  0  0  0  0  0  0  0
   64.4117   44.4177    0.8124 H   0  0  0  0  0  0  0  0  0  0  0  0
   65.6981   46.5398    0.8843 H   0  0  0  0  0  0  0  0  0  0  0  0
   65.6921   46.6036   -0.8830 H   0  0  0  0  0  0  0  0  0  0  0  0
   66.9225   44.4487   -0.9651 H   0  0  0  0  0  0  0  0  0  0  0  0
   66.9285   44.3847    0.8022 H   0  0  0  0  0  0  0  0  0  0  0  0
   29.1781   44.9135   -0.9616 H   0  0  0  0  0  0  0  0  0  0  0  0
   29.1786   44.9062    0.8069 H   0  0  0  0  0  0  0  0  0  0  0  0
   27.9493   47.0644    0.8147 H   0  0  0  0  0  0  0  0  0  0  0  0
   27.9457   47.0676   -0.9539 H   0  0  0  0  0  0  0  0  0  0  0  0
   26.6605   44.9429   -0.9545 H   0  0  0  0  0  0  0  0  0  0  0  0
   26.6635   44.9411    0.8140 H   0  0  0  0  0  0  0  0  0  0  0  0
   25.4338   47.0990    0.8170 H   0  0  0  0  0  0  0  0  0  0  0  0
   25.4279   47.0970   -0.9515 H   0  0  0  0  0  0  0  0  0  0  0  0
   24.1430   44.9721   -0.9442 H   0  0  0  0  0  0  0  0  0  0  0  0
   24.1482   44.9756    0.8243 H   0  0  0  0  0  0  0  0  0  0  0  0
   22.9180   47.1331    0.8224 H   0  0  0  0  0  0  0  0  0  0  0  0
   22.9105   47.1263   -0.9461 H   0  0  0  0  0  0  0  0  0  0  0  0
   21.6260   45.0010   -0.9316 H   0  0  0  0  0  0  0  0  0  0  0  0
   21.6325   45.0098    0.8369 H   0  0  0  0  0  0  0  0  0  0  0  0
   20.4018   47.1668    0.8298 H   0  0  0  0  0  0  0  0  0  0  0  0
   20.3934   47.1554   -0.9387 H   0  0  0  0  0  0  0  0  0  0  0  0
   19.1094   45.0298   -0.9179 H   0  0  0  0  0  0  0  0  0  0  0  0
   19.1164   45.0436    0.8506 H   0  0  0  0  0  0  0  0  0  0  0  0
   17.8851   47.2001    0.8379 H   0  0  0  0  0  0  0  0  0  0  0  0
   17.8769   47.1844   -0.9305 H   0  0  0  0  0  0  0  0  0  0  0  0
   16.5933   45.0586   -0.9046 H   0  0  0  0  0  0  0  0  0  0  0  0
   16.5998   45.0769    0.8638 H   0  0  0  0  0  0  0  0  0  0  0  0
   15.3679   47.2329    0.8453 H   0  0  0  0  0  0  0  0  0  0  0  0
   15.3608   47.2133   -0.9231 H   0  0  0  0  0  0  0  0  0  0  0  0
   14.0776   45.0872   -0.8933 H   0  0  0  0  0  0  0  0  0  0  0  0
   14.0826   45.1098    0.8750 H   0  0  0  0  0  0  0  0  0  0  0  0
   12.8503   47.2652    0.8507 H   0  0  0  0  0  0  0  0  0  0  0  0
   12.8452   47.2421   -0.9177 H   0  0  0  0  0  0  0  0  0  0  0  0
   11.5623   45.1159   -0.8852 H   0  0  0  0  0  0  0  0  0  0  0  0
   11.5651   45.1421    0.8832 H   0  0  0  0  0  0  0  0  0  0  0  0
   10.3325   47.2971    0.8531 H   0  0  0  0  0  0  0  0  0  0  0  0
   10.3299   47.2709   -0.9153 H   0  0  0  0  0  0  0  0  0  0  0  0
    9.0470   45.1447   -0.8809 H   0  0  0  0  0  0  0  0  0  0  0  0
    9.0475   45.1738    0.8874 H   0  0  0  0  0  0  0  0  0  0  0  0
    7.8146   47.3286    0.8522 H   0  0  0  0  0  0  0  0  0  0  0  0
    7.8146   47.2996   -0.9161 H   0  0  0  0  0  0  0  0  0  0  0  0
    6.5316   45.1737   -0.8804 H   0  0  0  0  0  0  0  0  0  0  0  0
    6.5299   45.2050    0.8878 H   0  0  0  0  0  0  0  0  0  0  0  0
    5.2970   47.3597    0.8484 H   0  0  0  0  0  0  0  0  0  0  0  0
    5.2990   47.3285   -0.9198 H   0  0  0  0  0  0  0  0  0  0  0  0
    0.2628   47.4207    0.8361 H   0  0  0  0  0  0  0  0  0  0  0  0
    0.2667   47.3868   -0.9321 H   0  0  0  0  0  0  0  0  0  0  0  0
    1.4997   45.2323   -0.8882 H   0  0  0  0  0  0  0  0  0  0  0  0
    1.4958   45.2660    0.8800 H   0  0  0  0  0  0  0  0  0  0  0  0
    2.7798   47.3904    0.8427 H   0  0  0  0  0  0  0  0  0  0  0  0
    2.7831   47.3575   -0.9256 H   0  0  0  0  0  0  0  0  0  0  0  0
    4.0159   45.2029   -0.8832 H   0  0  0  0  0  0  0  0  0  0  0  0
    4.0127   45.2357    0.8850 H   0  0  0  0  0  0  0  0  0  0  0  0
   -1.0170   45.2622   -0.8943 H   0  0  0  0  0  0  0  0  0  0  0  0
   -1.0210   45.2961    0.8740 H   0  0  0  0  0  0  0  0  0  0  0  0
   -1.8880   46.5399   -0.0364 H   0  0  0  0  0  0  0  0  0  0  0  0
   68.2087   46.5710   -0.8926 H   0  0  0  0  0  0  0  0  0  0  0  0
   69.0793   45.2778   -0.0577 H   0  0  0  0  0  0  0  0  0  0  0  0
   68.2148   46.5069    0.8747 H   0  0  0  0  0  0  0  0  0  0  0  0
  1  2  1  0  0  0  0
  2  3  1  0  0  0  0
  3  4  1  0  0  0  0
  4  5  1  0  0  0  0
  5  6  1  0  0  0  0
  6  7  1  0  0  0  0
  7  8  1  0  0  0  0
  8  9  1  0  0  0  0
  9 10  1  0  0  0  0
 10 11  1  0  0  0  0
 11 12  1  0  0  0  0
 12 13  1  0  0  0  0
 13 14  1  0  0  0  0
 14 15  1  0  0  0  0
 15 16  1  0  0  0  0
 16 17  1  0  0  0  0
 17 18  1  0  0  0  0
 18 19  1  0  0  0  0
 19 20  1  0  0  0  0
 20 21  1  0  0  0  0
 21 22  1  0  0  0  0
 22 23  1  0  0  0  0
  1 24  1  0  0  0  0
 24 25  1  0  0  0  0
 25 26  1  0  0  0  0
 26 27  1  0  0  0  0
 27 28  1  0  0  0  0
 28 29  1  0  0  0  0
 29 30  1  0  0  0  0
 31 32  1  0  0  0  0
 32 33  1  0  0  0  0
 33 34  1  0  0  0  0
 34 35  1  0  0  0  0
 35 36  1  0  0  0  0
 36 37  1  0  0  0  0
 37 38  1  0  0  0  0
 38 39  1  0  0  0  0
 39 40  1  0  0  0  0
 31 23  1  0  0  0  0
 41 42  1  0  0  0  0
 42 43  1  0  0  0  0
 43 44  1  0  0  0  0
 44 45  1  0  0  0  0
 45 46  1  0  0  0  0
 46 47  1  0  0  0  0
 47 48  1  0  0  0  0
 48 49  1  0  0  0  0
 49 50  1  0  0  0  0
 41 40  1  0  0  0  0
 51 52  1  0  0  0  0
 52 53  1  0  0  0  0
 53 54  1  0  0  0  0
 54 50  1  0  0  0  0
 51 55  1  0  0  0  0
 30 56  1  0  0  0  0
  1 57  1  0  0  0  0
  1 58  1  0  0  0  0
  2 59  1  0  0  0  0
  2 60  1  0  0  0  0
  3 61  1  0  0  0  0
  3 62  1  0  0  0  0
  4 63  1  0  0  0  0
  4 64  1  0  0  0  0
  5 65  1  0  0  0  0
  5 66  1  0  0  0  0
  6 67  1  0  0  0  0
  6 68  1  0  0  0  0
  7 69  1  0  0  0  0
  7 70  1  0  0  0  0
  8 71  1  0  0  0  0
  8 72  1  0  0  0  0
  9 73  1  0  0  0  0
  9 74  1  0  0  0  0
 10 75  1  0  0  0  0
 10 76  1  0  0  0  0
 11 77  1  0  0  0  0
 11 78  1  0  0  0  0
 12 79  1  0  0  0  0
 12 80  1  0  0  0  0
 13 81  1  0  0  0  0
 13 82  1  0  0  0  0
 14 83  1  0  0  0  0
 14 84  1  0  0  0  0
 15 85  1  0  0  0  0
 15 86  1  0  0  0  0
 16 87  1  0  0  0  0
 16 88  1  0  0  0  0
 17 89  1  0  0  0  0
 17 90  1  0  0  0  0
 18 91  1  0  0  0  0
 18 92  1  0  0  0  0
 19 93  1  0  0  0  0
 19 94  1  0  0  0  0
 20 95  1  0  0  0  0
 20 96  1  0  0  0  0
 21 97  1  0  0  0  0
 21 98  1  0  0  0  0
 22 99  1  0  0  0  0
 22100  1  0  0  0  0
 23101  1  0  0  0  0
 23102  1  0  0  0  0
 24103  1  0  0  0  0
 24104  1  0  0  0  0
 25105  1  0  0  0  0
 25106  1  0  0  0  0
 26107  1  0  0  0  0
 26108  1  0  0  0  0
 27109  1  0  0  0  0
 27110  1  0  0  0  0
 28111  1  0  0  0  0
 28112  1  0  0  0  0
 29113  1  0  0  0  0
 29114  1  0  0  0  0
 30115  1  0  0  0  0
 30116  1  0  0  0  0
 31117  1  0  0  0  0
 31118  1  0  0  0  0
 32119  1  0  0  0  0
 32120  1  0  0  0  0
 33121  1  0  0  0  0
 33122  1  0  0  0  0
 34123  1  0  0  0  0
 34124  1  0  0  0  0
 35125  1  0  0  0  0
 35126  1  0  0  0  0
 36127  1  0  0  0  0
 36128  1  0  0  0  0
 37129  1  0  0  0  0
 37130  1  0  0  0  0
 38131  1  0  0  0  0
 38132  1  0  0  0  0
 39133  1  0  0  0  0
 39134  1  0  0  0  0
 40135  1  0  0  0  0
 40136  1  0  0  0  0
 41137  1  0  0  0  0
 41138  1  0  0  0  0
 42139  1  0  0  0  0
 42140  1  0  0  0  0
 43141  1  0  0  0  0
 43142  1  0  0  0  0
 44143  1  0  0  0  0
 44144  1  0  0  0  0
 45145  1  0  0  0  0
 45146  1  0  0  0  0
 46147  1  0  0  0  0
 46148  1  0  0  0  0
 47149  1  0  0  0  0
 47150  1  0  0  0  0
 48151  1  0  0  0  0
 48152  1  0  0  0  0
 49153  1  0  0  0  0
 49154  1  0  0  0  0
 50155  1  0  0  0  0
 50156  1  0  0  0  0
 51157  1  0  0  0  0
 51158  1  0  0  0  0
 52159  1  0  0  0  0
 52160  1  0  0  0  0
 53161  1  0  0  0  0
 53162  1  0  0  0  0
 54163  1  0  0  0  0
 54164  1  0  0  0  0
 55165  1  0  0  0  0
 55166  1  0  0  0  0
 55167  1  0  0  0  0
 56168  1  0  0  0  0
 56169  1  0  0  0  0
 56170  1  0  0  0  0
M  END
>  <Alias name>
Hexapentacontane

>  <logVP>   
-19.36

$$$$
Tetrapentacontane
  ChemBrain IXL

164163  0  0  0  0  0  0  0  0  1 V2000
   48.9488  107.9982    7.7697 C   0  0  0  0  0  0  0  0  0  0  0  0
   48.2583  106.6405    7.5350 C   0  0  0  0  0  0  0  0  0  0  0  0
   46.8515  106.8737    6.9506 C   0  0  0  0  0  0  0  0  0  0  0  0
   46.1610  105.5161    6.7160 C   0  0  0  0  0  0  0  0  0  0  0  0
   44.7542  105.7492    6.1315 C   0  0  0  0  0  0  0  0  0  0  0  0
   44.0638  104.3915    5.8970 C   0  0  0  0  0  0  0  0  0  0  0  0
   42.6570  104.6246    5.3125 C   0  0  0  0  0  0  0  0  0  0  0  0
   41.9667  103.2668    5.0780 C   0  0  0  0  0  0  0  0  0  0  0  0
   40.5599  103.4996    4.4936 C   0  0  0  0  0  0  0  0  0  0  0  0
   39.8698  102.1418    4.2592 C   0  0  0  0  0  0  0  0  0  0  0  0
   38.4629  102.3744    3.6747 C   0  0  0  0  0  0  0  0  0  0  0  0
   37.7730  101.0164    3.4404 C   0  0  0  0  0  0  0  0  0  0  0  0
   36.3661  101.2486    2.8559 C   0  0  0  0  0  0  0  0  0  0  0  0
   35.6765   99.8905    2.6217 C   0  0  0  0  0  0  0  0  0  0  0  0
   34.2695  100.1223    2.0372 C   0  0  0  0  0  0  0  0  0  0  0  0
   33.5803   98.7639    1.8031 C   0  0  0  0  0  0  0  0  0  0  0  0
   32.1732   98.9953    1.2187 C   0  0  0  0  0  0  0  0  0  0  0  0
   31.4845   97.6366    0.9848 C   0  0  0  0  0  0  0  0  0  0  0  0
   30.0773   97.8674    0.4003 C   0  0  0  0  0  0  0  0  0  0  0  0
   29.3891   96.5085    0.1666 C   0  0  0  0  0  0  0  0  0  0  0  0
   27.9818   96.7387   -0.4178 C   0  0  0  0  0  0  0  0  0  0  0  0
   27.2940   95.3795   -0.6514 C   0  0  0  0  0  0  0  0  0  0  0  0
   25.8866   95.6090   -1.2357 C   0  0  0  0  0  0  0  0  0  0  0  0
   50.3556  107.7650    8.3542 C   0  0  0  0  0  0  0  0  0  0  0  0
   51.0461  109.1226    8.5888 C   0  0  0  0  0  0  0  0  0  0  0  0
   52.4528  108.8893    9.1733 C   0  0  0  0  0  0  0  0  0  0  0  0
   53.1434  110.2470    9.4079 C   0  0  0  0  0  0  0  0  0  0  0  0
   54.5501  110.0137    9.9925 C   0  0  0  0  0  0  0  0  0  0  0  0
   55.2407  111.3715   10.2272 C   0  0  0  0  0  0  0  0  0  0  0  0
   56.6474  111.1384   10.8117 C   0  0  0  0  0  0  0  0  0  0  0  0
   25.1995   94.2495   -1.4691 C   0  0  0  0  0  0  0  0  0  0  0  0
   23.7919   94.4783   -2.0534 C   0  0  0  0  0  0  0  0  0  0  0  0
   23.1054   93.1185   -2.2866 C   0  0  0  0  0  0  0  0  0  0  0  0
   21.6977   93.3466   -2.8708 C   0  0  0  0  0  0  0  0  0  0  0  0
   21.0117   91.9864   -3.1038 C   0  0  0  0  0  0  0  0  0  0  0  0
   19.6039   92.2139   -3.6880 C   0  0  0  0  0  0  0  0  0  0  0  0
   18.9185   90.8534   -3.9208 C   0  0  0  0  0  0  0  0  0  0  0  0
   17.5105   91.0802   -4.5049 C   0  0  0  0  0  0  0  0  0  0  0  0
   16.8257   89.7194   -4.7376 C   0  0  0  0  0  0  0  0  0  0  0  0
   15.4176   89.9456   -5.3218 C   0  0  0  0  0  0  0  0  0  0  0  0
   14.7334   88.5845   -5.5544 C   0  0  0  0  0  0  0  0  0  0  0  0
   13.3252   88.8102   -6.1385 C   0  0  0  0  0  0  0  0  0  0  0  0
   12.6414   87.4488   -6.3711 C   0  0  0  0  0  0  0  0  0  0  0  0
   11.2332   87.6740   -6.9553 C   0  0  0  0  0  0  0  0  0  0  0  0
   10.5498   86.3125   -7.1879 C   0  0  0  0  0  0  0  0  0  0  0  0
    9.1415   86.5373   -7.7721 C   0  0  0  0  0  0  0  0  0  0  0  0
    8.4585   85.1756   -8.0047 C   0  0  0  0  0  0  0  0  0  0  0  0
    7.0502   85.4002   -8.5889 C   0  0  0  0  0  0  0  0  0  0  0  0
    6.3673   84.0383   -8.8216 C   0  0  0  0  0  0  0  0  0  0  0  0
    4.9590   84.2627   -9.4059 C   0  0  0  0  0  0  0  0  0  0  0  0
    0.7770   81.9873  -11.0398 C   0  0  0  0  0  0  0  0  0  0  0  0
    2.1853   81.7631  -10.4556 C   0  0  0  0  0  0  0  0  0  0  0  0
    2.8680   83.1251  -10.2229 C   0  0  0  0  0  0  0  0  0  0  0  0
    4.2763   82.9008   -9.6386 C   0  0  0  0  0  0  0  0  0  0  0  0
   49.0321  108.5281    6.8289 H   0  0  0  0  0  0  0  0  0  0  0  0
   48.3621  108.5862    8.4645 H   0  0  0  0  0  0  0  0  0  0  0  0
   48.1750  106.1106    8.4758 H   0  0  0  0  0  0  0  0  0  0  0  0
   48.8450  106.0525    6.8402 H   0  0  0  0  0  0  0  0  0  0  0  0
   46.9348  107.4037    6.0098 H   0  0  0  0  0  0  0  0  0  0  0  0
   46.2648  107.4618    7.6455 H   0  0  0  0  0  0  0  0  0  0  0  0
   46.0778  104.9862    7.6568 H   0  0  0  0  0  0  0  0  0  0  0  0
   46.7477  104.9280    6.0211 H   0  0  0  0  0  0  0  0  0  0  0  0
   44.8375  106.2792    5.1907 H   0  0  0  0  0  0  0  0  0  0  0  0
   44.1676  106.3373    6.8264 H   0  0  0  0  0  0  0  0  0  0  0  0
   43.9806  103.8616    6.8378 H   0  0  0  0  0  0  0  0  0  0  0  0
   44.6505  103.8035    5.2021 H   0  0  0  0  0  0  0  0  0  0  0  0
   42.7402  105.1545    4.3717 H   0  0  0  0  0  0  0  0  0  0  0  0
   42.0703  105.2126    6.0074 H   0  0  0  0  0  0  0  0  0  0  0  0
   41.8836  102.7369    6.0189 H   0  0  0  0  0  0  0  0  0  0  0  0
   42.5535  102.6788    4.3832 H   0  0  0  0  0  0  0  0  0  0  0  0
   40.6430  104.0295    3.5527 H   0  0  0  0  0  0  0  0  0  0  0  0
   39.9731  104.0876    5.1884 H   0  0  0  0  0  0  0  0  0  0  0  0
   39.7867  101.6119    5.2000 H   0  0  0  0  0  0  0  0  0  0  0  0
   40.4566  101.5538    3.5643 H   0  0  0  0  0  0  0  0  0  0  0  0
   38.5459  102.9042    2.7338 H   0  0  0  0  0  0  0  0  0  0  0  0
   37.8760  102.9623    4.3695 H   0  0  0  0  0  0  0  0  0  0  0  0
   37.6901  100.4866    4.3813 H   0  0  0  0  0  0  0  0  0  0  0  0
   38.3600  100.4285    2.7456 H   0  0  0  0  0  0  0  0  0  0  0  0
   36.4490  101.7784    1.9150 H   0  0  0  0  0  0  0  0  0  0  0  0
   35.7791  101.8365    3.5507 H   0  0  0  0  0  0  0  0  0  0  0  0
   35.5937   99.3607    3.5626 H   0  0  0  0  0  0  0  0  0  0  0  0
   36.2636   99.3026    1.9269 H   0  0  0  0  0  0  0  0  0  0  0  0
   34.3522  100.6520    1.0963 H   0  0  0  0  0  0  0  0  0  0  0  0
   33.6823  100.7100    2.7320 H   0  0  0  0  0  0  0  0  0  0  0  0
   33.4977   98.2342    2.7441 H   0  0  0  0  0  0  0  0  0  0  0  0
   34.1676   98.1762    1.1084 H   0  0  0  0  0  0  0  0  0  0  0  0
   32.2558   99.5249    0.2777 H   0  0  0  0  0  0  0  0  0  0  0  0
   31.5859   99.5829    1.9134 H   0  0  0  0  0  0  0  0  0  0  0  0
   31.4021   97.1070    1.9258 H   0  0  0  0  0  0  0  0  0  0  0  0
   32.0719   97.0491    0.2901 H   0  0  0  0  0  0  0  0  0  0  0  0
   30.1596   98.3970   -0.5407 H   0  0  0  0  0  0  0  0  0  0  0  0
   29.4898   98.4549    1.0950 H   0  0  0  0  0  0  0  0  0  0  0  0
   29.3069   95.9789    1.1077 H   0  0  0  0  0  0  0  0  0  0  0  0
   29.9767   95.9211   -0.5281 H   0  0  0  0  0  0  0  0  0  0  0  0
   28.0638   97.2682   -1.3589 H   0  0  0  0  0  0  0  0  0  0  0  0
   27.3940   97.3260    0.2768 H   0  0  0  0  0  0  0  0  0  0  0  0
   27.2121   94.8500    0.2898 H   0  0  0  0  0  0  0  0  0  0  0  0
   27.8819   94.7922   -1.3460 H   0  0  0  0  0  0  0  0  0  0  0  0
   25.9684   96.1385   -2.1769 H   0  0  0  0  0  0  0  0  0  0  0  0
   25.2987   96.1962   -0.5411 H   0  0  0  0  0  0  0  0  0  0  0  0
   50.2723  107.2350    9.2949 H   0  0  0  0  0  0  0  0  0  0  0  0
   50.9423  107.1769    7.6593 H   0  0  0  0  0  0  0  0  0  0  0  0
   51.1294  109.6525    7.6480 H   0  0  0  0  0  0  0  0  0  0  0  0
   50.4594  109.7106    9.2837 H   0  0  0  0  0  0  0  0  0  0  0  0
   52.3695  108.3594   10.1141 H   0  0  0  0  0  0  0  0  0  0  0  0
   53.0395  108.3013    8.4784 H   0  0  0  0  0  0  0  0  0  0  0  0
   53.2267  110.7769    8.4672 H   0  0  0  0  0  0  0  0  0  0  0  0
   52.5567  110.8350   10.1028 H   0  0  0  0  0  0  0  0  0  0  0  0
   54.4668  109.4837   10.9333 H   0  0  0  0  0  0  0  0  0  0  0  0
   55.1368  109.4257    9.2976 H   0  0  0  0  0  0  0  0  0  0  0  0
   55.3241  111.9014    9.2864 H   0  0  0  0  0  0  0  0  0  0  0  0
   54.6541  111.9595   10.9220 H   0  0  0  0  0  0  0  0  0  0  0  0
   57.1324  112.0925   10.9765 H   0  0  0  0  0  0  0  0  0  0  0  0
   57.2342  110.5504   10.1168 H   0  0  0  0  0  0  0  0  0  0  0  0
   56.5641  110.6084   11.7525 H   0  0  0  0  0  0  0  0  0  0  0  0
   25.1179   93.7200   -0.5279 H   0  0  0  0  0  0  0  0  0  0  0  0
   25.7875   93.6624   -2.1637 H   0  0  0  0  0  0  0  0  0  0  0  0
   23.8734   95.0077   -2.9947 H   0  0  0  0  0  0  0  0  0  0  0  0
   23.2038   95.0653   -1.3588 H   0  0  0  0  0  0  0  0  0  0  0  0
   23.0240   92.5891   -1.3453 H   0  0  0  0  0  0  0  0  0  0  0  0
   23.6936   92.5316   -2.9811 H   0  0  0  0  0  0  0  0  0  0  0  0
   21.7789   93.8759   -3.8121 H   0  0  0  0  0  0  0  0  0  0  0  0
   21.1093   93.9334   -2.1762 H   0  0  0  0  0  0  0  0  0  0  0  0
   20.9306   91.4571   -2.1624 H   0  0  0  0  0  0  0  0  0  0  0  0
   21.6002   91.3997   -3.7983 H   0  0  0  0  0  0  0  0  0  0  0  0
   19.6848   92.7432   -4.6294 H   0  0  0  0  0  0  0  0  0  0  0  0
   19.0153   92.8005   -2.9934 H   0  0  0  0  0  0  0  0  0  0  0  0
   18.8377   90.3241   -2.9794 H   0  0  0  0  0  0  0  0  0  0  0  0
   19.5072   90.2669   -4.6153 H   0  0  0  0  0  0  0  0  0  0  0  0
   17.5912   91.6095   -5.4464 H   0  0  0  0  0  0  0  0  0  0  0  0
   16.9217   91.6666   -3.8104 H   0  0  0  0  0  0  0  0  0  0  0  0
   16.7452   89.1902   -3.7962 H   0  0  0  0  0  0  0  0  0  0  0  0
   17.4146   89.1330   -5.4321 H   0  0  0  0  0  0  0  0  0  0  0  0
   15.4981   90.4748   -6.2632 H   0  0  0  0  0  0  0  0  0  0  0  0
   14.8286   90.5318   -4.6273 H   0  0  0  0  0  0  0  0  0  0  0  0
   14.6530   88.0553   -4.6129 H   0  0  0  0  0  0  0  0  0  0  0  0
   15.3225   87.9983   -6.2488 H   0  0  0  0  0  0  0  0  0  0  0  0
   13.4055   89.3394   -7.0800 H   0  0  0  0  0  0  0  0  0  0  0  0
   12.7360   89.3962   -5.4441 H   0  0  0  0  0  0  0  0  0  0  0  0
   12.5612   86.9196   -5.4296 H   0  0  0  0  0  0  0  0  0  0  0  0
   13.2307   86.8628   -7.0655 H   0  0  0  0  0  0  0  0  0  0  0  0
   11.3133   88.2033   -7.8968 H   0  0  0  0  0  0  0  0  0  0  0  0
   10.6438   88.2599   -6.2608 H   0  0  0  0  0  0  0  0  0  0  0  0
   10.4697   85.7833   -6.2464 H   0  0  0  0  0  0  0  0  0  0  0  0
   11.1393   85.7267   -7.8823 H   0  0  0  0  0  0  0  0  0  0  0  0
    9.2216   87.0666   -8.7136 H   0  0  0  0  0  0  0  0  0  0  0  0
    8.5519   87.1230   -7.0777 H   0  0  0  0  0  0  0  0  0  0  0  0
    8.3785   84.6464   -7.0632 H   0  0  0  0  0  0  0  0  0  0  0  0
    9.0481   84.5899   -8.6991 H   0  0  0  0  0  0  0  0  0  0  0  0
    7.1301   85.9294   -9.5304 H   0  0  0  0  0  0  0  0  0  0  0  0
    6.4604   85.9857   -7.8945 H   0  0  0  0  0  0  0  0  0  0  0  0
    6.2874   83.5091   -7.8801 H   0  0  0  0  0  0  0  0  0  0  0  0
    6.9571   83.4528   -9.5160 H   0  0  0  0  0  0  0  0  0  0  0  0
    5.0389   84.7920  -10.3473 H   0  0  0  0  0  0  0  0  0  0  0  0
    4.3692   84.8482   -8.7115 H   0  0  0  0  0  0  0  0  0  0  0  0
    0.2976   81.0301  -11.2033 H   0  0  0  0  0  0  0  0  0  0  0  0
    0.1871   82.5727  -10.3455 H   0  0  0  0  0  0  0  0  0  0  0  0
    0.8568   82.5165  -11.9813 H   0  0  0  0  0  0  0  0  0  0  0  0
    2.1054   81.2338   -9.5142 H   0  0  0  0  0  0  0  0  0  0  0  0
    2.7751   81.1776  -11.1500 H   0  0  0  0  0  0  0  0  0  0  0  0
    2.9479   83.6544  -11.1643 H   0  0  0  0  0  0  0  0  0  0  0  0
    2.2782   83.7106   -9.5285 H   0  0  0  0  0  0  0  0  0  0  0  0
    4.1964   82.3715   -8.6971 H   0  0  0  0  0  0  0  0  0  0  0  0
    4.8662   82.3153  -10.3330 H   0  0  0  0  0  0  0  0  0  0  0  0
  1  2  1  0  0  0  0
  2  3  1  0  0  0  0
  3  4  1  0  0  0  0
  4  5  1  0  0  0  0
  5  6  1  0  0  0  0
  6  7  1  0  0  0  0
  7  8  1  0  0  0  0
  8  9  1  0  0  0  0
  9 10  1  0  0  0  0
 10 11  1  0  0  0  0
 11 12  1  0  0  0  0
 12 13  1  0  0  0  0
 13 14  1  0  0  0  0
 14 15  1  0  0  0  0
 15 16  1  0  0  0  0
 16 17  1  0  0  0  0
 17 18  1  0  0  0  0
 18 19  1  0  0  0  0
 19 20  1  0  0  0  0
 20 21  1  0  0  0  0
 21 22  1  0  0  0  0
 22 23  1  0  0  0  0
  1 24  1  0  0  0  0
 24 25  1  0  0  0  0
 25 26  1  0  0  0  0
 26 27  1  0  0  0  0
 27 28  1  0  0  0  0
 28 29  1  0  0  0  0
 29 30  1  0  0  0  0
 31 32  1  0  0  0  0
 32 33  1  0  0  0  0
 33 34  1  0  0  0  0
 34 35  1  0  0  0  0
 35 36  1  0  0  0  0
 36 37  1  0  0  0  0
 37 38  1  0  0  0  0
 38 39  1  0  0  0  0
 39 40  1  0  0  0  0
 31 23  1  0  0  0  0
 41 42  1  0  0  0  0
 42 43  1  0  0  0  0
 43 44  1  0  0  0  0
 44 45  1  0  0  0  0
 45 46  1  0  0  0  0
 46 47  1  0  0  0  0
 47 48  1  0  0  0  0
 48 49  1  0  0  0  0
 49 50  1  0  0  0  0
 41 40  1  0  0  0  0
 51 52  1  0  0  0  0
 52 53  1  0  0  0  0
 53 54  1  0  0  0  0
 54 50  1  0  0  0  0
  1 55  1  0  0  0  0
  1 56  1  0  0  0  0
  2 57  1  0  0  0  0
  2 58  1  0  0  0  0
  3 59  1  0  0  0  0
  3 60  1  0  0  0  0
  4 61  1  0  0  0  0
  4 62  1  0  0  0  0
  5 63  1  0  0  0  0
  5 64  1  0  0  0  0
  6 65  1  0  0  0  0
  6 66  1  0  0  0  0
  7 67  1  0  0  0  0
  7 68  1  0  0  0  0
  8 69  1  0  0  0  0
  8 70  1  0  0  0  0
  9 71  1  0  0  0  0
  9 72  1  0  0  0  0
 10 73  1  0  0  0  0
 10 74  1  0  0  0  0
 11 75  1  0  0  0  0
 11 76  1  0  0  0  0
 12 77  1  0  0  0  0
 12 78  1  0  0  0  0
 13 79  1  0  0  0  0
 13 80  1  0  0  0  0
 14 81  1  0  0  0  0
 14 82  1  0  0  0  0
 15 83  1  0  0  0  0
 15 84  1  0  0  0  0
 16 85  1  0  0  0  0
 16 86  1  0  0  0  0
 17 87  1  0  0  0  0
 17 88  1  0  0  0  0
 18 89  1  0  0  0  0
 18 90  1  0  0  0  0
 19 91  1  0  0  0  0
 19 92  1  0  0  0  0
 20 93  1  0  0  0  0
 20 94  1  0  0  0  0
 21 95  1  0  0  0  0
 21 96  1  0  0  0  0
 22 97  1  0  0  0  0
 22 98  1  0  0  0  0
 23 99  1  0  0  0  0
 23100  1  0  0  0  0
 24101  1  0  0  0  0
 24102  1  0  0  0  0
 25103  1  0  0  0  0
 25104  1  0  0  0  0
 26105  1  0  0  0  0
 26106  1  0  0  0  0
 27107  1  0  0  0  0
 27108  1  0  0  0  0
 28109  1  0  0  0  0
 28110  1  0  0  0  0
 29111  1  0  0  0  0
 29112  1  0  0  0  0
 30113  1  0  0  0  0
 30114  1  0  0  0  0
 30115  1  0  0  0  0
 31116  1  0  0  0  0
 31117  1  0  0  0  0
 32118  1  0  0  0  0
 32119  1  0  0  0  0
 33120  1  0  0  0  0
 33121  1  0  0  0  0
 34122  1  0  0  0  0
 34123  1  0  0  0  0
 35124  1  0  0  0  0
 35125  1  0  0  0  0
 36126  1  0  0  0  0
 36127  1  0  0  0  0
 37128  1  0  0  0  0
 37129  1  0  0  0  0
 38130  1  0  0  0  0
 38131  1  0  0  0  0
 39132  1  0  0  0  0
 39133  1  0  0  0  0
 40134  1  0  0  0  0
 40135  1  0  0  0  0
 41136  1  0  0  0  0
 41137  1  0  0  0  0
 42138  1  0  0  0  0
 42139  1  0  0  0  0
 43140  1  0  0  0  0
 43141  1  0  0  0  0
 44142  1  0  0  0  0
 44143  1  0  0  0  0
 45144  1  0  0  0  0
 45145  1  0  0  0  0
 46146  1  0  0  0  0
 46147  1  0  0  0  0
 47148  1  0  0  0  0
 47149  1  0  0  0  0
 48150  1  0  0  0  0
 48151  1  0  0  0  0
 49152  1  0  0  0  0
 49153  1  0  0  0  0
 50154  1  0  0  0  0
 50155  1  0  0  0  0
 51156  1  0  0  0  0
 51157  1  0  0  0  0
 51158  1  0  0  0  0
 52159  1  0  0  0  0
 52160  1  0  0  0  0
 53161  1  0  0  0  0
 53162  1  0  0  0  0
 54163  1  0  0  0  0
 54164  1  0  0  0  0
M  END
>  <Alias name>
Tetrapentacontane

>  <logVP>   
-18.533

$$$$
Dopentacontane
  ChemBrain IXL

158157  0  0  0  0  0  0  0  0  1 V2000
    6.9775  136.8205    9.7079 C   0  0  0  0  0  0  0  0  0  0  0  0
    8.4081  136.2501    9.7639 C   0  0  0  0  0  0  0  0  0  0  0  0
    8.5775  135.1789    8.6690 C   0  0  0  0  0  0  0  0  0  0  0  0
   10.0078  134.6081    8.7255 C   0  0  0  0  0  0  0  0  0  0  0  0
   10.1773  133.5371    7.6304 C   0  0  0  0  0  0  0  0  0  0  0  0
   11.6075  132.9658    7.6872 C   0  0  0  0  0  0  0  0  0  0  0  0
   11.7772  131.8952    6.5918 C   0  0  0  0  0  0  0  0  0  0  0  0
   13.2072  131.3236    6.6491 C   0  0  0  0  0  0  0  0  0  0  0  0
   13.3771  130.2535    5.5531 C   0  0  0  0  0  0  0  0  0  0  0  0
   14.8070  129.6815    5.6108 C   0  0  0  0  0  0  0  0  0  0  0  0
   14.9772  128.6120    4.5143 C   0  0  0  0  0  0  0  0  0  0  0  0
   16.4068  128.0395    4.5725 C   0  0  0  0  0  0  0  0  0  0  0  0
   16.5774  126.9707    3.4755 C   0  0  0  0  0  0  0  0  0  0  0  0
   18.0068  126.3975    3.5343 C   0  0  0  0  0  0  0  0  0  0  0  0
   18.1777  125.3294    2.4366 C   0  0  0  0  0  0  0  0  0  0  0  0
   19.6067  124.7555    2.4962 C   0  0  0  0  0  0  0  0  0  0  0  0
   19.7779  123.6879    1.3981 C   0  0  0  0  0  0  0  0  0  0  0  0
   21.2066  123.1132    1.4585 C   0  0  0  0  0  0  0  0  0  0  0  0
   21.3781  122.0460    0.3600 C   0  0  0  0  0  0  0  0  0  0  0  0
   22.8063  121.4704    0.4213 C   0  0  0  0  0  0  0  0  0  0  0  0
   22.9782  120.4036   -0.6776 C   0  0  0  0  0  0  0  0  0  0  0  0
   24.4060  119.8271   -0.6152 C   0  0  0  0  0  0  0  0  0  0  0  0
   24.5781  118.7609   -1.7146 C   0  0  0  0  0  0  0  0  0  0  0  0
    6.8083  137.8919   10.8026 C   0  0  0  0  0  0  0  0  0  0  0  0
    5.3775  138.4619   10.7470 C   0  0  0  0  0  0  0  0  0  0  0  0
    5.2083  139.5333   11.8416 C   0  0  0  0  0  0  0  0  0  0  0  0
    3.7775  140.1031   11.7862 C   0  0  0  0  0  0  0  0  0  0  0  0
    3.6082  141.1747   12.8810 C   0  0  0  0  0  0  0  0  0  0  0  0
    2.1774  141.7443   12.8257 C   0  0  0  0  0  0  0  0  0  0  0  0
   26.0056  118.1835   -1.6514 C   0  0  0  0  0  0  0  0  0  0  0  0
   26.1781  117.1179   -2.7512 C   0  0  0  0  0  0  0  0  0  0  0  0
   27.6053  116.5399   -2.6873 C   0  0  0  0  0  0  0  0  0  0  0  0
   27.7783  115.4750   -3.7878 C   0  0  0  0  0  0  0  0  0  0  0  0
   29.2052  114.8966   -3.7234 C   0  0  0  0  0  0  0  0  0  0  0  0
   29.3787  113.8326   -4.8247 C   0  0  0  0  0  0  0  0  0  0  0  0
   30.8056  113.2540   -4.7599 C   0  0  0  0  0  0  0  0  0  0  0  0
   30.9797  112.1910   -5.8620 C   0  0  0  0  0  0  0  0  0  0  0  0
   32.4065  111.6123   -5.7970 C   0  0  0  0  0  0  0  0  0  0  0  0
   32.5811  110.5502   -6.9000 C   0  0  0  0  0  0  0  0  0  0  0  0
   34.0079  109.9715   -6.8347 C   0  0  0  0  0  0  0  0  0  0  0  0
   34.1829  108.9102   -7.9384 C   0  0  0  0  0  0  0  0  0  0  0  0
   35.6097  108.3314   -7.8731 C   0  0  0  0  0  0  0  0  0  0  0  0
   35.7851  107.2708   -8.9773 C   0  0  0  0  0  0  0  0  0  0  0  0
   37.2118  106.6919   -8.9117 C   0  0  0  0  0  0  0  0  0  0  0  0
   37.3875  105.6317  -10.0164 C   0  0  0  0  0  0  0  0  0  0  0  0
   38.8141  105.0526   -9.9506 C   0  0  0  0  0  0  0  0  0  0  0  0
   38.9899  103.9927  -11.0555 C   0  0  0  0  0  0  0  0  0  0  0  0
   40.4164  103.4133  -10.9894 C   0  0  0  0  0  0  0  0  0  0  0  0
   40.5924  102.3536  -12.0944 C   0  0  0  0  0  0  0  0  0  0  0  0
   43.6211  100.1346  -13.0670 C   0  0  0  0  0  0  0  0  0  0  0  0
   42.1948  100.7143  -13.1333 C   0  0  0  0  0  0  0  0  0  0  0  0
   42.0188  101.7740  -12.0281 C   0  0  0  0  0  0  0  0  0  0  0  0
    6.8046  137.2667    8.7363 H   0  0  0  0  0  0  0  0  0  0  0  0
    6.2640  136.0222    9.8707 H   0  0  0  0  0  0  0  0  0  0  0  0
    8.5810  135.8038   10.7354 H   0  0  0  0  0  0  0  0  0  0  0  0
    9.1216  137.0484    9.6013 H   0  0  0  0  0  0  0  0  0  0  0  0
    8.4050  135.6253    7.6975 H   0  0  0  0  0  0  0  0  0  0  0  0
    7.8637  134.3807    8.8315 H   0  0  0  0  0  0  0  0  0  0  0  0
   10.1802  134.1614    9.6969 H   0  0  0  0  0  0  0  0  0  0  0  0
   10.7217  135.4062    8.5633 H   0  0  0  0  0  0  0  0  0  0  0  0
   10.0054  133.9838    6.6589 H   0  0  0  0  0  0  0  0  0  0  0  0
    9.4632  132.7391    7.7923 H   0  0  0  0  0  0  0  0  0  0  0  0
   11.7793  132.5188    8.6586 H   0  0  0  0  0  0  0  0  0  0  0  0
   12.3216  133.7639    7.5257 H   0  0  0  0  0  0  0  0  0  0  0  0
   11.6058  132.3424    5.6204 H   0  0  0  0  0  0  0  0  0  0  0  0
   11.0628  131.0974    6.7530 H   0  0  0  0  0  0  0  0  0  0  0  0
   13.3784  130.8760    7.6203 H   0  0  0  0  0  0  0  0  0  0  0  0
   13.9216  132.1215    6.4883 H   0  0  0  0  0  0  0  0  0  0  0  0
   13.2064  130.7013    4.5819 H   0  0  0  0  0  0  0  0  0  0  0  0
   12.6624  129.4558    5.7136 H   0  0  0  0  0  0  0  0  0  0  0  0
   14.9775  129.2332    6.5819 H   0  0  0  0  0  0  0  0  0  0  0  0
   15.5217  130.4793    5.4510 H   0  0  0  0  0  0  0  0  0  0  0  0
   14.8072  129.0604    3.5433 H   0  0  0  0  0  0  0  0  0  0  0  0
   14.2622  127.8144    4.6739 H   0  0  0  0  0  0  0  0  0  0  0  0
   16.5766  127.5905    5.5434 H   0  0  0  0  0  0  0  0  0  0  0  0
   17.1219  128.8372    4.4137 H   0  0  0  0  0  0  0  0  0  0  0  0
   16.4082  127.4198    2.5046 H   0  0  0  0  0  0  0  0  0  0  0  0
   15.8620  126.1733    3.6340 H   0  0  0  0  0  0  0  0  0  0  0  0
   18.1757  125.9479    4.5049 H   0  0  0  0  0  0  0  0  0  0  0  0
   18.7223  127.1951    3.3764 H   0  0  0  0  0  0  0  0  0  0  0  0
   18.0094  125.7791    1.4659 H   0  0  0  0  0  0  0  0  0  0  0  0
   17.4617  124.5322    2.5941 H   0  0  0  0  0  0  0  0  0  0  0  0
   19.7747  124.3053    3.4667 H   0  0  0  0  0  0  0  0  0  0  0  0
   20.3227  125.5528    2.3393 H   0  0  0  0  0  0  0  0  0  0  0  0
   19.6108  124.1383    0.4275 H   0  0  0  0  0  0  0  0  0  0  0  0
   19.0614  122.8910    1.5545 H   0  0  0  0  0  0  0  0  0  0  0  0
   21.3735  122.6623    2.4289 H   0  0  0  0  0  0  0  0  0  0  0  0
   21.9232  123.9101    1.3026 H   0  0  0  0  0  0  0  0  0  0  0  0
   21.2121  122.4970   -0.6105 H   0  0  0  0  0  0  0  0  0  0  0  0
   20.6609  121.2495    0.5154 H   0  0  0  0  0  0  0  0  0  0  0  0
   22.9722  121.0189    1.3917 H   0  0  0  0  0  0  0  0  0  0  0  0
   23.5236  122.2669    0.2665 H   0  0  0  0  0  0  0  0  0  0  0  0
   22.8132  120.8553   -1.6480 H   0  0  0  0  0  0  0  0  0  0  0  0
   22.2603  119.6075   -0.5232 H   0  0  0  0  0  0  0  0  0  0  0  0
   24.5707  119.3750    0.3550 H   0  0  0  0  0  0  0  0  0  0  0  0
   25.1238  120.6233   -0.7690 H   0  0  0  0  0  0  0  0  0  0  0  0
   24.4143  119.2131   -2.6849 H   0  0  0  0  0  0  0  0  0  0  0  0
   23.8597  117.9650   -1.5612 H   0  0  0  0  0  0  0  0  0  0  0  0
    6.9815  137.4458   11.7742 H   0  0  0  0  0  0  0  0  0  0  0  0
    7.5216  138.6903   10.6396 H   0  0  0  0  0  0  0  0  0  0  0  0
    5.2042  138.9079    9.7754 H   0  0  0  0  0  0  0  0  0  0  0  0
    4.6643  137.6634   10.9100 H   0  0  0  0  0  0  0  0  0  0  0  0
    5.3819  139.0874   12.8132 H   0  0  0  0  0  0  0  0  0  0  0  0
    5.9214  140.3319   11.6784 H   0  0  0  0  0  0  0  0  0  0  0  0
    3.6039  140.5490   10.8147 H   0  0  0  0  0  0  0  0  0  0  0  0
    3.0644  139.3045   11.9495 H   0  0  0  0  0  0  0  0  0  0  0  0
    3.7819  140.7288   13.8525 H   0  0  0  0  0  0  0  0  0  0  0  0
    4.3212  141.9733   12.7176 H   0  0  0  0  0  0  0  0  0  0  0  0
    2.0037  142.1903   11.8542 H   0  0  0  0  0  0  0  0  0  0  0  0
    1.4644  140.9458   12.9892 H   0  0  0  0  0  0  0  0  0  0  0  0
    2.0588  142.4972   13.5950 H   0  0  0  0  0  0  0  0  0  0  0  0
   26.1692  117.7307   -0.6812 H   0  0  0  0  0  0  0  0  0  0  0  0
   26.7240  118.9794   -1.8040 H   0  0  0  0  0  0  0  0  0  0  0  0
   26.0152  117.5708   -3.7214 H   0  0  0  0  0  0  0  0  0  0  0  0
   25.4593  116.3223   -2.5989 H   0  0  0  0  0  0  0  0  0  0  0  0
   27.7679  116.0863   -1.7174 H   0  0  0  0  0  0  0  0  0  0  0  0
   28.3241  117.3356   -2.8388 H   0  0  0  0  0  0  0  0  0  0  0  0
   27.6161  115.9287   -4.7577 H   0  0  0  0  0  0  0  0  0  0  0  0
   27.0591  114.6795   -3.6366 H   0  0  0  0  0  0  0  0  0  0  0  0
   29.3671  114.4422   -2.7537 H   0  0  0  0  0  0  0  0  0  0  0  0
   29.9244  115.6923   -3.8737 H   0  0  0  0  0  0  0  0  0  0  0  0
   29.2172  114.2872   -5.7943 H   0  0  0  0  0  0  0  0  0  0  0  0
   28.6594  113.0371   -4.6746 H   0  0  0  0  0  0  0  0  0  0  0  0
   30.9668  112.7987   -3.7905 H   0  0  0  0  0  0  0  0  0  0  0  0
   31.5249  114.0498   -4.9091 H   0  0  0  0  0  0  0  0  0  0  0  0
   30.8187  112.6464   -6.8313 H   0  0  0  0  0  0  0  0  0  0  0  0
   30.2603  111.3953   -5.7130 H   0  0  0  0  0  0  0  0  0  0  0  0
   32.5672  111.1562   -4.8280 H   0  0  0  0  0  0  0  0  0  0  0  0
   33.1259  112.4082   -5.9451 H   0  0  0  0  0  0  0  0  0  0  0  0
   32.4205  111.0064   -7.8690 H   0  0  0  0  0  0  0  0  0  0  0  0
   31.8616  109.7544   -6.7519 H   0  0  0  0  0  0  0  0  0  0  0  0
   34.1682  109.5146   -5.8660 H   0  0  0  0  0  0  0  0  0  0  0  0
   34.7274  110.7674   -6.9820 H   0  0  0  0  0  0  0  0  0  0  0  0
   34.0228  109.3672   -8.9072 H   0  0  0  0  0  0  0  0  0  0  0  0
   33.4634  108.1143   -7.7913 H   0  0  0  0  0  0  0  0  0  0  0  0
   35.7696  107.8740   -6.9045 H   0  0  0  0  0  0  0  0  0  0  0  0
   36.3292  109.1274   -8.0196 H   0  0  0  0  0  0  0  0  0  0  0  0
   35.6254  107.7283   -9.9459 H   0  0  0  0  0  0  0  0  0  0  0  0
   35.0654  106.4749   -8.8310 H   0  0  0  0  0  0  0  0  0  0  0  0
   37.3714  106.2340   -7.9433 H   0  0  0  0  0  0  0  0  0  0  0  0
   37.9315  107.4879   -9.0577 H   0  0  0  0  0  0  0  0  0  0  0  0
   37.2281  106.0897  -10.9848 H   0  0  0  0  0  0  0  0  0  0  0  0
   36.6677  104.8358   -9.8706 H   0  0  0  0  0  0  0  0  0  0  0  0
   38.9733  104.5944   -8.9822 H   0  0  0  0  0  0  0  0  0  0  0  0
   39.5339  105.8485  -10.0961 H   0  0  0  0  0  0  0  0  0  0  0  0
   38.8309  104.4509  -12.0238 H   0  0  0  0  0  0  0  0  0  0  0  0
   38.2700  103.1968  -10.9101 H   0  0  0  0  0  0  0  0  0  0  0  0
   40.5754  102.9550  -10.0211 H   0  0  0  0  0  0  0  0  0  0  0  0
   41.1364  104.2092  -11.1346 H   0  0  0  0  0  0  0  0  0  0  0  0
   40.4336  102.8120  -13.0627 H   0  0  0  0  0  0  0  0  0  0  0  0
   39.8723  101.5578  -11.9493 H   0  0  0  0  0  0  0  0  0  0  0  0
   44.3413  100.9303  -13.2120 H   0  0  0  0  0  0  0  0  0  0  0  0
   43.7445   99.3901  -13.8436 H   0  0  0  0  0  0  0  0  0  0  0  0
   43.7798   99.6760  -12.0988 H   0  0  0  0  0  0  0  0  0  0  0  0
   42.0362  101.1727  -14.1015 H   0  0  0  0  0  0  0  0  0  0  0  0
   41.4747   99.9185  -12.9884 H   0  0  0  0  0  0  0  0  0  0  0  0
   42.1775  101.3156  -11.0598 H   0  0  0  0  0  0  0  0  0  0  0  0
   42.7389  102.5698  -12.1731 H   0  0  0  0  0  0  0  0  0  0  0  0
  1  2  1  0  0  0  0
  2  3  1  0  0  0  0
  3  4  1  0  0  0  0
  4  5  1  0  0  0  0
  5  6  1  0  0  0  0
  6  7  1  0  0  0  0
  7  8  1  0  0  0  0
  8  9  1  0  0  0  0
  9 10  1  0  0  0  0
 10 11  1  0  0  0  0
 11 12  1  0  0  0  0
 12 13  1  0  0  0  0
 13 14  1  0  0  0  0
 14 15  1  0  0  0  0
 15 16  1  0  0  0  0
 16 17  1  0  0  0  0
 17 18  1  0  0  0  0
 18 19  1  0  0  0  0
 19 20  1  0  0  0  0
 20 21  1  0  0  0  0
 21 22  1  0  0  0  0
 22 23  1  0  0  0  0
  1 24  1  0  0  0  0
 24 25  1  0  0  0  0
 25 26  1  0  0  0  0
 26 27  1  0  0  0  0
 27 28  1  0  0  0  0
 28 29  1  0  0  0  0
 30 31  1  0  0  0  0
 31 32  1  0  0  0  0
 32 33  1  0  0  0  0
 33 34  1  0  0  0  0
 34 35  1  0  0  0  0
 35 36  1  0  0  0  0
 36 37  1  0  0  0  0
 37 38  1  0  0  0  0
 38 39  1  0  0  0  0
 30 23  1  0  0  0  0
 40 41  1  0  0  0  0
 41 42  1  0  0  0  0
 42 43  1  0  0  0  0
 43 44  1  0  0  0  0
 44 45  1  0  0  0  0
 45 46  1  0  0  0  0
 46 47  1  0  0  0  0
 47 48  1  0  0  0  0
 48 49  1  0  0  0  0
 40 39  1  0  0  0  0
 50 51  1  0  0  0  0
 51 52  1  0  0  0  0
 52 49  1  0  0  0  0
  1 53  1  0  0  0  0
  1 54  1  0  0  0  0
  2 55  1  0  0  0  0
  2 56  1  0  0  0  0
  3 57  1  0  0  0  0
  3 58  1  0  0  0  0
  4 59  1  0  0  0  0
  4 60  1  0  0  0  0
  5 61  1  0  0  0  0
  5 62  1  0  0  0  0
  6 63  1  0  0  0  0
  6 64  1  0  0  0  0
  7 65  1  0  0  0  0
  7 66  1  0  0  0  0
  8 67  1  0  0  0  0
  8 68  1  0  0  0  0
  9 69  1  0  0  0  0
  9 70  1  0  0  0  0
 10 71  1  0  0  0  0
 10 72  1  0  0  0  0
 11 73  1  0  0  0  0
 11 74  1  0  0  0  0
 12 75  1  0  0  0  0
 12 76  1  0  0  0  0
 13 77  1  0  0  0  0
 13 78  1  0  0  0  0
 14 79  1  0  0  0  0
 14 80  1  0  0  0  0
 15 81  1  0  0  0  0
 15 82  1  0  0  0  0
 16 83  1  0  0  0  0
 16 84  1  0  0  0  0
 17 85  1  0  0  0  0
 17 86  1  0  0  0  0
 18 87  1  0  0  0  0
 18 88  1  0  0  0  0
 19 89  1  0  0  0  0
 19 90  1  0  0  0  0
 20 91  1  0  0  0  0
 20 92  1  0  0  0  0
 21 93  1  0  0  0  0
 21 94  1  0  0  0  0
 22 95  1  0  0  0  0
 22 96  1  0  0  0  0
 23 97  1  0  0  0  0
 23 98  1  0  0  0  0
 24 99  1  0  0  0  0
 24100  1  0  0  0  0
 25101  1  0  0  0  0
 25102  1  0  0  0  0
 26103  1  0  0  0  0
 26104  1  0  0  0  0
 27105  1  0  0  0  0
 27106  1  0  0  0  0
 28107  1  0  0  0  0
 28108  1  0  0  0  0
 29109  1  0  0  0  0
 29110  1  0  0  0  0
 29111  1  0  0  0  0
 30112  1  0  0  0  0
 30113  1  0  0  0  0
 31114  1  0  0  0  0
 31115  1  0  0  0  0
 32116  1  0  0  0  0
 32117  1  0  0  0  0
 33118  1  0  0  0  0
 33119  1  0  0  0  0
 34120  1  0  0  0  0
 34121  1  0  0  0  0
 35122  1  0  0  0  0
 35123  1  0  0  0  0
 36124  1  0  0  0  0
 36125  1  0  0  0  0
 37126  1  0  0  0  0
 37127  1  0  0  0  0
 38128  1  0  0  0  0
 38129  1  0  0  0  0
 39130  1  0  0  0  0
 39131  1  0  0  0  0
 40132  1  0  0  0  0
 40133  1  0  0  0  0
 41134  1  0  0  0  0
 41135  1  0  0  0  0
 42136  1  0  0  0  0
 42137  1  0  0  0  0
 43138  1  0  0  0  0
 43139  1  0  0  0  0
 44140  1  0  0  0  0
 44141  1  0  0  0  0
 45142  1  0  0  0  0
 45143  1  0  0  0  0
 46144  1  0  0  0  0
 46145  1  0  0  0  0
 47146  1  0  0  0  0
 47147  1  0  0  0  0
 48148  1  0  0  0  0
 48149  1  0  0  0  0
 49150  1  0  0  0  0
 49151  1  0  0  0  0
 50152  1  0  0  0  0
 50153  1  0  0  0  0
 50154  1  0  0  0  0
 51155  1  0  0  0  0
 51156  1  0  0  0  0
 52157  1  0  0  0  0
 52158  1  0  0  0  0
M  END
>  <Alias name>
Dopentacontane

>  <logVP>   
-17.707

$$$$
Pentacontane
  ChemBrain IXL

152151  0  0  0  0  0  0  0  0  1 V2000
   47.4291  209.2237  -10.7098 C   0  0  0  0  0  0  0  0  0  0  0  0
   46.3601  210.1360  -10.0774 C   0  0  0  0  0  0  0  0  0  0  0  0
   45.2464  209.2695   -9.4578 C   0  0  0  0  0  0  0  0  0  0  0  0
   44.1773  210.1819   -8.8257 C   0  0  0  0  0  0  0  0  0  0  0  0
   43.0633  209.3157   -8.2063 C   0  0  0  0  0  0  0  0  0  0  0  0
   41.9942  210.2283   -7.5746 C   0  0  0  0  0  0  0  0  0  0  0  0
   40.8798  209.3624   -6.9554 C   0  0  0  0  0  0  0  0  0  0  0  0
   39.8107  210.2754   -6.3242 C   0  0  0  0  0  0  0  0  0  0  0  0
   38.6960  209.4098   -5.7051 C   0  0  0  0  0  0  0  0  0  0  0  0
   37.6270  210.3232   -5.0743 C   0  0  0  0  0  0  0  0  0  0  0  0
   36.5119  209.4580   -4.4553 C   0  0  0  0  0  0  0  0  0  0  0  0
   35.4431  210.3719   -3.8249 C   0  0  0  0  0  0  0  0  0  0  0  0
   34.3275  209.5073   -3.2060 C   0  0  0  0  0  0  0  0  0  0  0  0
   33.2590  210.4217   -2.5759 C   0  0  0  0  0  0  0  0  0  0  0  0
   32.1430  209.5577   -1.9569 C   0  0  0  0  0  0  0  0  0  0  0  0
   31.0748  210.4727   -1.3272 C   0  0  0  0  0  0  0  0  0  0  0  0
   29.9583  209.6093   -0.7081 C   0  0  0  0  0  0  0  0  0  0  0  0
   28.8905  210.5250   -0.0786 C   0  0  0  0  0  0  0  0  0  0  0  0
   27.7736  209.6624    0.5406 C   0  0  0  0  0  0  0  0  0  0  0  0
   26.7063  210.5787    1.1699 C   0  0  0  0  0  0  0  0  0  0  0  0
   25.5889  209.7168    1.7894 C   0  0  0  0  0  0  0  0  0  0  0  0
   24.5221  210.6340    2.4184 C   0  0  0  0  0  0  0  0  0  0  0  0
   23.4044  209.7728    3.0382 C   0  0  0  0  0  0  0  0  0  0  0  0
   48.5426  210.0903  -11.3296 C   0  0  0  0  0  0  0  0  0  0  0  0
   49.6116  209.1782  -11.9623 C   0  0  0  0  0  0  0  0  0  0  0  0
   50.7250  210.0449  -12.5823 C   0  0  0  0  0  0  0  0  0  0  0  0
   51.7939  209.1328  -13.2151 C   0  0  0  0  0  0  0  0  0  0  0  0
   52.9072  209.9996  -13.8351 C   0  0  0  0  0  0  0  0  0  0  0  0
   53.9762  209.0875  -14.4681 C   0  0  0  0  0  0  0  0  0  0  0  0
   55.0894  209.9541  -15.0881 C   0  0  0  0  0  0  0  0  0  0  0  0
   22.3381  210.6907    3.6671 C   0  0  0  0  0  0  0  0  0  0  0  0
   21.2199  209.8303    4.2872 C   0  0  0  0  0  0  0  0  0  0  0  0
   20.1542  210.7488    4.9161 C   0  0  0  0  0  0  0  0  0  0  0  0
   19.0357  209.8891    5.5365 C   0  0  0  0  0  0  0  0  0  0  0  0
   17.9706  210.8083    6.1655 C   0  0  0  0  0  0  0  0  0  0  0  0
   16.8518  209.9493    6.7863 C   0  0  0  0  0  0  0  0  0  0  0  0
   15.7872  210.8691    7.4153 C   0  0  0  0  0  0  0  0  0  0  0  0
   14.6683  210.0107    8.0367 C   0  0  0  0  0  0  0  0  0  0  0  0
   13.6043  210.9310    8.6658 C   0  0  0  0  0  0  0  0  0  0  0  0
   12.4852  210.0730    9.2876 C   0  0  0  0  0  0  0  0  0  0  0  0
   11.4216  210.9938    9.9169 C   0  0  0  0  0  0  0  0  0  0  0  0
   10.3025  210.1362   10.5391 C   0  0  0  0  0  0  0  0  0  0  0  0
    9.2393  211.0573   11.1686 C   0  0  0  0  0  0  0  0  0  0  0  0
    8.1202  210.2000   11.7911 C   0  0  0  0  0  0  0  0  0  0  0  0
    7.0573  211.1213   12.4208 C   0  0  0  0  0  0  0  0  0  0  0  0
    5.9381  210.2641   13.0436 C   0  0  0  0  0  0  0  0  0  0  0  0
    4.8754  211.1856   13.6734 C   0  0  0  0  0  0  0  0  0  0  0  0
    3.7563  210.3285   14.2963 C   0  0  0  0  0  0  0  0  0  0  0  0
    2.6936  211.2500   14.9263 C   0  0  0  0  0  0  0  0  0  0  0  0
    1.5744  210.3932   15.5492 C   0  0  0  0  0  0  0  0  0  0  0  0
   46.9738  208.6151  -11.4812 H   0  0  0  0  0  0  0  0  0  0  0  0
   47.8533  208.5822   -9.9472 H   0  0  0  0  0  0  0  0  0  0  0  0
   46.8154  210.7445   -9.3059 H   0  0  0  0  0  0  0  0  0  0  0  0
   45.9361  210.7775  -10.8400 H   0  0  0  0  0  0  0  0  0  0  0  0
   44.7912  208.6608  -10.2293 H   0  0  0  0  0  0  0  0  0  0  0  0
   45.6703  208.6281   -8.6950 H   0  0  0  0  0  0  0  0  0  0  0  0
   44.6325  210.7905   -8.0541 H   0  0  0  0  0  0  0  0  0  0  0  0
   43.7536  210.8235   -9.5885 H   0  0  0  0  0  0  0  0  0  0  0  0
   42.6082  208.7070   -8.9779 H   0  0  0  0  0  0  0  0  0  0  0  0
   43.4869  208.6742   -7.4434 H   0  0  0  0  0  0  0  0  0  0  0  0
   42.4493  210.8369   -6.8030 H   0  0  0  0  0  0  0  0  0  0  0  0
   41.5708  210.8699   -8.3375 H   0  0  0  0  0  0  0  0  0  0  0  0
   40.4248  208.7537   -7.7270 H   0  0  0  0  0  0  0  0  0  0  0  0
   41.3031  208.7210   -6.1923 H   0  0  0  0  0  0  0  0  0  0  0  0
   40.2658  210.8839   -5.5525 H   0  0  0  0  0  0  0  0  0  0  0  0
   39.3878  210.9170   -7.0873 H   0  0  0  0  0  0  0  0  0  0  0  0
   38.2410  208.8011   -6.4768 H   0  0  0  0  0  0  0  0  0  0  0  0
   39.1189  208.7684   -4.9418 H   0  0  0  0  0  0  0  0  0  0  0  0
   38.0821  210.9317   -4.3026 H   0  0  0  0  0  0  0  0  0  0  0  0
   37.2044  210.9647   -5.8376 H   0  0  0  0  0  0  0  0  0  0  0  0
   36.0569  208.8494   -5.2270 H   0  0  0  0  0  0  0  0  0  0  0  0
   36.9344  208.8166   -3.6918 H   0  0  0  0  0  0  0  0  0  0  0  0
   35.8982  210.9804   -3.0532 H   0  0  0  0  0  0  0  0  0  0  0  0
   35.0209  211.0134   -4.5884 H   0  0  0  0  0  0  0  0  0  0  0  0
   33.8724  208.8987   -3.9776 H   0  0  0  0  0  0  0  0  0  0  0  0
   34.7497  208.8658   -2.4423 H   0  0  0  0  0  0  0  0  0  0  0  0
   33.7142  211.0302   -1.8043 H   0  0  0  0  0  0  0  0  0  0  0  0
   32.8371  211.0632   -3.3396 H   0  0  0  0  0  0  0  0  0  0  0  0
   31.6877  208.9491   -2.7285 H   0  0  0  0  0  0  0  0  0  0  0  0
   32.5647  208.9162   -1.1931 H   0  0  0  0  0  0  0  0  0  0  0  0
   31.5302  211.0812   -0.5557 H   0  0  0  0  0  0  0  0  0  0  0  0
   30.6533  211.1142   -2.0911 H   0  0  0  0  0  0  0  0  0  0  0  0
   29.5028  209.0008   -1.4795 H   0  0  0  0  0  0  0  0  0  0  0  0
   30.3797  208.9678    0.0560 H   0  0  0  0  0  0  0  0  0  0  0  0
   29.3462  211.1335    0.6928 H   0  0  0  0  0  0  0  0  0  0  0  0
   28.4693  211.1666   -0.8427 H   0  0  0  0  0  0  0  0  0  0  0  0
   27.3178  209.0539   -0.2307 H   0  0  0  0  0  0  0  0  0  0  0  0
   28.1947  209.0208    1.3049 H   0  0  0  0  0  0  0  0  0  0  0  0
   27.1623  211.1872    1.9411 H   0  0  0  0  0  0  0  0  0  0  0  0
   26.2854  211.2203    0.4056 H   0  0  0  0  0  0  0  0  0  0  0  0
   25.1328  209.1085    1.0182 H   0  0  0  0  0  0  0  0  0  0  0  0
   26.0097  209.0753    2.5537 H   0  0  0  0  0  0  0  0  0  0  0  0
   24.9784  211.2424    3.1894 H   0  0  0  0  0  0  0  0  0  0  0  0
   24.1016  211.2756    1.6540 H   0  0  0  0  0  0  0  0  0  0  0  0
   22.9478  209.1645    2.2672 H   0  0  0  0  0  0  0  0  0  0  0  0
   23.8248  209.1312    3.8027 H   0  0  0  0  0  0  0  0  0  0  0  0
   48.9980  210.6989  -10.5582 H   0  0  0  0  0  0  0  0  0  0  0  0
   48.1184  210.7319  -12.0921 H   0  0  0  0  0  0  0  0  0  0  0  0
   49.1562  208.5696  -12.7337 H   0  0  0  0  0  0  0  0  0  0  0  0
   50.0359  208.5367  -11.1998 H   0  0  0  0  0  0  0  0  0  0  0  0
   51.1804  210.6534  -11.8109 H   0  0  0  0  0  0  0  0  0  0  0  0
   50.3006  210.6864  -13.3447 H   0  0  0  0  0  0  0  0  0  0  0  0
   51.3384  208.5242  -13.9864 H   0  0  0  0  0  0  0  0  0  0  0  0
   52.2183  208.4913  -12.4527 H   0  0  0  0  0  0  0  0  0  0  0  0
   53.3627  210.6082  -13.0637 H   0  0  0  0  0  0  0  0  0  0  0  0
   52.4828  210.6411  -14.5975 H   0  0  0  0  0  0  0  0  0  0  0  0
   53.5208  208.4789  -15.2394 H   0  0  0  0  0  0  0  0  0  0  0  0
   54.4007  208.4460  -13.7057 H   0  0  0  0  0  0  0  0  0  0  0  0
   54.6651  210.5956  -15.8505 H   0  0  0  0  0  0  0  0  0  0  0  0
   55.8405  209.3130  -15.5328 H   0  0  0  0  0  0  0  0  0  0  0  0
   55.5451  210.5627  -14.3168 H   0  0  0  0  0  0  0  0  0  0  0  0
   22.7948  211.2991    4.4379 H   0  0  0  0  0  0  0  0  0  0  0  0
   21.9178  211.3323    2.9026 H   0  0  0  0  0  0  0  0  0  0  0  0
   20.7629  209.2220    3.5164 H   0  0  0  0  0  0  0  0  0  0  0  0
   21.6401  209.1886    5.0518 H   0  0  0  0  0  0  0  0  0  0  0  0
   20.6114  211.3572    5.6867 H   0  0  0  0  0  0  0  0  0  0  0  0
   19.7341  211.3905    4.1514 H   0  0  0  0  0  0  0  0  0  0  0  0
   18.5783  209.2810    4.7660 H   0  0  0  0  0  0  0  0  0  0  0  0
   19.4557  209.2474    6.3012 H   0  0  0  0  0  0  0  0  0  0  0  0
   18.4282  211.4166    6.9358 H   0  0  0  0  0  0  0  0  0  0  0  0
   17.5506  211.4500    5.4008 H   0  0  0  0  0  0  0  0  0  0  0  0
   16.3939  209.3412    6.0160 H   0  0  0  0  0  0  0  0  0  0  0  0
   17.2717  209.3075    7.5510 H   0  0  0  0  0  0  0  0  0  0  0  0
   16.2453  211.4774    8.1855 H   0  0  0  0  0  0  0  0  0  0  0  0
   15.3674  211.5109    6.6506 H   0  0  0  0  0  0  0  0  0  0  0  0
   14.2100  209.4026    7.2665 H   0  0  0  0  0  0  0  0  0  0  0  0
   15.0881  209.3688    8.8013 H   0  0  0  0  0  0  0  0  0  0  0  0
   14.0628  211.5392    9.4357 H   0  0  0  0  0  0  0  0  0  0  0  0
   13.1844  211.5728    7.9011 H   0  0  0  0  0  0  0  0  0  0  0  0
   12.0264  209.4650    8.5177 H   0  0  0  0  0  0  0  0  0  0  0  0
   12.9050  209.4311   10.0522 H   0  0  0  0  0  0  0  0  0  0  0  0
   11.8806  211.6019   10.6866 H   0  0  0  0  0  0  0  0  0  0  0  0
   11.0018  211.6356    9.1523 H   0  0  0  0  0  0  0  0  0  0  0  0
    9.8433  209.5282    9.7694 H   0  0  0  0  0  0  0  0  0  0  0  0
   10.7224  209.4943   11.3036 H   0  0  0  0  0  0  0  0  0  0  0  0
    9.6986  211.6653   11.9382 H   0  0  0  0  0  0  0  0  0  0  0  0
    8.8194  211.6991   10.4040 H   0  0  0  0  0  0  0  0  0  0  0  0
    7.6607  209.5920   11.0216 H   0  0  0  0  0  0  0  0  0  0  0  0
    8.5401  209.5580   12.5556 H   0  0  0  0  0  0  0  0  0  0  0  0
    7.5168  211.7293   13.1903 H   0  0  0  0  0  0  0  0  0  0  0  0
    6.6373  211.7631   11.6563 H   0  0  0  0  0  0  0  0  0  0  0  0
    5.4785  209.6562   12.2741 H   0  0  0  0  0  0  0  0  0  0  0  0
    6.3581  209.6222   13.8081 H   0  0  0  0  0  0  0  0  0  0  0  0
    5.3351  211.7935   14.4428 H   0  0  0  0  0  0  0  0  0  0  0  0
    4.4554  211.8275   12.9090 H   0  0  0  0  0  0  0  0  0  0  0  0
    3.2965  209.7206   13.5269 H   0  0  0  0  0  0  0  0  0  0  0  0
    4.1763  209.6866   15.0608 H   0  0  0  0  0  0  0  0  0  0  0  0
    3.1533  211.8580   15.6956 H   0  0  0  0  0  0  0  0  0  0  0  0
    2.2735  211.8920   14.1619 H   0  0  0  0  0  0  0  0  0  0  0  0
    1.9943  209.7513   16.3137 H   0  0  0  0  0  0  0  0  0  0  0  0
    0.8279  211.0409   15.9918 H   0  0  0  0  0  0  0  0  0  0  0  0
    1.1146  209.7853   14.7799 H   0  0  0  0  0  0  0  0  0  0  0  0
  1  2  1  0  0  0  0
  2  3  1  0  0  0  0
  3  4  1  0  0  0  0
  4  5  1  0  0  0  0
  5  6  1  0  0  0  0
  6  7  1  0  0  0  0
  7  8  1  0  0  0  0
  8  9  1  0  0  0  0
  9 10  1  0  0  0  0
 10 11  1  0  0  0  0
 11 12  1  0  0  0  0
 12 13  1  0  0  0  0
 13 14  1  0  0  0  0
 14 15  1  0  0  0  0
 15 16  1  0  0  0  0
 16 17  1  0  0  0  0
 17 18  1  0  0  0  0
 18 19  1  0  0  0  0
 19 20  1  0  0  0  0
 20 21  1  0  0  0  0
 21 22  1  0  0  0  0
 22 23  1  0  0  0  0
  1 24  1  0  0  0  0
 24 25  1  0  0  0  0
 25 26  1  0  0  0  0
 26 27  1  0  0  0  0
 27 28  1  0  0  0  0
 28 29  1  0  0  0  0
 29 30  1  0  0  0  0
 31 32  1  0  0  0  0
 32 33  1  0  0  0  0
 33 34  1  0  0  0  0
 34 35  1  0  0  0  0
 35 36  1  0  0  0  0
 36 37  1  0  0  0  0
 37 38  1  0  0  0  0
 38 39  1  0  0  0  0
 39 40  1  0  0  0  0
 31 23  1  0  0  0  0
 41 42  1  0  0  0  0
 42 43  1  0  0  0  0
 43 44  1  0  0  0  0
 44 45  1  0  0  0  0
 45 46  1  0  0  0  0
 46 47  1  0  0  0  0
 47 48  1  0  0  0  0
 48 49  1  0  0  0  0
 49 50  1  0  0  0  0
 41 40  1  0  0  0  0
  1 51  1  0  0  0  0
  1 52  1  0  0  0  0
  2 53  1  0  0  0  0
  2 54  1  0  0  0  0
  3 55  1  0  0  0  0
  3 56  1  0  0  0  0
  4 57  1  0  0  0  0
  4 58  1  0  0  0  0
  5 59  1  0  0  0  0
  5 60  1  0  0  0  0
  6 61  1  0  0  0  0
  6 62  1  0  0  0  0
  7 63  1  0  0  0  0
  7 64  1  0  0  0  0
  8 65  1  0  0  0  0
  8 66  1  0  0  0  0
  9 67  1  0  0  0  0
  9 68  1  0  0  0  0
 10 69  1  0  0  0  0
 10 70  1  0  0  0  0
 11 71  1  0  0  0  0
 11 72  1  0  0  0  0
 12 73  1  0  0  0  0
 12 74  1  0  0  0  0
 13 75  1  0  0  0  0
 13 76  1  0  0  0  0
 14 77  1  0  0  0  0
 14 78  1  0  0  0  0
 15 79  1  0  0  0  0
 15 80  1  0  0  0  0
 16 81  1  0  0  0  0
 16 82  1  0  0  0  0
 17 83  1  0  0  0  0
 17 84  1  0  0  0  0
 18 85  1  0  0  0  0
 18 86  1  0  0  0  0
 19 87  1  0  0  0  0
 19 88  1  0  0  0  0
 20 89  1  0  0  0  0
 20 90  1  0  0  0  0
 21 91  1  0  0  0  0
 21 92  1  0  0  0  0
 22 93  1  0  0  0  0
 22 94  1  0  0  0  0
 23 95  1  0  0  0  0
 23 96  1  0  0  0  0
 24 97  1  0  0  0  0
 24 98  1  0  0  0  0
 25 99  1  0  0  0  0
 25100  1  0  0  0  0
 26101  1  0  0  0  0
 26102  1  0  0  0  0
 27103  1  0  0  0  0
 27104  1  0  0  0  0
 28105  1  0  0  0  0
 28106  1  0  0  0  0
 29107  1  0  0  0  0
 29108  1  0  0  0  0
 30109  1  0  0  0  0
 30110  1  0  0  0  0
 30111  1  0  0  0  0
 31112  1  0  0  0  0
 31113  1  0  0  0  0
 32114  1  0  0  0  0
 32115  1  0  0  0  0
 33116  1  0  0  0  0
 33117  1  0  0  0  0
 34118  1  0  0  0  0
 34119  1  0  0  0  0
 35120  1  0  0  0  0
 35121  1  0  0  0  0
 36122  1  0  0  0  0
 36123  1  0  0  0  0
 37124  1  0  0  0  0
 37125  1  0  0  0  0
 38126  1  0  0  0  0
 38127  1  0  0  0  0
 39128  1  0  0  0  0
 39129  1  0  0  0  0
 40130  1  0  0  0  0
 40131  1  0  0  0  0
 41132  1  0  0  0  0
 41133  1  0  0  0  0
 42134  1  0  0  0  0
 42135  1  0  0  0  0
 43136  1  0  0  0  0
 43137  1  0  0  0  0
 44138  1  0  0  0  0
 44139  1  0  0  0  0
 45140  1  0  0  0  0
 45141  1  0  0  0  0
 46142  1  0  0  0  0
 46143  1  0  0  0  0
 47144  1  0  0  0  0
 47145  1  0  0  0  0
 48146  1  0  0  0  0
 48147  1  0  0  0  0
 49148  1  0  0  0  0
 49149  1  0  0  0  0
 50150  1  0  0  0  0
 50151  1  0  0  0  0
 50152  1  0  0  0  0
M  END
>  <Alias name>
Pentacontane

>  <logVP>   
-16.839

$$$$
Octatetracontane
  ChemBrain IXL

146145  0  0  0  0  0  0  0  0  1 V2000
   41.4941   10.4107  -14.4263 C   0  0  0  0  0  0  0  0  0  0  0  0
   42.2253    9.0852  -14.7149 C   0  0  0  0  0  0  0  0  0  0  0  0
   43.2841    9.3106  -15.8120 C   0  0  0  0  0  0  0  0  0  0  0  0
   44.0153    7.9852  -16.1007 C   0  0  0  0  0  0  0  0  0  0  0  0
    2.1572   34.6144   16.1081 C   0  0  0  0  0  0  0  0  0  0  0  0
    2.8815   33.2870   15.8112 C   0  0  0  0  0  0  0  0  0  0  0  0
    3.9331   33.5111   14.7070 C   0  0  0  0  0  0  0  0  0  0  0  0
    4.6575   32.1836   14.4102 C   0  0  0  0  0  0  0  0  0  0  0  0
    5.7092   32.4077   13.3062 C   0  0  0  0  0  0  0  0  0  0  0  0
    6.4338   31.0803   13.0097 C   0  0  0  0  0  0  0  0  0  0  0  0
    7.4857   31.3045   11.9060 C   0  0  0  0  0  0  0  0  0  0  0  0
    8.2108   29.9772   11.6099 C   0  0  0  0  0  0  0  0  0  0  0  0
    9.2633   30.2016   10.5068 C   0  0  0  0  0  0  0  0  0  0  0  0
    9.9890   28.8745   10.2115 C   0  0  0  0  0  0  0  0  0  0  0  0
   11.0423   29.0990    9.1091 C   0  0  0  0  0  0  0  0  0  0  0  0
   11.7690   27.7723    8.8149 C   0  0  0  0  0  0  0  0  0  0  0  0
   12.8232   27.9971    7.7135 C   0  0  0  0  0  0  0  0  0  0  0  0
   13.5511   26.6706    7.4205 C   0  0  0  0  0  0  0  0  0  0  0  0
   14.6066   26.8957    6.3204 C   0  0  0  0  0  0  0  0  0  0  0  0
   15.3358   25.5697    6.0289 C   0  0  0  0  0  0  0  0  0  0  0  0
   16.3926   25.7952    4.9301 C   0  0  0  0  0  0  0  0  0  0  0  0
   17.1232   24.4696    4.6401 C   0  0  0  0  0  0  0  0  0  0  0  0
   18.1814   24.6954    3.5427 C   0  0  0  0  0  0  0  0  0  0  0  0
   40.4354   10.1853  -13.3293 C   0  0  0  0  0  0  0  0  0  0  0  0
   39.7041   11.5108  -13.0408 C   0  0  0  0  0  0  0  0  0  0  0  0
   38.6453   11.2853  -11.9440 C   0  0  0  0  0  0  0  0  0  0  0  0
   37.9138   12.6108  -11.6557 C   0  0  0  0  0  0  0  0  0  0  0  0
   36.8547   12.3852  -10.5591 C   0  0  0  0  0  0  0  0  0  0  0  0
   36.1229   13.7105  -10.2711 C   0  0  0  0  0  0  0  0  0  0  0  0
   35.0635   13.4849   -9.1749 C   0  0  0  0  0  0  0  0  0  0  0  0
   18.9133   23.3703    3.2542 C   0  0  0  0  0  0  0  0  0  0  0  0
   19.9727   23.5964    2.1581 C   0  0  0  0  0  0  0  0  0  0  0  0
   20.7058   22.2716    1.8709 C   0  0  0  0  0  0  0  0  0  0  0  0
   21.7662   22.4980    0.7758 C   0  0  0  0  0  0  0  0  0  0  0  0
   22.5001   21.1734    0.4896 C   0  0  0  0  0  0  0  0  0  0  0  0
   23.5613   21.3999   -0.6047 C   0  0  0  0  0  0  0  0  0  0  0  0
   24.2958   20.0755   -0.8902 C   0  0  0  0  0  0  0  0  0  0  0  0
   25.3573   20.3021   -1.9842 C   0  0  0  0  0  0  0  0  0  0  0  0
   26.0920   18.9778   -2.2695 C   0  0  0  0  0  0  0  0  0  0  0  0
   27.1536   19.2043   -3.3634 C   0  0  0  0  0  0  0  0  0  0  0  0
   27.8880   17.8799   -3.6488 C   0  0  0  0  0  0  0  0  0  0  0  0
   28.9494   18.1063   -4.7430 C   0  0  0  0  0  0  0  0  0  0  0  0
   29.6835   16.7817   -5.0287 C   0  0  0  0  0  0  0  0  0  0  0  0
   30.7444   17.0079   -6.1233 C   0  0  0  0  0  0  0  0  0  0  0  0
   31.4779   15.6832   -6.4096 C   0  0  0  0  0  0  0  0  0  0  0  0
   32.5384   15.9092   -7.5048 C   0  0  0  0  0  0  0  0  0  0  0  0
   33.2712   14.5842   -7.7917 C   0  0  0  0  0  0  0  0  0  0  0  0
   34.3311   14.8100   -8.8874 C   0  0  0  0  0  0  0  0  0  0  0  0
   42.2092   11.1518  -14.0910 H   0  0  0  0  0  0  0  0  0  0  0  0
   41.0093   10.7596  -15.3296 H   0  0  0  0  0  0  0  0  0  0  0  0
   41.5103    8.3441  -15.0502 H   0  0  0  0  0  0  0  0  0  0  0  0
   42.7102    8.7362  -13.8115 H   0  0  0  0  0  0  0  0  0  0  0  0
   43.9992   10.0516  -15.4767 H   0  0  0  0  0  0  0  0  0  0  0  0
   42.7993    9.6595  -16.7153 H   0  0  0  0  0  0  0  0  0  0  0  0
   44.7592    8.1438  -16.8715 H   0  0  0  0  0  0  0  0  0  0  0  0
   43.3003    7.2441  -16.4360 H   0  0  0  0  0  0  0  0  0  0  0  0
   44.5002    7.6362  -15.1974 H   0  0  0  0  0  0  0  0  0  0  0  0
    1.4184   34.4567   16.8839 H   0  0  0  0  0  0  0  0  0  0  0  0
    2.8773   35.3522   16.4399 H   0  0  0  0  0  0  0  0  0  0  0  0
    1.6670   34.9671   15.2091 H   0  0  0  0  0  0  0  0  0  0  0  0
    2.1614   32.5493   15.4795 H   0  0  0  0  0  0  0  0  0  0  0  0
    3.3716   32.9343   16.7102 H   0  0  0  0  0  0  0  0  0  0  0  0
    4.6532   34.2489   15.0387 H   0  0  0  0  0  0  0  0  0  0  0  0
    3.4430   33.8637   13.8079 H   0  0  0  0  0  0  0  0  0  0  0  0
    3.9375   31.4458   14.0784 H   0  0  0  0  0  0  0  0  0  0  0  0
    5.1475   31.8309   15.3093 H   0  0  0  0  0  0  0  0  0  0  0  0
    6.4291   33.1457   13.6379 H   0  0  0  0  0  0  0  0  0  0  0  0
    5.2191   32.7602   12.4070 H   0  0  0  0  0  0  0  0  0  0  0  0
    5.7139   30.3424   12.6777 H   0  0  0  0  0  0  0  0  0  0  0  0
    6.9236   30.7278   13.9089 H   0  0  0  0  0  0  0  0  0  0  0  0
    8.2053   32.0427   12.2378 H   0  0  0  0  0  0  0  0  0  0  0  0
    6.9959   31.6567   11.0066 H   0  0  0  0  0  0  0  0  0  0  0  0
    7.4913   29.2391   11.2777 H   0  0  0  0  0  0  0  0  0  0  0  0
    8.7003   29.6249   12.5095 H   0  0  0  0  0  0  0  0  0  0  0  0
    9.9824   30.9401   10.8388 H   0  0  0  0  0  0  0  0  0  0  0  0
    8.7738   30.5533    9.6070 H   0  0  0  0  0  0  0  0  0  0  0  0
    9.2700   28.1361    9.8788 H   0  0  0  0  0  0  0  0  0  0  0  0
   10.4779   28.5225   11.1115 H   0  0  0  0  0  0  0  0  0  0  0  0
   11.7607   29.8381    9.4415 H   0  0  0  0  0  0  0  0  0  0  0  0
   10.5533   29.4502    8.2088 H   0  0  0  0  0  0  0  0  0  0  0  0
   11.0507   27.0334    8.4816 H   0  0  0  0  0  0  0  0  0  0  0  0
   12.2571   27.4207    9.7154 H   0  0  0  0  0  0  0  0  0  0  0  0
   13.5409   28.7367    8.0464 H   0  0  0  0  0  0  0  0  0  0  0  0
   12.3350   28.3476    6.8126 H   0  0  0  0  0  0  0  0  0  0  0  0
   12.8337   25.9312    7.0867 H   0  0  0  0  0  0  0  0  0  0  0  0
   14.0384   26.3197    8.3218 H   0  0  0  0  0  0  0  0  0  0  0  0
   15.3233   27.6360    6.6539 H   0  0  0  0  0  0  0  0  0  0  0  0
   14.1193   27.2456    5.4187 H   0  0  0  0  0  0  0  0  0  0  0  0
   14.6193   24.8297    5.6943 H   0  0  0  0  0  0  0  0  0  0  0  0
   15.8221   25.2194    6.9309 H   0  0  0  0  0  0  0  0  0  0  0  0
   17.1083   26.5361    5.2643 H   0  0  0  0  0  0  0  0  0  0  0  0
   15.9063   26.1443    4.0276 H   0  0  0  0  0  0  0  0  0  0  0  0
   16.4078   23.7289    4.3049 H   0  0  0  0  0  0  0  0  0  0  0  0
   17.6085   24.1200    5.5430 H   0  0  0  0  0  0  0  0  0  0  0  0
   18.8961   25.4370    3.8777 H   0  0  0  0  0  0  0  0  0  0  0  0
   17.6960   25.0439    2.6395 H   0  0  0  0  0  0  0  0  0  0  0  0
   39.7204    9.4441  -13.6646 H   0  0  0  0  0  0  0  0  0  0  0  0
   40.9203    9.8364  -12.4259 H   0  0  0  0  0  0  0  0  0  0  0  0
   40.4191   12.2519  -12.7055 H   0  0  0  0  0  0  0  0  0  0  0  0
   39.2194   11.8597  -13.9442 H   0  0  0  0  0  0  0  0  0  0  0  0
   37.9305   10.5440  -12.2793 H   0  0  0  0  0  0  0  0  0  0  0  0
   39.1300   10.9366  -11.0405 H   0  0  0  0  0  0  0  0  0  0  0  0
   38.6286   13.3520  -11.3202 H   0  0  0  0  0  0  0  0  0  0  0  0
   37.4292   12.9595  -12.5592 H   0  0  0  0  0  0  0  0  0  0  0  0
   36.1401   11.6438  -10.8945 H   0  0  0  0  0  0  0  0  0  0  0  0
   37.3393   12.0367   -9.6554 H   0  0  0  0  0  0  0  0  0  0  0  0
   36.8374   14.4519   -9.9355 H   0  0  0  0  0  0  0  0  0  0  0  0
   35.6385   14.0592  -11.1749 H   0  0  0  0  0  0  0  0  0  0  0  0
   34.3492   12.7432   -9.5105 H   0  0  0  0  0  0  0  0  0  0  0  0
   35.5478   13.1366   -8.2710 H   0  0  0  0  0  0  0  0  0  0  0  0
   18.1988   22.6289    2.9183 H   0  0  0  0  0  0  0  0  0  0  0  0
   19.3977   23.0214    4.1579 H   0  0  0  0  0  0  0  0  0  0  0  0
   20.6865   24.3385    2.4937 H   0  0  0  0  0  0  0  0  0  0  0  0
   19.4883   23.9443    1.2541 H   0  0  0  0  0  0  0  0  0  0  0  0
   19.9921   21.5297    1.5345 H   0  0  0  0  0  0  0  0  0  0  0  0
   21.1894   21.9233    2.7752 H   0  0  0  0  0  0  0  0  0  0  0  0
   22.4794   23.2404    1.1120 H   0  0  0  0  0  0  0  0  0  0  0  0
   21.2826   22.8455   -0.1287 H   0  0  0  0  0  0  0  0  0  0  0  0
   21.7871   20.4311    0.1529 H   0  0  0  0  0  0  0  0  0  0  0  0
   22.9832   20.8256    1.3944 H   0  0  0  0  0  0  0  0  0  0  0  0
   24.2741   22.1426   -0.2681 H   0  0  0  0  0  0  0  0  0  0  0  0
   23.0782   21.7472   -1.5096 H   0  0  0  0  0  0  0  0  0  0  0  0
   23.5831   19.3329   -1.2271 H   0  0  0  0  0  0  0  0  0  0  0  0
   24.7786   19.7281    0.0148 H   0  0  0  0  0  0  0  0  0  0  0  0
   26.0699   21.0449   -1.6474 H   0  0  0  0  0  0  0  0  0  0  0  0
   24.8745   20.6494   -2.8893 H   0  0  0  0  0  0  0  0  0  0  0  0
   25.3794   18.2350   -2.6063 H   0  0  0  0  0  0  0  0  0  0  0  0
   26.5747   18.6305   -1.3644 H   0  0  0  0  0  0  0  0  0  0  0  0
   27.8662   19.9470   -3.0265 H   0  0  0  0  0  0  0  0  0  0  0  0
   26.6708   19.5516   -4.2685 H   0  0  0  0  0  0  0  0  0  0  0  0
   27.1753   17.1372   -3.9855 H   0  0  0  0  0  0  0  0  0  0  0  0
   28.3710   17.5326   -2.7438 H   0  0  0  0  0  0  0  0  0  0  0  0
   29.6624   18.8487   -4.4062 H   0  0  0  0  0  0  0  0  0  0  0  0
   28.4665   18.4538   -5.6479 H   0  0  0  0  0  0  0  0  0  0  0  0
   28.9705   16.0392   -5.3651 H   0  0  0  0  0  0  0  0  0  0  0  0
   30.1667   16.4343   -4.1239 H   0  0  0  0  0  0  0  0  0  0  0  0
   31.4578   17.7501   -5.7868 H   0  0  0  0  0  0  0  0  0  0  0  0
   30.2612   17.3558   -7.0280 H   0  0  0  0  0  0  0  0  0  0  0  0
   30.7645   14.9409   -6.7457 H   0  0  0  0  0  0  0  0  0  0  0  0
   31.9616   15.3355   -5.5051 H   0  0  0  0  0  0  0  0  0  0  0  0
   33.2521   16.6511   -7.1686 H   0  0  0  0  0  0  0  0  0  0  0  0
   32.0548   16.2573   -8.4091 H   0  0  0  0  0  0  0  0  0  0  0  0
   32.5574   13.8422   -8.1275 H   0  0  0  0  0  0  0  0  0  0  0  0
   33.7553   14.2363   -6.8875 H   0  0  0  0  0  0  0  0  0  0  0  0
   35.0453   15.5517   -8.5515 H   0  0  0  0  0  0  0  0  0  0  0  0
   33.8471   15.1585   -9.7915 H   0  0  0  0  0  0  0  0  0  0  0  0
  1  2  1  0  0  0  0
  2  3  1  0  0  0  0
  3  4  1  0  0  0  0
  5  6  1  0  0  0  0
  6  7  1  0  0  0  0
  7  8  1  0  0  0  0
  8  9  1  0  0  0  0
  9 10  1  0  0  0  0
 10 11  1  0  0  0  0
 11 12  1  0  0  0  0
 12 13  1  0  0  0  0
 13 14  1  0  0  0  0
 14 15  1  0  0  0  0
 15 16  1  0  0  0  0
 16 17  1  0  0  0  0
 17 18  1  0  0  0  0
 18 19  1  0  0  0  0
 19 20  1  0  0  0  0
 20 21  1  0  0  0  0
 21 22  1  0  0  0  0
 22 23  1  0  0  0  0
  1 24  1  0  0  0  0
 24 25  1  0  0  0  0
 25 26  1  0  0  0  0
 26 27  1  0  0  0  0
 27 28  1  0  0  0  0
 28 29  1  0  0  0  0
 29 30  1  0  0  0  0
 31 32  1  0  0  0  0
 32 33  1  0  0  0  0
 33 34  1  0  0  0  0
 34 35  1  0  0  0  0
 35 36  1  0  0  0  0
 36 37  1  0  0  0  0
 37 38  1  0  0  0  0
 38 39  1  0  0  0  0
 39 40  1  0  0  0  0
 31 23  1  0  0  0  0
 41 42  1  0  0  0  0
 42 43  1  0  0  0  0
 43 44  1  0  0  0  0
 44 45  1  0  0  0  0
 45 46  1  0  0  0  0
 46 47  1  0  0  0  0
 47 48  1  0  0  0  0
 41 40  1  0  0  0  0
 48 30  1  0  0  0  0
  1 49  1  0  0  0  0
  1 50  1  0  0  0  0
  2 51  1  0  0  0  0
  2 52  1  0  0  0  0
  3 53  1  0  0  0  0
  3 54  1  0  0  0  0
  4 55  1  0  0  0  0
  4 56  1  0  0  0  0
  4 57  1  0  0  0  0
  5 58  1  0  0  0  0
  5 59  1  0  0  0  0
  5 60  1  0  0  0  0
  6 61  1  0  0  0  0
  6 62  1  0  0  0  0
  7 63  1  0  0  0  0
  7 64  1  0  0  0  0
  8 65  1  0  0  0  0
  8 66  1  0  0  0  0
  9 67  1  0  0  0  0
  9 68  1  0  0  0  0
 10 69  1  0  0  0  0
 10 70  1  0  0  0  0
 11 71  1  0  0  0  0
 11 72  1  0  0  0  0
 12 73  1  0  0  0  0
 12 74  1  0  0  0  0
 13 75  1  0  0  0  0
 13 76  1  0  0  0  0
 14 77  1  0  0  0  0
 14 78  1  0  0  0  0
 15 79  1  0  0  0  0
 15 80  1  0  0  0  0
 16 81  1  0  0  0  0
 16 82  1  0  0  0  0
 17 83  1  0  0  0  0
 17 84  1  0  0  0  0
 18 85  1  0  0  0  0
 18 86  1  0  0  0  0
 19 87  1  0  0  0  0
 19 88  1  0  0  0  0
 20 89  1  0  0  0  0
 20 90  1  0  0  0  0
 21 91  1  0  0  0  0
 21 92  1  0  0  0  0
 22 93  1  0  0  0  0
 22 94  1  0  0  0  0
 23 95  1  0  0  0  0
 23 96  1  0  0  0  0
 24 97  1  0  0  0  0
 24 98  1  0  0  0  0
 25 99  1  0  0  0  0
 25100  1  0  0  0  0
 26101  1  0  0  0  0
 26102  1  0  0  0  0
 27103  1  0  0  0  0
 27104  1  0  0  0  0
 28105  1  0  0  0  0
 28106  1  0  0  0  0
 29107  1  0  0  0  0
 29108  1  0  0  0  0
 30109  1  0  0  0  0
 30110  1  0  0  0  0
 31111  1  0  0  0  0
 31112  1  0  0  0  0
 32113  1  0  0  0  0
 32114  1  0  0  0  0
 33115  1  0  0  0  0
 33116  1  0  0  0  0
 34117  1  0  0  0  0
 34118  1  0  0  0  0
 35119  1  0  0  0  0
 35120  1  0  0  0  0
 36121  1  0  0  0  0
 36122  1  0  0  0  0
 37123  1  0  0  0  0
 37124  1  0  0  0  0
 38125  1  0  0  0  0
 38126  1  0  0  0  0
 39127  1  0  0  0  0
 39128  1  0  0  0  0
 40129  1  0  0  0  0
 40130  1  0  0  0  0
 41131  1  0  0  0  0
 41132  1  0  0  0  0
 42133  1  0  0  0  0
 42134  1  0  0  0  0
 43135  1  0  0  0  0
 43136  1  0  0  0  0
 44137  1  0  0  0  0
 44138  1  0  0  0  0
 45139  1  0  0  0  0
 45140  1  0  0  0  0
 46141  1  0  0  0  0
 46142  1  0  0  0  0
 47143  1  0  0  0  0
 47144  1  0  0  0  0
 48145  1  0  0  0  0
 48146  1  0  0  0  0
M  END
>  <Alias name>
Octatetracontane

>  <logVP>   
-15.97

$$$$
Hexatetracontane
  ChemBrain IXL

140139  0  0  0  0  0  0  0  0  1 V2000
   43.4117   38.8553   -0.9217 C   0  0  0  0  0  0  0  0  0  0  0  0
   42.8211   37.5117   -1.3914 C   0  0  0  0  0  0  0  0  0  0  0  0
   41.4379   37.3043   -0.7444 C   0  0  0  0  0  0  0  0  0  0  0  0
   40.8469   35.9608   -1.2142 C   0  0  0  0  0  0  0  0  0  0  0  0
   39.4636   35.7537   -0.5671 C   0  0  0  0  0  0  0  0  0  0  0  0
   38.8723   34.4104   -1.0370 C   0  0  0  0  0  0  0  0  0  0  0  0
   37.4890   34.2036   -0.3899 C   0  0  0  0  0  0  0  0  0  0  0  0
   36.8973   32.8605   -0.8599 C   0  0  0  0  0  0  0  0  0  0  0  0
   35.5140   32.6539   -0.2127 C   0  0  0  0  0  0  0  0  0  0  0  0
   34.9220   31.3110   -0.6828 C   0  0  0  0  0  0  0  0  0  0  0  0
   33.5386   31.1047   -0.0356 C   0  0  0  0  0  0  0  0  0  0  0  0
   32.9464   29.7619   -0.5059 C   0  0  0  0  0  0  0  0  0  0  0  0
   31.5630   29.5558    0.1413 C   0  0  0  0  0  0  0  0  0  0  0  0
   30.9706   28.2131   -0.3291 C   0  0  0  0  0  0  0  0  0  0  0  0
   29.5872   28.0070    0.3180 C   0  0  0  0  0  0  0  0  0  0  0  0
   28.9947   26.6645   -0.1526 C   0  0  0  0  0  0  0  0  0  0  0  0
   27.6112   26.4583    0.4944 C   0  0  0  0  0  0  0  0  0  0  0  0
   27.0188   25.1158    0.0237 C   0  0  0  0  0  0  0  0  0  0  0  0
   25.6353   24.9096    0.6705 C   0  0  0  0  0  0  0  0  0  0  0  0
   25.0429   23.5671    0.1997 C   0  0  0  0  0  0  0  0  0  0  0  0
   23.6594   23.3606    0.8464 C   0  0  0  0  0  0  0  0  0  0  0  0
   23.0673   22.0180    0.3754 C   0  0  0  0  0  0  0  0  0  0  0  0
   21.6838   21.8114    1.0220 C   0  0  0  0  0  0  0  0  0  0  0  0
   44.7949   39.0630   -1.5687 C   0  0  0  0  0  0  0  0  0  0  0  0
   45.3853   40.4069   -1.0990 C   0  0  0  0  0  0  0  0  0  0  0  0
   46.7685   40.6147   -1.7459 C   0  0  0  0  0  0  0  0  0  0  0  0
   47.3586   41.9587   -1.2762 C   0  0  0  0  0  0  0  0  0  0  0  0
   48.7418   42.1667   -1.9231 C   0  0  0  0  0  0  0  0  0  0  0  0
   49.3318   43.5108   -1.4535 C   0  0  0  0  0  0  0  0  0  0  0  0
   50.7150   43.7189   -2.1003 C   0  0  0  0  0  0  0  0  0  0  0  0
   21.0920   20.4687    0.5510 C   0  0  0  0  0  0  0  0  0  0  0  0
   19.7084   20.2617    1.1974 C   0  0  0  0  0  0  0  0  0  0  0  0
   19.1169   18.9189    0.7264 C   0  0  0  0  0  0  0  0  0  0  0  0
   17.7334   18.7116    1.3728 C   0  0  0  0  0  0  0  0  0  0  0  0
   17.1422   17.3687    0.9017 C   0  0  0  0  0  0  0  0  0  0  0  0
   15.7587   17.1611    1.5480 C   0  0  0  0  0  0  0  0  0  0  0  0
   15.1679   15.8180    1.0770 C   0  0  0  0  0  0  0  0  0  0  0  0
   13.7844   15.6102    1.7233 C   0  0  0  0  0  0  0  0  0  0  0  0
   13.1938   14.2669    1.2524 C   0  0  0  0  0  0  0  0  0  0  0  0
   11.8103   14.0590    1.8987 C   0  0  0  0  0  0  0  0  0  0  0  0
   11.2198   12.7156    1.4278 C   0  0  0  0  0  0  0  0  0  0  0  0
    9.8364   12.5076    2.0741 C   0  0  0  0  0  0  0  0  0  0  0  0
    9.2459   11.1641    1.6032 C   0  0  0  0  0  0  0  0  0  0  0  0
    7.8625   10.9560    2.2495 C   0  0  0  0  0  0  0  0  0  0  0  0
   51.3049   45.0631   -1.6307 C   0  0  0  0  0  0  0  0  0  0  0  0
   52.6881   45.2713   -2.2774 C   0  0  0  0  0  0  0  0  0  0  0  0
   42.7513   39.6621   -1.2148 H   0  0  0  0  0  0  0  0  0  0  0  0
   43.5151   38.8470    0.1564 H   0  0  0  0  0  0  0  0  0  0  0  0
   43.4814   36.7049   -1.0983 H   0  0  0  0  0  0  0  0  0  0  0  0
   42.7177   37.5200   -2.4695 H   0  0  0  0  0  0  0  0  0  0  0  0
   40.7777   38.1112   -1.0374 H   0  0  0  0  0  0  0  0  0  0  0  0
   41.5413   37.2958    0.3336 H   0  0  0  0  0  0  0  0  0  0  0  0
   41.5070   35.1538   -0.9212 H   0  0  0  0  0  0  0  0  0  0  0  0
   40.7435   35.9692   -2.2922 H   0  0  0  0  0  0  0  0  0  0  0  0
   38.8036   36.5608   -0.8600 H   0  0  0  0  0  0  0  0  0  0  0  0
   39.5671   35.7451    0.5109 H   0  0  0  0  0  0  0  0  0  0  0  0
   39.5322   33.6032   -0.7441 H   0  0  0  0  0  0  0  0  0  0  0  0
   38.7688   34.4189   -2.1151 H   0  0  0  0  0  0  0  0  0  0  0  0
   36.8292   35.0109   -0.6827 H   0  0  0  0  0  0  0  0  0  0  0  0
   37.5925   34.1949    0.6881 H   0  0  0  0  0  0  0  0  0  0  0  0
   37.5570   32.0531   -0.5670 H   0  0  0  0  0  0  0  0  0  0  0  0
   36.7938   32.8691   -1.9379 H   0  0  0  0  0  0  0  0  0  0  0  0
   34.8543   33.4614   -0.5054 H   0  0  0  0  0  0  0  0  0  0  0  0
   35.6175   32.6451    0.8653 H   0  0  0  0  0  0  0  0  0  0  0  0
   35.5815   30.5035   -0.3901 H   0  0  0  0  0  0  0  0  0  0  0  0
   34.8184   31.3198   -1.7608 H   0  0  0  0  0  0  0  0  0  0  0  0
   32.8791   31.9123   -0.3282 H   0  0  0  0  0  0  0  0  0  0  0  0
   33.6422   31.0957    1.0424 H   0  0  0  0  0  0  0  0  0  0  0  0
   33.6058   28.9542   -0.2132 H   0  0  0  0  0  0  0  0  0  0  0  0
   32.8428   29.7708   -1.5839 H   0  0  0  0  0  0  0  0  0  0  0  0
   30.9036   30.3635   -0.1513 H   0  0  0  0  0  0  0  0  0  0  0  0
   31.6665   29.5467    1.2193 H   0  0  0  0  0  0  0  0  0  0  0  0
   31.6299   27.4053   -0.0365 H   0  0  0  0  0  0  0  0  0  0  0  0
   30.8671   28.2222   -1.4071 H   0  0  0  0  0  0  0  0  0  0  0  0
   28.9278   28.8149    0.0254 H   0  0  0  0  0  0  0  0  0  0  0  0
   29.6906   27.9979    1.3960 H   0  0  0  0  0  0  0  0  0  0  0  0
   29.6540   25.8566    0.1400 H   0  0  0  0  0  0  0  0  0  0  0  0
   28.8912   26.6736   -1.2306 H   0  0  0  0  0  0  0  0  0  0  0  0
   26.9519   27.2662    0.2019 H   0  0  0  0  0  0  0  0  0  0  0  0
   27.7146   26.4491    1.5724 H   0  0  0  0  0  0  0  0  0  0  0  0
   27.6780   24.3079    0.3162 H   0  0  0  0  0  0  0  0  0  0  0  0
   26.9154   25.1250   -1.0543 H   0  0  0  0  0  0  0  0  0  0  0  0
   24.9760   25.7174    0.3780 H   0  0  0  0  0  0  0  0  0  0  0  0
   25.7386   24.9003    1.7486 H   0  0  0  0  0  0  0  0  0  0  0  0
   25.7023   22.7592    0.4922 H   0  0  0  0  0  0  0  0  0  0  0  0
   24.9397   23.5763   -0.8784 H   0  0  0  0  0  0  0  0  0  0  0  0
   23.0000   24.1684    0.5538 H   0  0  0  0  0  0  0  0  0  0  0  0
   23.7626   23.3513    1.9244 H   0  0  0  0  0  0  0  0  0  0  0  0
   23.7268   21.2103    0.6680 H   0  0  0  0  0  0  0  0  0  0  0  0
   22.9642   22.0274   -0.7026 H   0  0  0  0  0  0  0  0  0  0  0  0
   21.0243   22.6191    0.7294 H   0  0  0  0  0  0  0  0  0  0  0  0
   21.7869   21.8021    2.1001 H   0  0  0  0  0  0  0  0  0  0  0  0
   45.4554   38.2564   -1.2754 H   0  0  0  0  0  0  0  0  0  0  0  0
   44.6917   39.0712   -2.6467 H   0  0  0  0  0  0  0  0  0  0  0  0
   44.7248   41.2135   -1.3922 H   0  0  0  0  0  0  0  0  0  0  0  0
   45.4886   40.3986   -0.0209 H   0  0  0  0  0  0  0  0  0  0  0  0
   47.4291   39.8082   -1.4525 H   0  0  0  0  0  0  0  0  0  0  0  0
   46.6653   40.6229   -2.8239 H   0  0  0  0  0  0  0  0  0  0  0  0
   46.6980   42.7652   -1.5696 H   0  0  0  0  0  0  0  0  0  0  0  0
   47.4618   41.9506   -0.1982 H   0  0  0  0  0  0  0  0  0  0  0  0
   49.4025   41.3603   -1.6297 H   0  0  0  0  0  0  0  0  0  0  0  0
   48.6386   42.1748   -3.0011 H   0  0  0  0  0  0  0  0  0  0  0  0
   48.6711   44.3172   -1.7469 H   0  0  0  0  0  0  0  0  0  0  0  0
   49.4349   43.5027   -0.3754 H   0  0  0  0  0  0  0  0  0  0  0  0
   51.3757   42.9125   -1.8069 H   0  0  0  0  0  0  0  0  0  0  0  0
   50.6118   43.7269   -3.1784 H   0  0  0  0  0  0  0  0  0  0  0  0
   21.7515   19.6611    0.8435 H   0  0  0  0  0  0  0  0  0  0  0  0
   20.9889   20.4780   -0.5271 H   0  0  0  0  0  0  0  0  0  0  0  0
   19.0488   21.0693    0.9048 H   0  0  0  0  0  0  0  0  0  0  0  0
   19.8115   20.2524    2.2755 H   0  0  0  0  0  0  0  0  0  0  0  0
   19.7767   18.1114    1.0190 H   0  0  0  0  0  0  0  0  0  0  0  0
   19.0139   18.9282   -0.3517 H   0  0  0  0  0  0  0  0  0  0  0  0
   17.0736   19.5190    1.0800 H   0  0  0  0  0  0  0  0  0  0  0  0
   17.8364   18.7024    2.4508 H   0  0  0  0  0  0  0  0  0  0  0  0
   17.8021   16.5613    1.1943 H   0  0  0  0  0  0  0  0  0  0  0  0
   17.0393   17.3779   -0.1764 H   0  0  0  0  0  0  0  0  0  0  0  0
   15.0987   17.9683    1.2553 H   0  0  0  0  0  0  0  0  0  0  0  0
   15.8617   17.1519    2.6261 H   0  0  0  0  0  0  0  0  0  0  0  0
   15.8279   15.0108    1.3697 H   0  0  0  0  0  0  0  0  0  0  0  0
   15.0649   15.8272   -0.0011 H   0  0  0  0  0  0  0  0  0  0  0  0
   13.1243   16.4173    1.4305 H   0  0  0  0  0  0  0  0  0  0  0  0
   13.8873   15.6011    2.8014 H   0  0  0  0  0  0  0  0  0  0  0  0
   13.8539   13.4599    1.5451 H   0  0  0  0  0  0  0  0  0  0  0  0
   13.0908   14.2761    0.1743 H   0  0  0  0  0  0  0  0  0  0  0  0
   11.1501   14.8660    1.6059 H   0  0  0  0  0  0  0  0  0  0  0  0
   11.9132   14.0499    2.9768 H   0  0  0  0  0  0  0  0  0  0  0  0
   11.8801   11.9087    1.7206 H   0  0  0  0  0  0  0  0  0  0  0  0
   11.1169   12.7247    0.3497 H   0  0  0  0  0  0  0  0  0  0  0  0
    9.1761   13.3146    1.7813 H   0  0  0  0  0  0  0  0  0  0  0  0
    9.9393   12.4986    3.1522 H   0  0  0  0  0  0  0  0  0  0  0  0
    9.9061   10.3572    1.8960 H   0  0  0  0  0  0  0  0  0  0  0  0
    9.1430   11.1731    0.5252 H   0  0  0  0  0  0  0  0  0  0  0  0
    7.4479   10.0119    1.9184 H   0  0  0  0  0  0  0  0  0  0  0  0
    7.9654   10.9468    3.3276 H   0  0  0  0  0  0  0  0  0  0  0  0
    7.2022   11.7628    1.9566 H   0  0  0  0  0  0  0  0  0  0  0  0
   50.6443   45.8694   -1.9242 H   0  0  0  0  0  0  0  0  0  0  0  0
   51.4081   45.0551   -0.5527 H   0  0  0  0  0  0  0  0  0  0  0  0
   53.1024   46.2158   -1.9473 H   0  0  0  0  0  0  0  0  0  0  0  0
   52.5850   45.2793   -3.3555 H   0  0  0  0  0  0  0  0  0  0  0  0
   53.3489   44.4650   -1.9840 H   0  0  0  0  0  0  0  0  0  0  0  0
  1  2  1  0  0  0  0
  2  3  1  0  0  0  0
  3  4  1  0  0  0  0
  4  5  1  0  0  0  0
  5  6  1  0  0  0  0
  6  7  1  0  0  0  0
  7  8  1  0  0  0  0
  8  9  1  0  0  0  0
  9 10  1  0  0  0  0
 10 11  1  0  0  0  0
 11 12  1  0  0  0  0
 12 13  1  0  0  0  0
 13 14  1  0  0  0  0
 14 15  1  0  0  0  0
 15 16  1  0  0  0  0
 16 17  1  0  0  0  0
 17 18  1  0  0  0  0
 18 19  1  0  0  0  0
 19 20  1  0  0  0  0
 20 21  1  0  0  0  0
 21 22  1  0  0  0  0
 22 23  1  0  0  0  0
  1 24  1  0  0  0  0
 24 25  1  0  0  0  0
 25 26  1  0  0  0  0
 26 27  1  0  0  0  0
 27 28  1  0  0  0  0
 28 29  1  0  0  0  0
 29 30  1  0  0  0  0
 31 32  1  0  0  0  0
 32 33  1  0  0  0  0
 33 34  1  0  0  0  0
 34 35  1  0  0  0  0
 35 36  1  0  0  0  0
 36 37  1  0  0  0  0
 37 38  1  0  0  0  0
 38 39  1  0  0  0  0
 39 40  1  0  0  0  0
 31 23  1  0  0  0  0
 40 41  1  0  0  0  0
 41 42  1  0  0  0  0
 42 43  1  0  0  0  0
 43 44  1  0  0  0  0
 30 45  1  0  0  0  0
 45 46  1  0  0  0  0
  1 47  1  0  0  0  0
  1 48  1  0  0  0  0
  2 49  1  0  0  0  0
  2 50  1  0  0  0  0
  3 51  1  0  0  0  0
  3 52  1  0  0  0  0
  4 53  1  0  0  0  0
  4 54  1  0  0  0  0
  5 55  1  0  0  0  0
  5 56  1  0  0  0  0
  6 57  1  0  0  0  0
  6 58  1  0  0  0  0
  7 59  1  0  0  0  0
  7 60  1  0  0  0  0
  8 61  1  0  0  0  0
  8 62  1  0  0  0  0
  9 63  1  0  0  0  0
  9 64  1  0  0  0  0
 10 65  1  0  0  0  0
 10 66  1  0  0  0  0
 11 67  1  0  0  0  0
 11 68  1  0  0  0  0
 12 69  1  0  0  0  0
 12 70  1  0  0  0  0
 13 71  1  0  0  0  0
 13 72  1  0  0  0  0
 14 73  1  0  0  0  0
 14 74  1  0  0  0  0
 15 75  1  0  0  0  0
 15 76  1  0  0  0  0
 16 77  1  0  0  0  0
 16 78  1  0  0  0  0
 17 79  1  0  0  0  0
 17 80  1  0  0  0  0
 18 81  1  0  0  0  0
 18 82  1  0  0  0  0
 19 83  1  0  0  0  0
 19 84  1  0  0  0  0
 20 85  1  0  0  0  0
 20 86  1  0  0  0  0
 21 87  1  0  0  0  0
 21 88  1  0  0  0  0
 22 89  1  0  0  0  0
 22 90  1  0  0  0  0
 23 91  1  0  0  0  0
 23 92  1  0  0  0  0
 24 93  1  0  0  0  0
 24 94  1  0  0  0  0
 25 95  1  0  0  0  0
 25 96  1  0  0  0  0
 26 97  1  0  0  0  0
 26 98  1  0  0  0  0
 27 99  1  0  0  0  0
 27100  1  0  0  0  0
 28101  1  0  0  0  0
 28102  1  0  0  0  0
 29103  1  0  0  0  0
 29104  1  0  0  0  0
 30105  1  0  0  0  0
 30106  1  0  0  0  0
 31107  1  0  0  0  0
 31108  1  0  0  0  0
 32109  1  0  0  0  0
 32110  1  0  0  0  0
 33111  1  0  0  0  0
 33112  1  0  0  0  0
 34113  1  0  0  0  0
 34114  1  0  0  0  0
 35115  1  0  0  0  0
 35116  1  0  0  0  0
 36117  1  0  0  0  0
 36118  1  0  0  0  0
 37119  1  0  0  0  0
 37120  1  0  0  0  0
 38121  1  0  0  0  0
 38122  1  0  0  0  0
 39123  1  0  0  0  0
 39124  1  0  0  0  0
 40125  1  0  0  0  0
 40126  1  0  0  0  0
 41127  1  0  0  0  0
 41128  1  0  0  0  0
 42129  1  0  0  0  0
 42130  1  0  0  0  0
 43131  1  0  0  0  0
 43132  1  0  0  0  0
 44133  1  0  0  0  0
 44134  1  0  0  0  0
 44135  1  0  0  0  0
 45136  1  0  0  0  0
 45137  1  0  0  0  0
 46138  1  0  0  0  0
 46139  1  0  0  0  0
 46140  1  0  0  0  0
M  END
>  <Alias name>
Hexatetracontane

>  <logVP>   
-15.058

$$$$
Tetratetracontane
  ChemBrain IXL

134133  0  0  0  0  0  0  0  0  1 V2000
   37.4001   18.4009  -10.9208 C   0  0  0  0  0  0  0  0  0  0  0  0
   36.3629   19.4260  -10.4224 C   0  0  0  0  0  0  0  0  0  0  0  0
   35.4354   18.7576   -9.3890 C   0  0  0  0  0  0  0  0  0  0  0  0
   34.3964   19.7819   -8.8928 C   0  0  0  0  0  0  0  0  0  0  0  0
   33.4697   19.1139   -7.8584 C   0  0  0  0  0  0  0  0  0  0  0  0
   32.4286   20.1374   -7.3647 C   0  0  0  0  0  0  0  0  0  0  0  0
   31.5030   19.4700   -6.3289 C   0  0  0  0  0  0  0  0  0  0  0  0
   30.4598   20.4925   -5.8377 C   0  0  0  0  0  0  0  0  0  0  0  0
   29.5358   19.8258   -4.8001 C   0  0  0  0  0  0  0  0  0  0  0  0
   28.4906   20.8474   -4.3114 C   0  0  0  0  0  0  0  0  0  0  0  0
   27.5684   20.1817   -3.2714 C   0  0  0  0  0  0  0  0  0  0  0  0
   26.5212   21.2024   -2.7851 C   0  0  0  0  0  0  0  0  0  0  0  0
   25.6013   20.5377   -1.7425 C   0  0  0  0  0  0  0  0  0  0  0  0
   24.5523   21.5575   -1.2583 C   0  0  0  0  0  0  0  0  0  0  0  0
   23.6348   20.8939   -0.2129 C   0  0  0  0  0  0  0  0  0  0  0  0
   22.5839   21.9128    0.2691 C   0  0  0  0  0  0  0  0  0  0  0  0
   21.6690   21.2504    1.3175 C   0  0  0  0  0  0  0  0  0  0  0  0
   20.6163   22.2684    1.7975 C   0  0  0  0  0  0  0  0  0  0  0  0
   19.7039   21.6071    2.8488 C   0  0  0  0  0  0  0  0  0  0  0  0
   18.6492   22.6241    3.3266 C   0  0  0  0  0  0  0  0  0  0  0  0
   17.7391   21.9638    4.3804 C   0  0  0  0  0  0  0  0  0  0  0  0
   16.6824   22.9798    4.8561 C   0  0  0  0  0  0  0  0  0  0  0  0
   15.7743   22.3203    5.9121 C   0  0  0  0  0  0  0  0  0  0  0  0
   38.3283   19.0696  -11.9535 C   0  0  0  0  0  0  0  0  0  0  0  0
   39.3640   18.0438  -12.4538 C   0  0  0  0  0  0  0  0  0  0  0  0
   40.2925   18.7128  -13.4859 C   0  0  0  0  0  0  0  0  0  0  0  0
   41.3272   17.6866  -13.9874 C   0  0  0  0  0  0  0  0  0  0  0  0
   42.2562   18.3557  -15.0191 C   0  0  0  0  0  0  0  0  0  0  0  0
   43.2903   17.3293  -15.5214 C   0  0  0  0  0  0  0  0  0  0  0  0
   44.2195   17.9984  -16.5526 C   0  0  0  0  0  0  0  0  0  0  0  0
   14.7155   23.3352    6.3854 C   0  0  0  0  0  0  0  0  0  0  0  0
   13.8089   22.6763    7.4433 C   0  0  0  0  0  0  0  0  0  0  0  0
   12.7480   23.6901    7.9141 C   0  0  0  0  0  0  0  0  0  0  0  0
   11.8427   23.0317    8.9734 C   0  0  0  0  0  0  0  0  0  0  0  0
   10.7797   24.0443    9.4419 C   0  0  0  0  0  0  0  0  0  0  0  0
    9.8752   23.3863   10.5021 C   0  0  0  0  0  0  0  0  0  0  0  0
    8.8103   24.3979   10.9686 C   0  0  0  0  0  0  0  0  0  0  0  0
    7.9066   23.7401   12.0295 C   0  0  0  0  0  0  0  0  0  0  0  0
    6.8401   24.7510   12.4942 C   0  0  0  0  0  0  0  0  0  0  0  0
    5.9368   24.0934   13.5557 C   0  0  0  0  0  0  0  0  0  0  0  0
    4.8693   25.1036   14.0191 C   0  0  0  0  0  0  0  0  0  0  0  0
    3.9664   24.4462   15.0811 C   0  0  0  0  0  0  0  0  0  0  0  0
    2.8982   25.4562   15.5439 C   0  0  0  0  0  0  0  0  0  0  0  0
    1.9956   24.7990   16.6061 C   0  0  0  0  0  0  0  0  0  0  0  0
   36.8887   17.5654  -11.3828 H   0  0  0  0  0  0  0  0  0  0  0  0
   37.9881   18.0459  -10.0835 H   0  0  0  0  0  0  0  0  0  0  0  0
   36.8743   20.2618   -9.9612 H   0  0  0  0  0  0  0  0  0  0  0  0
   35.7745   19.7803  -11.2597 H   0  0  0  0  0  0  0  0  0  0  0  0
   34.9255   17.9205   -9.8497 H   0  0  0  0  0  0  0  0  0  0  0  0
   36.0236   18.4050   -8.5508 H   0  0  0  0  0  0  0  0  0  0  0  0
   34.9062   20.6195   -8.4330 H   0  0  0  0  0  0  0  0  0  0  0  0
   33.8076   20.1336   -9.7310 H   0  0  0  0  0  0  0  0  0  0  0  0
   32.9615   18.2750   -8.3176 H   0  0  0  0  0  0  0  0  0  0  0  0
   34.0582   18.7641   -7.0193 H   0  0  0  0  0  0  0  0  0  0  0  0
   32.9367   20.9770   -6.9067 H   0  0  0  0  0  0  0  0  0  0  0  0
   31.8392   20.4861   -8.2037 H   0  0  0  0  0  0  0  0  0  0  0  0
   30.9966   18.6290   -6.7862 H   0  0  0  0  0  0  0  0  0  0  0  0
   32.0921   19.1233   -5.4888 H   0  0  0  0  0  0  0  0  0  0  0  0
   30.9663   21.3343   -5.3819 H   0  0  0  0  0  0  0  0  0  0  0  0
   29.8697   20.8378   -6.6776 H   0  0  0  0  0  0  0  0  0  0  0  0
   29.0310   18.9826   -5.2551 H   0  0  0  0  0  0  0  0  0  0  0  0
   30.1257   19.4826   -3.9592 H   0  0  0  0  0  0  0  0  0  0  0  0
   28.9953   21.6917   -3.8582 H   0  0  0  0  0  0  0  0  0  0  0  0
   27.8993   21.1891   -5.1519 H   0  0  0  0  0  0  0  0  0  0  0  0
   27.0653   19.3361   -3.7239 H   0  0  0  0  0  0  0  0  0  0  0  0
   28.1595   19.8420   -2.4299 H   0  0  0  0  0  0  0  0  0  0  0  0
   27.0244   22.0491   -2.3347 H   0  0  0  0  0  0  0  0  0  0  0  0
   25.9286   21.5402   -3.6262 H   0  0  0  0  0  0  0  0  0  0  0  0
   25.0997   19.6897   -2.1921 H   0  0  0  0  0  0  0  0  0  0  0  0
   26.1938   20.2018   -0.9004 H   0  0  0  0  0  0  0  0  0  0  0  0
   25.0539   22.4067   -0.8111 H   0  0  0  0  0  0  0  0  0  0  0  0
   23.9581   21.8914   -2.1000 H   0  0  0  0  0  0  0  0  0  0  0  0
   23.1347   20.0434   -0.6595 H   0  0  0  0  0  0  0  0  0  0  0  0
   24.2288   20.5619    0.6296 H   0  0  0  0  0  0  0  0  0  0  0  0
   23.0841   22.7646    0.7133 H   0  0  0  0  0  0  0  0  0  0  0  0
   21.9882   22.2428   -0.5730 H   0  0  0  0  0  0  0  0  0  0  0  0
   21.1704   20.3974    0.8741 H   0  0  0  0  0  0  0  0  0  0  0  0
   22.2646   20.9224    2.1605 H   0  0  0  0  0  0  0  0  0  0  0  0
   21.1149   23.1226    2.2386 H   0  0  0  0  0  0  0  0  0  0  0  0
   20.0190   22.5944    0.9550 H   0  0  0  0  0  0  0  0  0  0  0  0
   19.2068   20.7516    2.4084 H   0  0  0  0  0  0  0  0  0  0  0  0
   20.3009   21.2830    3.6922 H   0  0  0  0  0  0  0  0  0  0  0  0
   19.1463   23.4807    3.7648 H   0  0  0  0  0  0  0  0  0  0  0  0
   18.0506   22.9464    2.4836 H   0  0  0  0  0  0  0  0  0  0  0  0
   17.2437   21.1059    3.9429 H   0  0  0  0  0  0  0  0  0  0  0  0
   18.3375   21.6435    5.2244 H   0  0  0  0  0  0  0  0  0  0  0  0
   17.1778   23.8387    5.2917 H   0  0  0  0  0  0  0  0  0  0  0  0
   16.0826   23.2984    4.0125 H   0  0  0  0  0  0  0  0  0  0  0  0
   15.2806   21.4600    5.4772 H   0  0  0  0  0  0  0  0  0  0  0  0
   16.3738   22.0037    6.7567 H   0  0  0  0  0  0  0  0  0  0  0  0
   38.8409   19.9040  -11.4911 H   0  0  0  0  0  0  0  0  0  0  0  0
   37.7401   19.4259  -12.7901 H   0  0  0  0  0  0  0  0  0  0  0  0
   38.8513   17.2097  -12.9167 H   0  0  0  0  0  0  0  0  0  0  0  0
   39.9518   17.6870  -11.6171 H   0  0  0  0  0  0  0  0  0  0  0  0
   40.8060   19.5463  -13.0227 H   0  0  0  0  0  0  0  0  0  0  0  0
   39.7045   19.0707  -14.3220 H   0  0  0  0  0  0  0  0  0  0  0  0
   40.8137   16.8534  -14.4510 H   0  0  0  0  0  0  0  0  0  0  0  0
   41.9149   17.3284  -13.1513 H   0  0  0  0  0  0  0  0  0  0  0  0
   42.7701   19.1886  -14.5553 H   0  0  0  0  0  0  0  0  0  0  0  0
   41.6683   18.7145  -15.8549 H   0  0  0  0  0  0  0  0  0  0  0  0
   42.7764   16.4966  -15.9854 H   0  0  0  0  0  0  0  0  0  0  0  0
   43.8779   16.9703  -14.6855 H   0  0  0  0  0  0  0  0  0  0  0  0
   43.6319   18.3575  -17.3885 H   0  0  0  0  0  0  0  0  0  0  0  0
   44.9459   17.2769  -16.9055 H   0  0  0  0  0  0  0  0  0  0  0  0
   44.7337   18.8310  -16.0886 H   0  0  0  0  0  0  0  0  0  0  0  0
   15.2091   24.1962    6.8188 H   0  0  0  0  0  0  0  0  0  0  0  0
   14.1149   23.6503    5.5411 H   0  0  0  0  0  0  0  0  0  0  0  0
   13.3171   21.8139    7.0106 H   0  0  0  0  0  0  0  0  0  0  0  0
   14.4093   22.3632    8.2885 H   0  0  0  0  0  0  0  0  0  0  0  0
   13.2397   24.5531    8.3457 H   0  0  0  0  0  0  0  0  0  0  0  0
   12.1468   24.0021    7.0691 H   0  0  0  0  0  0  0  0  0  0  0  0
   11.3526   22.1674    8.5425 H   0  0  0  0  0  0  0  0  0  0  0  0
   12.4435   22.7216    9.8194 H   0  0  0  0  0  0  0  0  0  0  0  0
   11.2696   24.9092    9.8719 H   0  0  0  0  0  0  0  0  0  0  0  0
   10.1782   24.3536    8.5960 H   0  0  0  0  0  0  0  0  0  0  0  0
    9.3868   22.5203   10.0727 H   0  0  0  0  0  0  0  0  0  0  0  0
   10.4764   23.0788   11.3488 H   0  0  0  0  0  0  0  0  0  0  0  0
    9.2986   25.2643   11.3973 H   0  0  0  0  0  0  0  0  0  0  0  0
    8.2087   24.7047   10.1219 H   0  0  0  0  0  0  0  0  0  0  0  0
    7.4195   22.8729   11.6012 H   0  0  0  0  0  0  0  0  0  0  0  0
    8.5080   23.4348   12.8768 H   0  0  0  0  0  0  0  0  0  0  0  0
    7.3271   25.6185   12.9219 H   0  0  0  0  0  0  0  0  0  0  0  0
    6.2383   25.0558   11.6469 H   0  0  0  0  0  0  0  0  0  0  0  0
    5.4507   23.2251   13.1282 H   0  0  0  0  0  0  0  0  0  0  0  0
    6.5384   23.7895   14.4034 H   0  0  0  0  0  0  0  0  0  0  0  0
    5.3554   25.9721   14.4462 H   0  0  0  0  0  0  0  0  0  0  0  0
    4.2675   25.4071   13.1715 H   0  0  0  0  0  0  0  0  0  0  0  0
    3.4808   23.5774   14.6542 H   0  0  0  0  0  0  0  0  0  0  0  0
    4.5682   24.1432   15.9290 H   0  0  0  0  0  0  0  0  0  0  0  0
    3.3838   26.3251   15.9705 H   0  0  0  0  0  0  0  0  0  0  0  0
    2.2963   25.7589   14.6961 H   0  0  0  0  0  0  0  0  0  0  0  0
    1.5100   23.9300   16.1796 H   0  0  0  0  0  0  0  0  0  0  0  0
    2.5975   24.4965   17.4541 H   0  0  0  0  0  0  0  0  0  0  0  0
    1.2451   25.5088   16.9310 H   0  0  0  0  0  0  0  0  0  0  0  0
  1  2  1  0  0  0  0
  2  3  1  0  0  0  0
  3  4  1  0  0  0  0
  4  5  1  0  0  0  0
  5  6  1  0  0  0  0
  6  7  1  0  0  0  0
  7  8  1  0  0  0  0
  8  9  1  0  0  0  0
  9 10  1  0  0  0  0
 10 11  1  0  0  0  0
 11 12  1  0  0  0  0
 12 13  1  0  0  0  0
 13 14  1  0  0  0  0
 14 15  1  0  0  0  0
 15 16  1  0  0  0  0
 16 17  1  0  0  0  0
 17 18  1  0  0  0  0
 18 19  1  0  0  0  0
 19 20  1  0  0  0  0
 20 21  1  0  0  0  0
 21 22  1  0  0  0  0
 22 23  1  0  0  0  0
  1 24  1  0  0  0  0
 24 25  1  0  0  0  0
 25 26  1  0  0  0  0
 26 27  1  0  0  0  0
 27 28  1  0  0  0  0
 28 29  1  0  0  0  0
 29 30  1  0  0  0  0
 31 32  1  0  0  0  0
 32 33  1  0  0  0  0
 33 34  1  0  0  0  0
 34 35  1  0  0  0  0
 35 36  1  0  0  0  0
 36 37  1  0  0  0  0
 37 38  1  0  0  0  0
 38 39  1  0  0  0  0
 39 40  1  0  0  0  0
 31 23  1  0  0  0  0
 41 42  1  0  0  0  0
 42 43  1  0  0  0  0
 43 44  1  0  0  0  0
 41 40  1  0  0  0  0
  1 45  1  0  0  0  0
  1 46  1  0  0  0  0
  2 47  1  0  0  0  0
  2 48  1  0  0  0  0
  3 49  1  0  0  0  0
  3 50  1  0  0  0  0
  4 51  1  0  0  0  0
  4 52  1  0  0  0  0
  5 53  1  0  0  0  0
  5 54  1  0  0  0  0
  6 55  1  0  0  0  0
  6 56  1  0  0  0  0
  7 57  1  0  0  0  0
  7 58  1  0  0  0  0
  8 59  1  0  0  0  0
  8 60  1  0  0  0  0
  9 61  1  0  0  0  0
  9 62  1  0  0  0  0
 10 63  1  0  0  0  0
 10 64  1  0  0  0  0
 11 65  1  0  0  0  0
 11 66  1  0  0  0  0
 12 67  1  0  0  0  0
 12 68  1  0  0  0  0
 13 69  1  0  0  0  0
 13 70  1  0  0  0  0
 14 71  1  0  0  0  0
 14 72  1  0  0  0  0
 15 73  1  0  0  0  0
 15 74  1  0  0  0  0
 16 75  1  0  0  0  0
 16 76  1  0  0  0  0
 17 77  1  0  0  0  0
 17 78  1  0  0  0  0
 18 79  1  0  0  0  0
 18 80  1  0  0  0  0
 19 81  1  0  0  0  0
 19 82  1  0  0  0  0
 20 83  1  0  0  0  0
 20 84  1  0  0  0  0
 21 85  1  0  0  0  0
 21 86  1  0  0  0  0
 22 87  1  0  0  0  0
 22 88  1  0  0  0  0
 23 89  1  0  0  0  0
 23 90  1  0  0  0  0
 24 91  1  0  0  0  0
 24 92  1  0  0  0  0
 25 93  1  0  0  0  0
 25 94  1  0  0  0  0
 26 95  1  0  0  0  0
 26 96  1  0  0  0  0
 27 97  1  0  0  0  0
 27 98  1  0  0  0  0
 28 99  1  0  0  0  0
 28100  1  0  0  0  0
 29101  1  0  0  0  0
 29102  1  0  0  0  0
 30103  1  0  0  0  0
 30104  1  0  0  0  0
 30105  1  0  0  0  0
 31106  1  0  0  0  0
 31107  1  0  0  0  0
 32108  1  0  0  0  0
 32109  1  0  0  0  0
 33110  1  0  0  0  0
 33111  1  0  0  0  0
 34112  1  0  0  0  0
 34113  1  0  0  0  0
 35114  1  0  0  0  0
 35115  1  0  0  0  0
 36116  1  0  0  0  0
 36117  1  0  0  0  0
 37118  1  0  0  0  0
 37119  1  0  0  0  0
 38120  1  0  0  0  0
 38121  1  0  0  0  0
 39122  1  0  0  0  0
 39123  1  0  0  0  0
 40124  1  0  0  0  0
 40125  1  0  0  0  0
 41126  1  0  0  0  0
 41127  1  0  0  0  0
 42128  1  0  0  0  0
 42129  1  0  0  0  0
 43130  1  0  0  0  0
 43131  1  0  0  0  0
 44132  1  0  0  0  0
 44133  1  0  0  0  0
 44134  1  0  0  0  0
M  END
>  <Alias name>
Tetratetracontane

>  <logVP>   
-14.12

$$$$
Dotetracontane
  ChemBrain IXL

128127  0  0  0  0  0  0  0  0  1 V2000
   35.1571   30.8521   -3.8745 C   0  0  0  0  0  0  0  0  0  0  0  0
   34.5624   29.4365   -4.0066 C   0  0  0  0  0  0  0  0  0  0  0  0
   33.2140   29.3742   -3.2628 C   0  0  0  0  0  0  0  0  0  0  0  0
   32.6191   27.9587   -3.3951 C   0  0  0  0  0  0  0  0  0  0  0  0
   31.2708   27.8965   -2.6514 C   0  0  0  0  0  0  0  0  0  0  0  0
   30.6757   26.4811   -2.7838 C   0  0  0  0  0  0  0  0  0  0  0  0
   29.3273   26.4190   -2.0402 C   0  0  0  0  0  0  0  0  0  0  0  0
   28.7320   25.0037   -2.1728 C   0  0  0  0  0  0  0  0  0  0  0  0
   27.3835   24.9418   -1.4293 C   0  0  0  0  0  0  0  0  0  0  0  0
   26.7879   23.5266   -1.5622 C   0  0  0  0  0  0  0  0  0  0  0  0
   25.4394   23.4648   -0.8188 C   0  0  0  0  0  0  0  0  0  0  0  0
   24.8437   22.0497   -0.9518 C   0  0  0  0  0  0  0  0  0  0  0  0
   23.4951   21.9879   -0.2085 C   0  0  0  0  0  0  0  0  0  0  0  0
   22.8993   20.5729   -0.3418 C   0  0  0  0  0  0  0  0  0  0  0  0
   21.5506   20.5112    0.4014 C   0  0  0  0  0  0  0  0  0  0  0  0
   20.9547   19.0962    0.2679 C   0  0  0  0  0  0  0  0  0  0  0  0
   19.6060   19.0344    1.0111 C   0  0  0  0  0  0  0  0  0  0  0  0
   19.0101   17.6195    0.8774 C   0  0  0  0  0  0  0  0  0  0  0  0
   17.6614   17.5576    1.6206 C   0  0  0  0  0  0  0  0  0  0  0  0
   17.0655   16.1427    1.4868 C   0  0  0  0  0  0  0  0  0  0  0  0
   15.7168   16.0807    2.2300 C   0  0  0  0  0  0  0  0  0  0  0  0
   15.1210   14.6658    2.0960 C   0  0  0  0  0  0  0  0  0  0  0  0
   13.7724   14.6036    2.8393 C   0  0  0  0  0  0  0  0  0  0  0  0
   36.5054   30.9145   -4.6182 C   0  0  0  0  0  0  0  0  0  0  0  0
   37.0999   32.3302   -4.4862 C   0  0  0  0  0  0  0  0  0  0  0  0
   38.4482   32.3927   -5.2300 C   0  0  0  0  0  0  0  0  0  0  0  0
   39.0427   33.8084   -5.0980 C   0  0  0  0  0  0  0  0  0  0  0  0
   40.3910   33.8710   -5.8418 C   0  0  0  0  0  0  0  0  0  0  0  0
   40.9855   35.2868   -5.7099 C   0  0  0  0  0  0  0  0  0  0  0  0
   42.3337   35.3495   -6.4536 C   0  0  0  0  0  0  0  0  0  0  0  0
   13.1766   13.1886    2.7052 C   0  0  0  0  0  0  0  0  0  0  0  0
   11.8281   13.1263    3.4486 C   0  0  0  0  0  0  0  0  0  0  0  0
   11.2324   11.7113    3.3145 C   0  0  0  0  0  0  0  0  0  0  0  0
    9.8840   11.6487    4.0579 C   0  0  0  0  0  0  0  0  0  0  0  0
    9.2884   10.2337    3.9237 C   0  0  0  0  0  0  0  0  0  0  0  0
    7.9400   10.1711    4.6673 C   0  0  0  0  0  0  0  0  0  0  0  0
    7.3445    8.7560    4.5331 C   0  0  0  0  0  0  0  0  0  0  0  0
    5.9961    8.6933    5.2767 C   0  0  0  0  0  0  0  0  0  0  0  0
    5.4007    7.2782    5.1425 C   0  0  0  0  0  0  0  0  0  0  0  0
    4.0523    7.2154    5.8862 C   0  0  0  0  0  0  0  0  0  0  0  0
    3.4568    5.8002    5.7520 C   0  0  0  0  0  0  0  0  0  0  0  0
    2.1086    5.7372    6.4957 C   0  0  0  0  0  0  0  0  0  0  0  0
   34.4732   31.5726   -4.3058 H   0  0  0  0  0  0  0  0  0  0  0  0
   35.3113   31.0826   -2.8276 H   0  0  0  0  0  0  0  0  0  0  0  0
   35.2462   28.7160   -3.5752 H   0  0  0  0  0  0  0  0  0  0  0  0
   34.4081   29.2060   -5.0534 H   0  0  0  0  0  0  0  0  0  0  0  0
   32.5302   30.0948   -3.6941 H   0  0  0  0  0  0  0  0  0  0  0  0
   33.3683   29.6046   -2.2159 H   0  0  0  0  0  0  0  0  0  0  0  0
   33.3029   27.2380   -2.9637 H   0  0  0  0  0  0  0  0  0  0  0  0
   32.4649   27.7283   -4.4420 H   0  0  0  0  0  0  0  0  0  0  0  0
   30.5871   28.6173   -3.0826 H   0  0  0  0  0  0  0  0  0  0  0  0
   31.4250   28.1267   -1.6045 H   0  0  0  0  0  0  0  0  0  0  0  0
   31.3593   25.7603   -2.3525 H   0  0  0  0  0  0  0  0  0  0  0  0
   30.5215   26.2508   -3.8307 H   0  0  0  0  0  0  0  0  0  0  0  0
   28.6438   27.1400   -2.4714 H   0  0  0  0  0  0  0  0  0  0  0  0
   29.4815   26.6491   -0.9932 H   0  0  0  0  0  0  0  0  0  0  0  0
   29.4154   24.2828   -1.7415 H   0  0  0  0  0  0  0  0  0  0  0  0
   28.5778   24.7736   -3.2198 H   0  0  0  0  0  0  0  0  0  0  0  0
   26.7001   25.6629   -1.8605 H   0  0  0  0  0  0  0  0  0  0  0  0
   27.5376   25.1718   -0.3823 H   0  0  0  0  0  0  0  0  0  0  0  0
   27.4713   22.8055   -1.1309 H   0  0  0  0  0  0  0  0  0  0  0  0
   26.6338   23.2966   -2.6092 H   0  0  0  0  0  0  0  0  0  0  0  0
   24.7562   24.1860   -1.2499 H   0  0  0  0  0  0  0  0  0  0  0  0
   25.5935   23.6946    0.2283 H   0  0  0  0  0  0  0  0  0  0  0  0
   25.5269   21.3284   -0.5206 H   0  0  0  0  0  0  0  0  0  0  0  0
   24.6896   21.8199   -1.9989 H   0  0  0  0  0  0  0  0  0  0  0  0
   22.8120   22.7093   -0.6396 H   0  0  0  0  0  0  0  0  0  0  0  0
   23.6492   22.2176    0.8386 H   0  0  0  0  0  0  0  0  0  0  0  0
   23.5824   19.8515    0.0893 H   0  0  0  0  0  0  0  0  0  0  0  0
   22.7452   20.3433   -1.3889 H   0  0  0  0  0  0  0  0  0  0  0  0
   20.8676   21.2327   -0.0296 H   0  0  0  0  0  0  0  0  0  0  0  0
   21.7047   20.7407    1.4485 H   0  0  0  0  0  0  0  0  0  0  0  0
   21.6377   18.3747    0.6989 H   0  0  0  0  0  0  0  0  0  0  0  0
   20.8006   18.8668   -0.7792 H   0  0  0  0  0  0  0  0  0  0  0  0
   18.9230   19.7560    0.5802 H   0  0  0  0  0  0  0  0  0  0  0  0
   19.7601   19.2638    2.0583 H   0  0  0  0  0  0  0  0  0  0  0  0
   19.6931   16.8979    1.3083 H   0  0  0  0  0  0  0  0  0  0  0  0
   18.8560   17.3902   -0.1698 H   0  0  0  0  0  0  0  0  0  0  0  0
   16.9784   18.2792    1.1898 H   0  0  0  0  0  0  0  0  0  0  0  0
   17.8155   17.7869    2.6678 H   0  0  0  0  0  0  0  0  0  0  0  0
   17.7485   15.4211    1.9175 H   0  0  0  0  0  0  0  0  0  0  0  0
   16.9114   15.9135    0.4396 H   0  0  0  0  0  0  0  0  0  0  0  0
   15.0338   16.8023    1.7992 H   0  0  0  0  0  0  0  0  0  0  0  0
   15.8709   16.3098    3.2772 H   0  0  0  0  0  0  0  0  0  0  0  0
   15.8041   13.9441    2.5267 H   0  0  0  0  0  0  0  0  0  0  0  0
   14.9668   14.4367    1.0488 H   0  0  0  0  0  0  0  0  0  0  0  0
   13.0892   15.3252    2.4087 H   0  0  0  0  0  0  0  0  0  0  0  0
   13.9265   14.8326    3.8865 H   0  0  0  0  0  0  0  0  0  0  0  0
   37.1893   30.1941   -4.1868 H   0  0  0  0  0  0  0  0  0  0  0  0
   36.3511   30.6840   -5.6651 H   0  0  0  0  0  0  0  0  0  0  0  0
   36.4160   33.0506   -4.9176 H   0  0  0  0  0  0  0  0  0  0  0  0
   37.2542   32.5608   -3.4393 H   0  0  0  0  0  0  0  0  0  0  0  0
   39.1322   31.6723   -4.7986 H   0  0  0  0  0  0  0  0  0  0  0  0
   38.2940   32.1621   -6.2769 H   0  0  0  0  0  0  0  0  0  0  0  0
   38.3587   34.5288   -5.5294 H   0  0  0  0  0  0  0  0  0  0  0  0
   39.1969   34.0390   -4.0512 H   0  0  0  0  0  0  0  0  0  0  0  0
   41.0750   33.1506   -5.4104 H   0  0  0  0  0  0  0  0  0  0  0  0
   40.2368   33.6403   -6.8887 H   0  0  0  0  0  0  0  0  0  0  0  0
   40.3015   36.0071   -6.1413 H   0  0  0  0  0  0  0  0  0  0  0  0
   41.1397   35.5174   -4.6631 H   0  0  0  0  0  0  0  0  0  0  0  0
   42.7512   36.3443   -6.3607 H   0  0  0  0  0  0  0  0  0  0  0  0
   42.1796   35.1189   -7.5005 H   0  0  0  0  0  0  0  0  0  0  0  0
   43.0178   34.6292   -6.0222 H   0  0  0  0  0  0  0  0  0  0  0  0
   13.8598   12.4670    3.1358 H   0  0  0  0  0  0  0  0  0  0  0  0
   13.0224   12.9596    1.6580 H   0  0  0  0  0  0  0  0  0  0  0  0
   11.1448   13.8479    3.0181 H   0  0  0  0  0  0  0  0  0  0  0  0
   11.9823   13.3552    4.4958 H   0  0  0  0  0  0  0  0  0  0  0  0
   11.9157   10.9897    3.7449 H   0  0  0  0  0  0  0  0  0  0  0  0
   11.0782   11.4823    2.2672 H   0  0  0  0  0  0  0  0  0  0  0  0
    9.2006   12.3703    3.6275 H   0  0  0  0  0  0  0  0  0  0  0  0
   10.0382   11.8777    5.1052 H   0  0  0  0  0  0  0  0  0  0  0  0
    9.9718    9.5122    4.3541 H   0  0  0  0  0  0  0  0  0  0  0  0
    9.1341   10.0048    2.8765 H   0  0  0  0  0  0  0  0  0  0  0  0
    7.2566   10.8926    4.2369 H   0  0  0  0  0  0  0  0  0  0  0  0
    8.0943   10.3999    5.7145 H   0  0  0  0  0  0  0  0  0  0  0  0
    8.0279    8.0345    4.9634 H   0  0  0  0  0  0  0  0  0  0  0  0
    7.1901    8.5272    3.4859 H   0  0  0  0  0  0  0  0  0  0  0  0
    5.3127    9.4148    4.8465 H   0  0  0  0  0  0  0  0  0  0  0  0
    6.1505    8.9221    6.3240 H   0  0  0  0  0  0  0  0  0  0  0  0
    6.0842    6.5566    5.5728 H   0  0  0  0  0  0  0  0  0  0  0  0
    5.2463    7.0493    4.0953 H   0  0  0  0  0  0  0  0  0  0  0  0
    3.3688    7.9369    5.4560 H   0  0  0  0  0  0  0  0  0  0  0  0
    4.2067    7.4442    6.9335 H   0  0  0  0  0  0  0  0  0  0  0  0
    4.1403    5.0786    6.1822 H   0  0  0  0  0  0  0  0  0  0  0  0
    3.3024    5.5713    4.7049 H   0  0  0  0  0  0  0  0  0  0  0  0
    1.6904    4.7428    6.4012 H   0  0  0  0  0  0  0  0  0  0  0  0
    2.2629    5.9660    7.5429 H   0  0  0  0  0  0  0  0  0  0  0  0
    1.4250    6.4587    6.0655 H   0  0  0  0  0  0  0  0  0  0  0  0
  1  2  1  0  0  0  0
  2  3  1  0  0  0  0
  3  4  1  0  0  0  0
  4  5  1  0  0  0  0
  5  6  1  0  0  0  0
  6  7  1  0  0  0  0
  7  8  1  0  0  0  0
  8  9  1  0  0  0  0
  9 10  1  0  0  0  0
 10 11  1  0  0  0  0
 11 12  1  0  0  0  0
 12 13  1  0  0  0  0
 13 14  1  0  0  0  0
 14 15  1  0  0  0  0
 15 16  1  0  0  0  0
 16 17  1  0  0  0  0
 17 18  1  0  0  0  0
 18 19  1  0  0  0  0
 19 20  1  0  0  0  0
 20 21  1  0  0  0  0
 21 22  1  0  0  0  0
 22 23  1  0  0  0  0
  1 24  1  0  0  0  0
 24 25  1  0  0  0  0
 25 26  1  0  0  0  0
 26 27  1  0  0  0  0
 27 28  1  0  0  0  0
 28 29  1  0  0  0  0
 29 30  1  0  0  0  0
 31 32  1  0  0  0  0
 32 33  1  0  0  0  0
 33 34  1  0  0  0  0
 34 35  1  0  0  0  0
 35 36  1  0  0  0  0
 36 37  1  0  0  0  0
 37 38  1  0  0  0  0
 38 39  1  0  0  0  0
 39 40  1  0  0  0  0
 31 23  1  0  0  0  0
 40 41  1  0  0  0  0
 41 42  1  0  0  0  0
  1 43  1  0  0  0  0
  1 44  1  0  0  0  0
  2 45  1  0  0  0  0
  2 46  1  0  0  0  0
  3 47  1  0  0  0  0
  3 48  1  0  0  0  0
  4 49  1  0  0  0  0
  4 50  1  0  0  0  0
  5 51  1  0  0  0  0
  5 52  1  0  0  0  0
  6 53  1  0  0  0  0
  6 54  1  0  0  0  0
  7 55  1  0  0  0  0
  7 56  1  0  0  0  0
  8 57  1  0  0  0  0
  8 58  1  0  0  0  0
  9 59  1  0  0  0  0
  9 60  1  0  0  0  0
 10 61  1  0  0  0  0
 10 62  1  0  0  0  0
 11 63  1  0  0  0  0
 11 64  1  0  0  0  0
 12 65  1  0  0  0  0
 12 66  1  0  0  0  0
 13 67  1  0  0  0  0
 13 68  1  0  0  0  0
 14 69  1  0  0  0  0
 14 70  1  0  0  0  0
 15 71  1  0  0  0  0
 15 72  1  0  0  0  0
 16 73  1  0  0  0  0
 16 74  1  0  0  0  0
 17 75  1  0  0  0  0
 17 76  1  0  0  0  0
 18 77  1  0  0  0  0
 18 78  1  0  0  0  0
 19 79  1  0  0  0  0
 19 80  1  0  0  0  0
 20 81  1  0  0  0  0
 20 82  1  0  0  0  0
 21 83  1  0  0  0  0
 21 84  1  0  0  0  0
 22 85  1  0  0  0  0
 22 86  1  0  0  0  0
 23 87  1  0  0  0  0
 23 88  1  0  0  0  0
 24 89  1  0  0  0  0
 24 90  1  0  0  0  0
 25 91  1  0  0  0  0
 25 92  1  0  0  0  0
 26 93  1  0  0  0  0
 26 94  1  0  0  0  0
 27 95  1  0  0  0  0
 27 96  1  0  0  0  0
 28 97  1  0  0  0  0
 28 98  1  0  0  0  0
 29 99  1  0  0  0  0
 29100  1  0  0  0  0
 30101  1  0  0  0  0
 30102  1  0  0  0  0
 30103  1  0  0  0  0
 31104  1  0  0  0  0
 31105  1  0  0  0  0
 32106  1  0  0  0  0
 32107  1  0  0  0  0
 33108  1  0  0  0  0
 33109  1  0  0  0  0
 34110  1  0  0  0  0
 34111  1  0  0  0  0
 35112  1  0  0  0  0
 35113  1  0  0  0  0
 36114  1  0  0  0  0
 36115  1  0  0  0  0
 37116  1  0  0  0  0
 37117  1  0  0  0  0
 38118  1  0  0  0  0
 38119  1  0  0  0  0
 39120  1  0  0  0  0
 39121  1  0  0  0  0
 40122  1  0  0  0  0
 40123  1  0  0  0  0
 41124  1  0  0  0  0
 41125  1  0  0  0  0
 42126  1  0  0  0  0
 42127  1  0  0  0  0
 42128  1  0  0  0  0
M  END
>  <Alias name>
Dotetracontane

>  <logVP>   
-13.191

$$$$
Tetracontane
  ChemBrain IXL

122121  0  0  0  0  0  0  0  0  1 V2000
   40.0547   27.1916   -3.0937 C   0  0  0  0  0  0  0  0  0  0  0  0
   38.6038   27.6803   -2.9172 C   0  0  0  0  0  0  0  0  0  0  0  0
   37.6932   26.4802   -2.5924 C   0  0  0  0  0  0  0  0  0  0  0  0
   36.2428   26.9693   -2.4135 C   0  0  0  0  0  0  0  0  0  0  0  0
   35.3319   25.7690   -2.0898 C   0  0  0  0  0  0  0  0  0  0  0  0
   33.8820   26.2586   -1.9083 C   0  0  0  0  0  0  0  0  0  0  0  0
   32.9708   25.0583   -1.5860 C   0  0  0  0  0  0  0  0  0  0  0  0
   31.5214   25.5484   -1.4016 C   0  0  0  0  0  0  0  0  0  0  0  0
   30.6098   24.3478   -1.0812 C   0  0  0  0  0  0  0  0  0  0  0  0
   29.1609   24.8384   -0.8939 C   0  0  0  0  0  0  0  0  0  0  0  0
   28.2488   23.6376   -0.5757 C   0  0  0  0  0  0  0  0  0  0  0  0
   26.8004   24.1286   -0.3857 C   0  0  0  0  0  0  0  0  0  0  0  0
   25.8879   22.9276   -0.0701 C   0  0  0  0  0  0  0  0  0  0  0  0
   24.4400   23.4190    0.1226 C   0  0  0  0  0  0  0  0  0  0  0  0
   23.5269   22.2177    0.4355 C   0  0  0  0  0  0  0  0  0  0  0  0
   22.0794   22.7095    0.6307 C   0  0  0  0  0  0  0  0  0  0  0  0
   21.1658   21.5078    0.9408 C   0  0  0  0  0  0  0  0  0  0  0  0
   19.7188   22.0000    1.1385 C   0  0  0  0  0  0  0  0  0  0  0  0
   18.8046   20.7980    1.4459 C   0  0  0  0  0  0  0  0  0  0  0  0
   17.3581   21.2906    1.6459 C   0  0  0  0  0  0  0  0  0  0  0  0
   16.4434   20.0883    1.9509 C   0  0  0  0  0  0  0  0  0  0  0  0
   14.9973   20.5811    2.1531 C   0  0  0  0  0  0  0  0  0  0  0  0
   14.0823   19.3786    2.4559 C   0  0  0  0  0  0  0  0  0  0  0  0
   40.9651   28.3916   -3.4194 C   0  0  0  0  0  0  0  0  0  0  0  0
   42.4163   27.9033   -3.5939 C   0  0  0  0  0  0  0  0  0  0  0  0
   43.3265   29.1033   -3.9203 C   0  0  0  0  0  0  0  0  0  0  0  0
   44.7780   28.6151   -4.0934 C   0  0  0  0  0  0  0  0  0  0  0  0
   45.6881   29.8151   -4.4205 C   0  0  0  0  0  0  0  0  0  0  0  0
   47.1398   29.3270   -4.5929 C   0  0  0  0  0  0  0  0  0  0  0  0
   48.0499   30.5268   -4.9203 C   0  0  0  0  0  0  0  0  0  0  0  0
   12.6365   19.8717    2.6602 C   0  0  0  0  0  0  0  0  0  0  0  0
   11.7212   18.6690    2.9612 C   0  0  0  0  0  0  0  0  0  0  0  0
   10.2758   19.1622    3.1674 C   0  0  0  0  0  0  0  0  0  0  0  0
    9.3601   17.9594    3.4669 C   0  0  0  0  0  0  0  0  0  0  0  0
    7.9150   18.4528    3.6746 C   0  0  0  0  0  0  0  0  0  0  0  0
    6.9991   17.2498    3.9730 C   0  0  0  0  0  0  0  0  0  0  0  0
    5.5542   17.7434    4.1817 C   0  0  0  0  0  0  0  0  0  0  0  0
    4.6382   16.5403    4.4793 C   0  0  0  0  0  0  0  0  0  0  0  0
    3.1932   17.0339    4.6886 C   0  0  0  0  0  0  0  0  0  0  0  0
    2.2771   15.8309    4.9858 C   0  0  0  0  0  0  0  0  0  0  0  0
   40.0982   26.4749   -3.9044 H   0  0  0  0  0  0  0  0  0  0  0  0
   40.3910   26.7215   -2.1778 H   0  0  0  0  0  0  0  0  0  0  0  0
   38.5603   28.3964   -2.1060 H   0  0  0  0  0  0  0  0  0  0  0  0
   38.2676   28.1511   -3.8328 H   0  0  0  0  0  0  0  0  0  0  0  0
   37.7354   25.7648   -3.4043 H   0  0  0  0  0  0  0  0  0  0  0  0
   38.0304   26.0084   -1.6777 H   0  0  0  0  0  0  0  0  0  0  0  0
   36.2005   27.6840   -1.6010 H   0  0  0  0  0  0  0  0  0  0  0  0
   35.9058   27.4418   -3.3279 H   0  0  0  0  0  0  0  0  0  0  0  0
   35.3727   25.0552   -2.9032 H   0  0  0  0  0  0  0  0  0  0  0  0
   35.6699   25.2954   -1.1764 H   0  0  0  0  0  0  0  0  0  0  0  0
   33.8411   26.9717   -1.0942 H   0  0  0  0  0  0  0  0  0  0  0  0
   33.5442   26.7333   -2.8212 H   0  0  0  0  0  0  0  0  0  0  0  0
   33.0102   24.3461   -2.4010 H   0  0  0  0  0  0  0  0  0  0  0  0
   33.3097   24.5824   -0.6741 H   0  0  0  0  0  0  0  0  0  0  0  0
   31.4819   26.2595   -0.5857 H   0  0  0  0  0  0  0  0  0  0  0  0
   31.1829   26.0254   -2.3130 H   0  0  0  0  0  0  0  0  0  0  0  0
   30.6477   23.6376   -1.8979 H   0  0  0  0  0  0  0  0  0  0  0  0
   30.9494   23.8695   -0.1708 H   0  0  0  0  0  0  0  0  0  0  0  0
   29.1227   25.5473   -0.0761 H   0  0  0  0  0  0  0  0  0  0  0  0
   28.8217   25.3181   -1.8037 H   0  0  0  0  0  0  0  0  0  0  0  0
   28.2855   22.9296   -1.3944 H   0  0  0  0  0  0  0  0  0  0  0  0
   28.5891   23.1566    0.3330 H   0  0  0  0  0  0  0  0  0  0  0  0
   26.7636   24.8353    0.4341 H   0  0  0  0  0  0  0  0  0  0  0  0
   26.4608   24.6112   -1.2938 H   0  0  0  0  0  0  0  0  0  0  0  0
   25.9233   22.2218   -0.8907 H   0  0  0  0  0  0  0  0  0  0  0  0
   26.2286   22.4438    0.8370 H   0  0  0  0  0  0  0  0  0  0  0  0
   24.4043   24.1233    0.9446 H   0  0  0  0  0  0  0  0  0  0  0  0
   24.0999   23.9044   -0.7838 H   0  0  0  0  0  0  0  0  0  0  0  0
   23.5612   21.5142   -0.3872 H   0  0  0  0  0  0  0  0  0  0  0  0
   23.8680   21.7311    1.3410 H   0  0  0  0  0  0  0  0  0  0  0  0
   22.0448   23.4114    1.4547 H   0  0  0  0  0  0  0  0  0  0  0  0
   21.7390   23.1978   -0.2740 H   0  0  0  0  0  0  0  0  0  0  0  0
   21.1991   20.8067    0.1161 H   0  0  0  0  0  0  0  0  0  0  0  0
   21.5072   21.0185    1.8446 H   0  0  0  0  0  0  0  0  0  0  0  0
   19.6852   22.6997    1.9645 H   0  0  0  0  0  0  0  0  0  0  0  0
   19.3780   22.4910    0.2354 H   0  0  0  0  0  0  0  0  0  0  0  0
   18.8370   20.0992    0.6192 H   0  0  0  0  0  0  0  0  0  0  0  0
   19.1464   20.3060    2.3481 H   0  0  0  0  0  0  0  0  0  0  0  0
   17.3255   21.9881    2.4737 H   0  0  0  0  0  0  0  0  0  0  0  0
   17.0169   21.7841    0.7443 H   0  0  0  0  0  0  0  0  0  0  0  0
   16.4748   19.3916    1.1223 H   0  0  0  0  0  0  0  0  0  0  0  0
   16.7855   19.5938    2.8515 H   0  0  0  0  0  0  0  0  0  0  0  0
   14.9657   21.2767    2.9826 H   0  0  0  0  0  0  0  0  0  0  0  0
   14.6557   21.0770    1.2529 H   0  0  0  0  0  0  0  0  0  0  0  0
   14.1128   18.6838    1.6257 H   0  0  0  0  0  0  0  0  0  0  0  0
   14.4247   18.8818    3.3552 H   0  0  0  0  0  0  0  0  0  0  0  0
   40.9205   29.1089   -2.6092 H   0  0  0  0  0  0  0  0  0  0  0  0
   40.6295   28.8610   -4.3359 H   0  0  0  0  0  0  0  0  0  0  0  0
   42.4608   27.1856   -4.4037 H   0  0  0  0  0  0  0  0  0  0  0  0
   42.7520   27.4344   -2.6771 H   0  0  0  0  0  0  0  0  0  0  0  0
   43.2813   29.8214   -3.1109 H   0  0  0  0  0  0  0  0  0  0  0  0
   42.9913   29.5715   -4.8375 H   0  0  0  0  0  0  0  0  0  0  0  0
   44.8232   27.8967   -4.9026 H   0  0  0  0  0  0  0  0  0  0  0  0
   45.1133   28.1472   -3.1761 H   0  0  0  0  0  0  0  0  0  0  0  0
   45.6425   30.5337   -3.6116 H   0  0  0  0  0  0  0  0  0  0  0  0
   45.3531   30.2827   -5.3381 H   0  0  0  0  0  0  0  0  0  0  0  0
   47.1854   28.6082   -5.4016 H   0  0  0  0  0  0  0  0  0  0  0  0
   47.4749   28.8597   -3.6752 H   0  0  0  0  0  0  0  0  0  0  0  0
   48.0043   31.2457   -4.1116 H   0  0  0  0  0  0  0  0  0  0  0  0
   47.7150   30.9941   -5.8381 H   0  0  0  0  0  0  0  0  0  0  0  0
   49.0698   30.1836   -5.0412 H   0  0  0  0  0  0  0  0  0  0  0  0
   12.6059   20.5655    3.4912 H   0  0  0  0  0  0  0  0  0  0  0  0
   12.2945   20.3696    1.7614 H   0  0  0  0  0  0  0  0  0  0  0  0
   11.7509   17.9758    2.1297 H   0  0  0  0  0  0  0  0  0  0  0  0
   12.0639   18.1703    3.8594 H   0  0  0  0  0  0  0  0  0  0  0  0
   10.2459   19.8547    3.9996 H   0  0  0  0  0  0  0  0  0  0  0  0
    9.9333   19.6618    2.2696 H   0  0  0  0  0  0  0  0  0  0  0  0
    9.3892   17.2675    2.6342 H   0  0  0  0  0  0  0  0  0  0  0  0
    9.7032   17.4591    4.3641 H   0  0  0  0  0  0  0  0  0  0  0  0
    7.8858   19.1441    4.5077 H   0  0  0  0  0  0  0  0  0  0  0  0
    7.5722   18.9538    2.7777 H   0  0  0  0  0  0  0  0  0  0  0  0
    7.0277   16.5589    3.1395 H   0  0  0  0  0  0  0  0  0  0  0  0
    7.3423   16.7484    4.8694 H   0  0  0  0  0  0  0  0  0  0  0  0
    5.5255   18.4339    5.0155 H   0  0  0  0  0  0  0  0  0  0  0  0
    5.2111   18.2453    3.2854 H   0  0  0  0  0  0  0  0  0  0  0  0
    4.6665   15.8500    3.6452 H   0  0  0  0  0  0  0  0  0  0  0  0
    4.9815   16.0381    5.3753 H   0  0  0  0  0  0  0  0  0  0  0  0
    3.1648   17.7239    5.5228 H   0  0  0  0  0  0  0  0  0  0  0  0
    2.8500   17.5363    3.7927 H   0  0  0  0  0  0  0  0  0  0  0  0
    2.6202   15.3284    5.8816 H   0  0  0  0  0  0  0  0  0  0  0  0
    1.2619   16.1781    5.1329 H   0  0  0  0  0  0  0  0  0  0  0  0
    2.3053   15.1410    4.1515 H   0  0  0  0  0  0  0  0  0  0  0  0
  1  2  1  0  0  0  0
  2  3  1  0  0  0  0
  3  4  1  0  0  0  0
  4  5  1  0  0  0  0
  5  6  1  0  0  0  0
  6  7  1  0  0  0  0
  7  8  1  0  0  0  0
  8  9  1  0  0  0  0
  9 10  1  0  0  0  0
 10 11  1  0  0  0  0
 11 12  1  0  0  0  0
 12 13  1  0  0  0  0
 13 14  1  0  0  0  0
 14 15  1  0  0  0  0
 15 16  1  0  0  0  0
 16 17  1  0  0  0  0
 17 18  1  0  0  0  0
 18 19  1  0  0  0  0
 19 20  1  0  0  0  0
 20 21  1  0  0  0  0
 21 22  1  0  0  0  0
 22 23  1  0  0  0  0
  1 24  1  0  0  0  0
 24 25  1  0  0  0  0
 25 26  1  0  0  0  0
 26 27  1  0  0  0  0
 27 28  1  0  0  0  0
 28 29  1  0  0  0  0
 29 30  1  0  0  0  0
 31 32  1  0  0  0  0
 32 33  1  0  0  0  0
 33 34  1  0  0  0  0
 34 35  1  0  0  0  0
 35 36  1  0  0  0  0
 36 37  1  0  0  0  0
 37 38  1  0  0  0  0
 38 39  1  0  0  0  0
 39 40  1  0  0  0  0
 31 23  1  0  0  0  0
  1 41  1  0  0  0  0
  1 42  1  0  0  0  0
  2 43  1  0  0  0  0
  2 44  1  0  0  0  0
  3 45  1  0  0  0  0
  3 46  1  0  0  0  0
  4 47  1  0  0  0  0
  4 48  1  0  0  0  0
  5 49  1  0  0  0  0
  5 50  1  0  0  0  0
  6 51  1  0  0  0  0
  6 52  1  0  0  0  0
  7 53  1  0  0  0  0
  7 54  1  0  0  0  0
  8 55  1  0  0  0  0
  8 56  1  0  0  0  0
  9 57  1  0  0  0  0
  9 58  1  0  0  0  0
 10 59  1  0  0  0  0
 10 60  1  0  0  0  0
 11 61  1  0  0  0  0
 11 62  1  0  0  0  0
 12 63  1  0  0  0  0
 12 64  1  0  0  0  0
 13 65  1  0  0  0  0
 13 66  1  0  0  0  0
 14 67  1  0  0  0  0
 14 68  1  0  0  0  0
 15 69  1  0  0  0  0
 15 70  1  0  0  0  0
 16 71  1  0  0  0  0
 16 72  1  0  0  0  0
 17 73  1  0  0  0  0
 17 74  1  0  0  0  0
 18 75  1  0  0  0  0
 18 76  1  0  0  0  0
 19 77  1  0  0  0  0
 19 78  1  0  0  0  0
 20 79  1  0  0  0  0
 20 80  1  0  0  0  0
 21 81  1  0  0  0  0
 21 82  1  0  0  0  0
 22 83  1  0  0  0  0
 22 84  1  0  0  0  0
 23 85  1  0  0  0  0
 23 86  1  0  0  0  0
 24 87  1  0  0  0  0
 24 88  1  0  0  0  0
 25 89  1  0  0  0  0
 25 90  1  0  0  0  0
 26 91  1  0  0  0  0
 26 92  1  0  0  0  0
 27 93  1  0  0  0  0
 27 94  1  0  0  0  0
 28 95  1  0  0  0  0
 28 96  1  0  0  0  0
 29 97  1  0  0  0  0
 29 98  1  0  0  0  0
 30 99  1  0  0  0  0
 30100  1  0  0  0  0
 30101  1  0  0  0  0
 31102  1  0  0  0  0
 31103  1  0  0  0  0
 32104  1  0  0  0  0
 32105  1  0  0  0  0
 33106  1  0  0  0  0
 33107  1  0  0  0  0
 34108  1  0  0  0  0
 34109  1  0  0  0  0
 35110  1  0  0  0  0
 35111  1  0  0  0  0
 36112  1  0  0  0  0
 36113  1  0  0  0  0
 37114  1  0  0  0  0
 37115  1  0  0  0  0
 38116  1  0  0  0  0
 38117  1  0  0  0  0
 39118  1  0  0  0  0
 39119  1  0  0  0  0
 40120  1  0  0  0  0
 40121  1  0  0  0  0
 40122  1  0  0  0  0
M  END
>  <Alias name>
Tetracontane

>  <logVP>   
-12.261

$$$$
Octatriacontane
  ChemBrain IXL

116115  0  0  0  0  0  0  0  0  1 V2000
   26.5935   24.6967   -0.2839 C   0  0  0  0  0  0  0  0  0  0  0  0
   25.6633   23.6059    0.2816 C   0  0  0  0  0  0  0  0  0  0  0  0
   24.1961   24.0523    0.1294 C   0  0  0  0  0  0  0  0  0  0  0  0
   28.0606   24.2495   -0.1335 C   0  0  0  0  0  0  0  0  0  0  0  0
   23.2659   22.9622    0.6964 C   0  0  0  0  0  0  0  0  0  0  0  0
   28.9909   25.3410   -0.6976 C   0  0  0  0  0  0  0  0  0  0  0  0
   21.7986   23.4077    0.5424 C   0  0  0  0  0  0  0  0  0  0  0  0
   30.4580   24.8928   -0.5492 C   0  0  0  0  0  0  0  0  0  0  0  0
   20.8685   22.3183    1.1108 C   0  0  0  0  0  0  0  0  0  0  0  0
   31.3883   25.9850   -1.1121 C   0  0  0  0  0  0  0  0  0  0  0  0
   19.4012   22.7630    0.9551 C   0  0  0  0  0  0  0  0  0  0  0  0
   32.8552   25.5359   -0.9657 C   0  0  0  0  0  0  0  0  0  0  0  0
   18.4711   21.6743    1.5249 C   0  0  0  0  0  0  0  0  0  0  0  0
   33.7856   26.6285   -1.5276 C   0  0  0  0  0  0  0  0  0  0  0  0
   17.0037   22.1182    1.3676 C   0  0  0  0  0  0  0  0  0  0  0  0
   35.2524   26.1785   -1.3832 C   0  0  0  0  0  0  0  0  0  0  0  0
   16.0736   21.0301    1.9385 C   0  0  0  0  0  0  0  0  0  0  0  0
   36.1828   27.2715   -1.9443 C   0  0  0  0  0  0  0  0  0  0  0  0
   14.6062   21.4733    1.7797 C   0  0  0  0  0  0  0  0  0  0  0  0
   37.6496   26.8207   -1.8019 C   0  0  0  0  0  0  0  0  0  0  0  0
   13.6762   20.3856    2.3516 C   0  0  0  0  0  0  0  0  0  0  0  0
   38.5799   27.9140   -2.3624 C   0  0  0  0  0  0  0  0  0  0  0  0
   12.2087   20.8281    2.1915 C   0  0  0  0  0  0  0  0  0  0  0  0
   40.0466   27.4623   -2.2217 C   0  0  0  0  0  0  0  0  0  0  0  0
   11.2787   19.7409    2.7643 C   0  0  0  0  0  0  0  0  0  0  0  0
   40.9770   28.5559   -2.7818 C   0  0  0  0  0  0  0  0  0  0  0  0
    9.8112   20.1829    2.6031 C   0  0  0  0  0  0  0  0  0  0  0  0
   42.4436   28.1036   -2.6424 C   0  0  0  0  0  0  0  0  0  0  0  0
    8.8812   19.0960    3.1765 C   0  0  0  0  0  0  0  0  0  0  0  0
   43.3740   29.1973   -3.2021 C   0  0  0  0  0  0  0  0  0  0  0  0
    7.4136   19.5376    3.0146 C   0  0  0  0  0  0  0  0  0  0  0  0
   44.8406   28.7447   -3.0638 C   0  0  0  0  0  0  0  0  0  0  0  0
    6.4837   18.4509    3.5884 C   0  0  0  0  0  0  0  0  0  0  0  0
   45.7710   29.8386   -3.6232 C   0  0  0  0  0  0  0  0  0  0  0  0
    5.0160   18.8923    3.4261 C   0  0  0  0  0  0  0  0  0  0  0  0
   47.2377   29.3856   -3.4853 C   0  0  0  0  0  0  0  0  0  0  0  0
   48.1680   30.4795   -4.0444 C   0  0  0  0  0  0  0  0  0  0  0  0
    4.0860   17.8059    4.0001 C   0  0  0  0  0  0  0  0  0  0  0  0
   26.4400   25.6201    0.2609 H   0  0  0  0  0  0  0  0  0  0  0  0
   26.3698   24.8543   -1.3317 H   0  0  0  0  0  0  0  0  0  0  0  0
   25.8178   22.6822   -0.2622 H   0  0  0  0  0  0  0  0  0  0  0  0
   25.8861   23.4493    1.3298 H   0  0  0  0  0  0  0  0  0  0  0  0
   24.0418   24.9766    0.6723 H   0  0  0  0  0  0  0  0  0  0  0  0
   23.9730   24.2078   -0.9189 H   0  0  0  0  0  0  0  0  0  0  0  0
   28.2144   23.3267   -0.6792 H   0  0  0  0  0  0  0  0  0  0  0  0
   28.2841   24.0908    0.9142 H   0  0  0  0  0  0  0  0  0  0  0  0
   23.4211   22.0375    0.1543 H   0  0  0  0  0  0  0  0  0  0  0  0
   23.4881   22.8076    1.7450 H   0  0  0  0  0  0  0  0  0  0  0  0
   28.8382   26.2633   -0.1510 H   0  0  0  0  0  0  0  0  0  0  0  0
   28.7665   25.5007   -1.7450 H   0  0  0  0  0  0  0  0  0  0  0  0
   21.6437   24.3330    1.0835 H   0  0  0  0  0  0  0  0  0  0  0  0
   21.5762   23.5612   -0.5063 H   0  0  0  0  0  0  0  0  0  0  0  0
   30.6109   23.9710   -1.0967 H   0  0  0  0  0  0  0  0  0  0  0  0
   30.6822   24.7322    0.4981 H   0  0  0  0  0  0  0  0  0  0  0  0
   21.0244   21.3927    0.5706 H   0  0  0  0  0  0  0  0  0  0  0  0
   21.0901   22.1658    2.1598 H   0  0  0  0  0  0  0  0  0  0  0  0
   31.2364   26.9064   -0.5637 H   0  0  0  0  0  0  0  0  0  0  0  0
   31.1631   26.1466   -2.1590 H   0  0  0  0  0  0  0  0  0  0  0  0
   19.2455   23.6892    1.4945 H   0  0  0  0  0  0  0  0  0  0  0  0
   19.1793   22.9146   -0.0940 H   0  0  0  0  0  0  0  0  0  0  0  0
   33.0073   24.6149   -1.5148 H   0  0  0  0  0  0  0  0  0  0  0  0
   33.0803   25.3734    0.0811 H   0  0  0  0  0  0  0  0  0  0  0  0
   18.6276   20.7478    0.9863 H   0  0  0  0  0  0  0  0  0  0  0  0
   18.6922   21.5237    2.5743 H   0  0  0  0  0  0  0  0  0  0  0  0
   33.6346   27.5491   -0.9775 H   0  0  0  0  0  0  0  0  0  0  0  0
   33.5595   26.7920   -2.5740 H   0  0  0  0  0  0  0  0  0  0  0  0
   16.8474   23.0452    1.9053 H   0  0  0  0  0  0  0  0  0  0  0  0
   16.7824   22.2680    0.3181 H   0  0  0  0  0  0  0  0  0  0  0  0
   35.4035   25.2583   -1.9338 H   0  0  0  0  0  0  0  0  0  0  0  0
   35.4784   26.0144   -0.3368 H   0  0  0  0  0  0  0  0  0  0  0  0
   16.2307   20.1028    1.4015 H   0  0  0  0  0  0  0  0  0  0  0  0
   16.2942   20.8811    2.9883 H   0  0  0  0  0  0  0  0  0  0  0  0
   36.0327   28.1914   -1.3928 H   0  0  0  0  0  0  0  0  0  0  0  0
   35.9559   27.4366   -2.9903 H   0  0  0  0  0  0  0  0  0  0  0  0
   14.4492   22.4010    2.3161 H   0  0  0  0  0  0  0  0  0  0  0  0
   14.3855   21.6215    0.7299 H   0  0  0  0  0  0  0  0  0  0  0  0
   37.7997   25.9011   -2.3538 H   0  0  0  0  0  0  0  0  0  0  0  0
   37.8764   26.6551   -0.7559 H   0  0  0  0  0  0  0  0  0  0  0  0
   13.8338   19.4577    1.8159 H   0  0  0  0  0  0  0  0  0  0  0  0
   13.8963   20.2381    3.4017 H   0  0  0  0  0  0  0  0  0  0  0  0
   38.4306   28.8332   -1.8096 H   0  0  0  0  0  0  0  0  0  0  0  0
   38.3522   28.0804   -3.4080 H   0  0  0  0  0  0  0  0  0  0  0  0
   12.0511   21.7564    2.7267 H   0  0  0  0  0  0  0  0  0  0  0  0
   11.9885   20.9750    1.1414 H   0  0  0  0  0  0  0  0  0  0  0  0
   40.1960   26.5433   -2.7748 H   0  0  0  0  0  0  0  0  0  0  0  0
   40.2743   27.2955   -1.1761 H   0  0  0  0  0  0  0  0  0  0  0  0
   11.4368   18.8124    2.2296 H   0  0  0  0  0  0  0  0  0  0  0  0
   11.4984   19.5946    3.8146 H   0  0  0  0  0  0  0  0  0  0  0  0
   40.8284   29.4746   -2.2280 H   0  0  0  0  0  0  0  0  0  0  0  0
   40.7487   28.7234   -3.8271 H   0  0  0  0  0  0  0  0  0  0  0  0
    9.6532   21.1116    3.1373 H   0  0  0  0  0  0  0  0  0  0  0  0
    9.5914   20.3287    1.5527 H   0  0  0  0  0  0  0  0  0  0  0  0
   42.5923   27.1850   -3.1965 H   0  0  0  0  0  0  0  0  0  0  0  0
   42.6719   27.9357   -1.5972 H   0  0  0  0  0  0  0  0  0  0  0  0
    9.0396   18.1671    2.6426 H   0  0  0  0  0  0  0  0  0  0  0  0
    9.1006   18.9506    4.2270 H   0  0  0  0  0  0  0  0  0  0  0  0
   43.2258   30.1158   -2.6477 H   0  0  0  0  0  0  0  0  0  0  0  0
   43.1452   29.3657   -4.2472 H   0  0  0  0  0  0  0  0  0  0  0  0
    7.2553   20.4667    3.5481 H   0  0  0  0  0  0  0  0  0  0  0  0
    7.1941   19.6826    1.9640 H   0  0  0  0  0  0  0  0  0  0  0  0
   44.9888   27.8264   -3.6185 H   0  0  0  0  0  0  0  0  0  0  0  0
   45.0693   28.5760   -2.0187 H   0  0  0  0  0  0  0  0  0  0  0  0
    6.6422   17.5217    3.0551 H   0  0  0  0  0  0  0  0  0  0  0  0
    6.7030   18.3061    4.6390 H   0  0  0  0  0  0  0  0  0  0  0  0
   45.6230   30.7567   -3.0682 H   0  0  0  0  0  0  0  0  0  0  0  0
   45.5420   30.0074   -4.6681 H   0  0  0  0  0  0  0  0  0  0  0  0
    4.8575   19.8216    3.9592 H   0  0  0  0  0  0  0  0  0  0  0  0
    4.7966   19.0369    2.3755 H   0  0  0  0  0  0  0  0  0  0  0  0
   47.3857   28.4676   -4.0404 H   0  0  0  0  0  0  0  0  0  0  0  0
   47.4666   29.2166   -2.4404 H   0  0  0  0  0  0  0  0  0  0  0  0
   47.9392   30.6486   -5.0894 H   0  0  0  0  0  0  0  0  0  0  0  0
   49.1985   30.1610   -3.9475 H   0  0  0  0  0  0  0  0  0  0  0  0
   48.0202   31.3976   -3.4893 H   0  0  0  0  0  0  0  0  0  0  0  0
    4.2445   16.8765    3.4671 H   0  0  0  0  0  0  0  0  0  0  0  0
    4.3052   17.6613    5.0508 H   0  0  0  0  0  0  0  0  0  0  0  0
    3.0549   18.1162    3.8859 H   0  0  0  0  0  0  0  0  0  0  0  0
  1  2  1  0  0  0  0
  1  4  1  0  0  0  0
  2  3  1  0  0  0  0
  3  5  1  0  0  0  0
  4  6  1  0  0  0  0
  5  7  1  0  0  0  0
  6  8  1  0  0  0  0
  7  9  1  0  0  0  0
  8 10  1  0  0  0  0
  9 11  1  0  0  0  0
 10 12  1  0  0  0  0
 11 13  1  0  0  0  0
 12 14  1  0  0  0  0
 13 15  1  0  0  0  0
 14 16  1  0  0  0  0
 15 17  1  0  0  0  0
 16 18  1  0  0  0  0
 17 19  1  0  0  0  0
 18 20  1  0  0  0  0
 19 21  1  0  0  0  0
 20 22  1  0  0  0  0
 21 23  1  0  0  0  0
 22 24  1  0  0  0  0
 23 25  1  0  0  0  0
 24 26  1  0  0  0  0
 25 27  1  0  0  0  0
 26 28  1  0  0  0  0
 27 29  1  0  0  0  0
 28 30  1  0  0  0  0
 29 31  1  0  0  0  0
 30 32  1  0  0  0  0
 31 33  1  0  0  0  0
 32 34  1  0  0  0  0
 33 35  1  0  0  0  0
 34 36  1  0  0  0  0
 36 37  1  0  0  0  0
 35 38  1  0  0  0  0
  1 39  1  0  0  0  0
  1 40  1  0  0  0  0
  2 41  1  0  0  0  0
  2 42  1  0  0  0  0
  3 43  1  0  0  0  0
  3 44  1  0  0  0  0
  4 45  1  0  0  0  0
  4 46  1  0  0  0  0
  5 47  1  0  0  0  0
  5 48  1  0  0  0  0
  6 49  1  0  0  0  0
  6 50  1  0  0  0  0
  7 51  1  0  0  0  0
  7 52  1  0  0  0  0
  8 53  1  0  0  0  0
  8 54  1  0  0  0  0
  9 55  1  0  0  0  0
  9 56  1  0  0  0  0
 10 57  1  0  0  0  0
 10 58  1  0  0  0  0
 11 59  1  0  0  0  0
 11 60  1  0  0  0  0
 12 61  1  0  0  0  0
 12 62  1  0  0  0  0
 13 63  1  0  0  0  0
 13 64  1  0  0  0  0
 14 65  1  0  0  0  0
 14 66  1  0  0  0  0
 15 67  1  0  0  0  0
 15 68  1  0  0  0  0
 16 69  1  0  0  0  0
 16 70  1  0  0  0  0
 17 71  1  0  0  0  0
 17 72  1  0  0  0  0
 18 73  1  0  0  0  0
 18 74  1  0  0  0  0
 19 75  1  0  0  0  0
 19 76  1  0  0  0  0
 20 77  1  0  0  0  0
 20 78  1  0  0  0  0
 21 79  1  0  0  0  0
 21 80  1  0  0  0  0
 22 81  1  0  0  0  0
 22 82  1  0  0  0  0
 23 83  1  0  0  0  0
 23 84  1  0  0  0  0
 24 85  1  0  0  0  0
 24 86  1  0  0  0  0
 25 87  1  0  0  0  0
 25 88  1  0  0  0  0
 26 89  1  0  0  0  0
 26 90  1  0  0  0  0
 27 91  1  0  0  0  0
 27 92  1  0  0  0  0
 28 93  1  0  0  0  0
 28 94  1  0  0  0  0
 29 95  1  0  0  0  0
 29 96  1  0  0  0  0
 30 97  1  0  0  0  0
 30 98  1  0  0  0  0
 31 99  1  0  0  0  0
 31100  1  0  0  0  0
 32101  1  0  0  0  0
 32102  1  0  0  0  0
 33103  1  0  0  0  0
 33104  1  0  0  0  0
 34105  1  0  0  0  0
 34106  1  0  0  0  0
 35107  1  0  0  0  0
 35108  1  0  0  0  0
 36109  1  0  0  0  0
 36110  1  0  0  0  0
 37111  1  0  0  0  0
 37112  1  0  0  0  0
 37113  1  0  0  0  0
 38114  1  0  0  0  0
 38115  1  0  0  0  0
 38116  1  0  0  0  0
M  END
>  <Alias name>
Octatriacontane

>  <logVP>   
-11.289

$$$$
Heptatriacontane
  ChemBrain IXL

113112  0  0  0  0  0  0  0  0  1 V2000
   24.7275   23.2882   -0.0004 C   0  0  0  0  0  0  0  0  0  0  0  0
   23.4974   22.3988    0.2653 C   0  0  0  0  0  0  0  0  0  0  0  0
   22.2763   23.2882    0.5702 C   0  0  0  0  0  0  0  0  0  0  0  0
   25.9482   22.3988   -0.3068 C   0  0  0  0  0  0  0  0  0  0  0  0
   21.0467   22.3987    0.8379 C   0  0  0  0  0  0  0  0  0  0  0  0
   27.1788   23.2883   -0.5706 C   0  0  0  0  0  0  0  0  0  0  0  0
   19.8253   23.2882    1.1414 C   0  0  0  0  0  0  0  0  0  0  0  0
   28.3991   22.3989   -0.8787 C   0  0  0  0  0  0  0  0  0  0  0  0
   18.5961   22.3987    1.4111 C   0  0  0  0  0  0  0  0  0  0  0  0
   29.6300   23.2884   -1.1409 C   0  0  0  0  0  0  0  0  0  0  0  0
   17.3744   23.2882    1.7134 C   0  0  0  0  0  0  0  0  0  0  0  0
   30.8498   22.3991   -1.4511 C   0  0  0  0  0  0  0  0  0  0  0  0
   16.1457   22.3986    1.9848 C   0  0  0  0  0  0  0  0  0  0  0  0
   32.0810   23.2886   -1.7121 C   0  0  0  0  0  0  0  0  0  0  0  0
   14.9237   23.2881    2.2859 C   0  0  0  0  0  0  0  0  0  0  0  0
   33.3003   22.3995   -2.0246 C   0  0  0  0  0  0  0  0  0  0  0  0
   13.6953   22.3984    2.5588 C   0  0  0  0  0  0  0  0  0  0  0  0
   34.5317   23.2890   -2.2848 C   0  0  0  0  0  0  0  0  0  0  0  0
   12.4731   23.2879    2.8588 C   0  0  0  0  0  0  0  0  0  0  0  0
   35.7505   22.4000   -2.5998 C   0  0  0  0  0  0  0  0  0  0  0  0
   11.2449   22.3982    3.1327 C   0  0  0  0  0  0  0  0  0  0  0  0
   36.9819   23.2896   -2.8595 C   0  0  0  0  0  0  0  0  0  0  0  0
   10.0224   23.2877    3.4318 C   0  0  0  0  0  0  0  0  0  0  0  0
   38.2002   22.4008   -3.1769 C   0  0  0  0  0  0  0  0  0  0  0  0
    8.7945   22.3979    3.7065 C   0  0  0  0  0  0  0  0  0  0  0  0
   39.4315   23.2903   -3.4364 C   0  0  0  0  0  0  0  0  0  0  0  0
    7.5718   23.2874    4.0048 C   0  0  0  0  0  0  0  0  0  0  0  0
   40.6494   22.4016   -3.7558 C   0  0  0  0  0  0  0  0  0  0  0  0
    6.3440   22.3977    4.2801 C   0  0  0  0  0  0  0  0  0  0  0  0
   41.8808   23.2913   -4.0151 C   0  0  0  0  0  0  0  0  0  0  0  0
    5.1212   23.2871    4.5778 C   0  0  0  0  0  0  0  0  0  0  0  0
   43.0983   22.4026   -4.3360 C   0  0  0  0  0  0  0  0  0  0  0  0
    3.8933   22.3973    4.8534 C   0  0  0  0  0  0  0  0  0  0  0  0
   44.3297   23.2923   -4.5952 C   0  0  0  0  0  0  0  0  0  0  0  0
    2.6705   23.2867    5.1508 C   0  0  0  0  0  0  0  0  0  0  0  0
   45.5472   22.4036   -4.9169 C   0  0  0  0  0  0  0  0  0  0  0  0
   46.7786   23.2931   -5.1759 C   0  0  0  0  0  0  0  0  0  0  0  0
   24.9318   23.8926    0.8747 H   0  0  0  0  0  0  0  0  0  0  0  0
   24.5299   23.9341   -0.8470 H   0  0  0  0  0  0  0  0  0  0  0  0
   23.2937   21.7936   -0.6094 H   0  0  0  0  0  0  0  0  0  0  0  0
   23.6946   21.7537    1.1126 H   0  0  0  0  0  0  0  0  0  0  0  0
   22.4805   23.8944    1.4441 H   0  0  0  0  0  0  0  0  0  0  0  0
   22.0782   23.9323   -0.2777 H   0  0  0  0  0  0  0  0  0  0  0  0
   25.7444   21.7954   -1.1827 H   0  0  0  0  0  0  0  0  0  0  0  0
   26.1450   21.7521    0.5393 H   0  0  0  0  0  0  0  0  0  0  0  0
   20.8430   21.7918   -0.0356 H   0  0  0  0  0  0  0  0  0  0  0  0
   21.2444   21.7554    1.6864 H   0  0  0  0  0  0  0  0  0  0  0  0
   27.3832   23.8907    0.3058 H   0  0  0  0  0  0  0  0  0  0  0  0
   26.9815   23.9359   -1.4159 H   0  0  0  0  0  0  0  0  0  0  0  0
   20.0294   23.8961    2.0142 H   0  0  0  0  0  0  0  0  0  0  0  0
   19.6267   23.9307    0.2925 H   0  0  0  0  0  0  0  0  0  0  0  0
   28.1950   21.7973   -1.7558 H   0  0  0  0  0  0  0  0  0  0  0  0
   28.5957   21.7505   -0.0339 H   0  0  0  0  0  0  0  0  0  0  0  0
   18.3925   21.7901    0.5387 H   0  0  0  0  0  0  0  0  0  0  0  0
   18.7944   21.7569    2.2607 H   0  0  0  0  0  0  0  0  0  0  0  0
   29.8349   23.8890   -0.2633 H   0  0  0  0  0  0  0  0  0  0  0  0
   29.4328   23.9379   -1.9849 H   0  0  0  0  0  0  0  0  0  0  0  0
   17.5785   23.8976    2.5851 H   0  0  0  0  0  0  0  0  0  0  0  0
   17.1755   23.9291    0.8634 H   0  0  0  0  0  0  0  0  0  0  0  0
   30.6452   21.7993   -2.3293 H   0  0  0  0  0  0  0  0  0  0  0  0
   31.0465   21.7490   -0.6076 H   0  0  0  0  0  0  0  0  0  0  0  0
   15.9421   21.7885    1.1134 H   0  0  0  0  0  0  0  0  0  0  0  0
   16.3444   21.7583    2.8353 H   0  0  0  0  0  0  0  0  0  0  0  0
   32.2865   23.8874   -0.8334 H   0  0  0  0  0  0  0  0  0  0  0  0
   31.8837   23.9399   -2.5546 H   0  0  0  0  0  0  0  0  0  0  0  0
   15.1276   23.8988    3.1567 H   0  0  0  0  0  0  0  0  0  0  0  0
   14.7244   23.9277    1.4350 H   0  0  0  0  0  0  0  0  0  0  0  0
   33.0950   21.8013   -2.9037 H   0  0  0  0  0  0  0  0  0  0  0  0
   33.4973   21.7478   -1.1824 H   0  0  0  0  0  0  0  0  0  0  0  0
   13.4918   21.7871    1.6883 H   0  0  0  0  0  0  0  0  0  0  0  0
   13.8944   21.7594    3.4101 H   0  0  0  0  0  0  0  0  0  0  0  0
   34.3341   23.9419   -3.1260 H   0  0  0  0  0  0  0  0  0  0  0  0
   34.7380   23.8861   -1.4051 H   0  0  0  0  0  0  0  0  0  0  0  0
   12.6768   23.8998    3.7288 H   0  0  0  0  0  0  0  0  0  0  0  0
   12.2735   23.9264    2.0071 H   0  0  0  0  0  0  0  0  0  0  0  0
   35.9479   21.7469   -1.7588 H   0  0  0  0  0  0  0  0  0  0  0  0
   35.5442   21.8033   -3.4797 H   0  0  0  0  0  0  0  0  0  0  0  0
   11.4442   21.7602    3.9849 H   0  0  0  0  0  0  0  0  0  0  0  0
   11.0416   21.7858    2.2630 H   0  0  0  0  0  0  0  0  0  0  0  0
   36.7838   23.9438   -3.6995 H   0  0  0  0  0  0  0  0  0  0  0  0
   37.1891   23.8852   -1.9790 H   0  0  0  0  0  0  0  0  0  0  0  0
    9.8228   23.9253    2.5794 H   0  0  0  0  0  0  0  0  0  0  0  0
   10.2260   23.9005    4.3012 H   0  0  0  0  0  0  0  0  0  0  0  0
   38.3982   21.7463   -2.3370 H   0  0  0  0  0  0  0  0  0  0  0  0
   37.9929   21.8054   -4.0575 H   0  0  0  0  0  0  0  0  0  0  0  0
    8.9939   21.7608    4.5592 H   0  0  0  0  0  0  0  0  0  0  0  0
    8.5913   21.7847    2.8373 H   0  0  0  0  0  0  0  0  0  0  0  0
   39.2330   23.9457   -4.2754 H   0  0  0  0  0  0  0  0  0  0  0  0
   39.6396   23.8848   -2.5553 H   0  0  0  0  0  0  0  0  0  0  0  0
    7.3721   23.9243    3.1519 H   0  0  0  0  0  0  0  0  0  0  0  0
    7.7751   23.9010    4.8738 H   0  0  0  0  0  0  0  0  0  0  0  0
   40.8479   21.7461   -2.9168 H   0  0  0  0  0  0  0  0  0  0  0  0
   40.4414   21.8074   -4.6369 H   0  0  0  0  0  0  0  0  0  0  0  0
    6.5436   21.7610    5.1332 H   0  0  0  0  0  0  0  0  0  0  0  0
    6.1409   21.7838    3.4113 H   0  0  0  0  0  0  0  0  0  0  0  0
   41.6819   23.9474   -4.8534 H   0  0  0  0  0  0  0  0  0  0  0  0
   42.0894   23.8848   -3.1336 H   0  0  0  0  0  0  0  0  0  0  0  0
    4.9215   23.9236    3.7246 H   0  0  0  0  0  0  0  0  0  0  0  0
    5.3243   23.9011    5.4465 H   0  0  0  0  0  0  0  0  0  0  0  0
   43.2971   21.7463   -3.4978 H   0  0  0  0  0  0  0  0  0  0  0  0
   42.8897   21.8092   -5.2176 H   0  0  0  0  0  0  0  0  0  0  0  0
    4.0929   21.7610    5.7067 H   0  0  0  0  0  0  0  0  0  0  0  0
    3.6903   21.7832    3.9848 H   0  0  0  0  0  0  0  0  0  0  0  0
   44.1307   23.9490   -5.4331 H   0  0  0  0  0  0  0  0  0  0  0  0
   44.5386   23.8853   -3.7134 H   0  0  0  0  0  0  0  0  0  0  0  0
    1.8079   22.6612    5.3445 H   0  0  0  0  0  0  0  0  0  0  0  0
    2.8734   23.9008    6.0194 H   0  0  0  0  0  0  0  0  0  0  0  0
    2.4707   23.9229    4.2974 H   0  0  0  0  0  0  0  0  0  0  0  0
   45.7462   21.7469   -4.0791 H   0  0  0  0  0  0  0  0  0  0  0  0
   45.3384   21.8107   -5.7987 H   0  0  0  0  0  0  0  0  0  0  0  0
   46.5798   23.9500   -6.0136 H   0  0  0  0  0  0  0  0  0  0  0  0
   47.6339   22.6685   -5.4020 H   0  0  0  0  0  0  0  0  0  0  0  0
   46.9877   23.8860   -4.2940 H   0  0  0  0  0  0  0  0  0  0  0  0
  1  2  1  0  0  0  0
  1  4  1  0  0  0  0
  2  3  1  0  0  0  0
  3  5  1  0  0  0  0
  4  6  1  0  0  0  0
  5  7  1  0  0  0  0
  6  8  1  0  0  0  0
  7  9  1  0  0  0  0
  8 10  1  0  0  0  0
  9 11  1  0  0  0  0
 10 12  1  0  0  0  0
 11 13  1  0  0  0  0
 12 14  1  0  0  0  0
 13 15  1  0  0  0  0
 14 16  1  0  0  0  0
 15 17  1  0  0  0  0
 16 18  1  0  0  0  0
 17 19  1  0  0  0  0
 18 20  1  0  0  0  0
 19 21  1  0  0  0  0
 20 22  1  0  0  0  0
 21 23  1  0  0  0  0
 22 24  1  0  0  0  0
 23 25  1  0  0  0  0
 24 26  1  0  0  0  0
 25 27  1  0  0  0  0
 26 28  1  0  0  0  0
 27 29  1  0  0  0  0
 28 30  1  0  0  0  0
 29 31  1  0  0  0  0
 30 32  1  0  0  0  0
 31 33  1  0  0  0  0
 32 34  1  0  0  0  0
 33 35  1  0  0  0  0
 34 36  1  0  0  0  0
 36 37  1  0  0  0  0
  1 38  1  0  0  0  0
  1 39  1  0  0  0  0
  2 40  1  0  0  0  0
  2 41  1  0  0  0  0
  3 42  1  0  0  0  0
  3 43  1  0  0  0  0
  4 44  1  0  0  0  0
  4 45  1  0  0  0  0
  5 46  1  0  0  0  0
  5 47  1  0  0  0  0
  6 48  1  0  0  0  0
  6 49  1  0  0  0  0
  7 50  1  0  0  0  0
  7 51  1  0  0  0  0
  8 52  1  0  0  0  0
  8 53  1  0  0  0  0
  9 54  1  0  0  0  0
  9 55  1  0  0  0  0
 10 56  1  0  0  0  0
 10 57  1  0  0  0  0
 11 58  1  0  0  0  0
 11 59  1  0  0  0  0
 12 60  1  0  0  0  0
 12 61  1  0  0  0  0
 13 62  1  0  0  0  0
 13 63  1  0  0  0  0
 14 64  1  0  0  0  0
 14 65  1  0  0  0  0
 15 66  1  0  0  0  0
 15 67  1  0  0  0  0
 16 68  1  0  0  0  0
 16 69  1  0  0  0  0
 17 70  1  0  0  0  0
 17 71  1  0  0  0  0
 18 72  1  0  0  0  0
 18 73  1  0  0  0  0
 19 74  1  0  0  0  0
 19 75  1  0  0  0  0
 20 76  1  0  0  0  0
 20 77  1  0  0  0  0
 21 78  1  0  0  0  0
 21 79  1  0  0  0  0
 22 80  1  0  0  0  0
 22 81  1  0  0  0  0
 23 82  1  0  0  0  0
 23 83  1  0  0  0  0
 24 84  1  0  0  0  0
 24 85  1  0  0  0  0
 25 86  1  0  0  0  0
 25 87  1  0  0  0  0
 26 88  1  0  0  0  0
 26 89  1  0  0  0  0
 27 90  1  0  0  0  0
 27 91  1  0  0  0  0
 28 92  1  0  0  0  0
 28 93  1  0  0  0  0
 29 94  1  0  0  0  0
 29 95  1  0  0  0  0
 30 96  1  0  0  0  0
 30 97  1  0  0  0  0
 31 98  1  0  0  0  0
 31 99  1  0  0  0  0
 32100  1  0  0  0  0
 32101  1  0  0  0  0
 33102  1  0  0  0  0
 33103  1  0  0  0  0
 34104  1  0  0  0  0
 34105  1  0  0  0  0
 35106  1  0  0  0  0
 35107  1  0  0  0  0
 35108  1  0  0  0  0
 36109  1  0  0  0  0
 36110  1  0  0  0  0
 37111  1  0  0  0  0
 37112  1  0  0  0  0
 37113  1  0  0  0  0
M  END
>  <Alias name>
Heptatriacontane

>  <logVP>   
-10.815

$$$$
Hexatriacontane
  ChemBrain IXL

110109  0  0  0  0  0  0  0  0  1 V2000
   22.5640   20.9931    0.0000 C   0  0  0  0  0  0  0  0  0  0  0  0
   21.6272   19.7694    0.0053 C   0  0  0  0  0  0  0  0  0  0  0  0
   20.2671   20.1661    0.6117 C   0  0  0  0  0  0  0  0  0  0  0  0
   23.9241   20.5964   -0.6064 C   0  0  0  0  0  0  0  0  0  0  0  0
   19.3304   18.9423    0.6170 C   0  0  0  0  0  0  0  0  0  0  0  0
   24.8608   21.8201   -0.6117 C   0  0  0  0  0  0  0  0  0  0  0  0
   17.9702   19.3390    1.2234 C   0  0  0  0  0  0  0  0  0  0  0  0
   26.2210   21.4235   -1.2181 C   0  0  0  0  0  0  0  0  0  0  0  0
   17.0335   18.1152    1.2286 C   0  0  0  0  0  0  0  0  0  0  0  0
   27.1576   22.6473   -1.2233 C   0  0  0  0  0  0  0  0  0  0  0  0
   15.6734   18.5117    1.8351 C   0  0  0  0  0  0  0  0  0  0  0  0
   28.5178   22.2508   -1.8297 C   0  0  0  0  0  0  0  0  0  0  0  0
   14.7368   17.2879    1.8402 C   0  0  0  0  0  0  0  0  0  0  0  0
   29.4544   23.4747   -1.8348 C   0  0  0  0  0  0  0  0  0  0  0  0
   13.3766   17.6843    2.4467 C   0  0  0  0  0  0  0  0  0  0  0  0
   30.8146   23.0784   -2.4412 C   0  0  0  0  0  0  0  0  0  0  0  0
   12.4401   16.4604    2.4518 C   0  0  0  0  0  0  0  0  0  0  0  0
   31.7511   24.3023   -2.4463 C   0  0  0  0  0  0  0  0  0  0  0  0
   11.0798   16.8566    3.0582 C   0  0  0  0  0  0  0  0  0  0  0  0
   33.1114   23.9061   -3.0526 C   0  0  0  0  0  0  0  0  0  0  0  0
   10.1434   15.6327    3.0633 C   0  0  0  0  0  0  0  0  0  0  0  0
   34.0477   25.1302   -3.0576 C   0  0  0  0  0  0  0  0  0  0  0  0
    8.7832   16.0288    3.6697 C   0  0  0  0  0  0  0  0  0  0  0  0
   35.4080   24.7342   -3.6639 C   0  0  0  0  0  0  0  0  0  0  0  0
    7.8469   14.8047    3.6747 C   0  0  0  0  0  0  0  0  0  0  0  0
   36.3443   25.9583   -3.6688 C   0  0  0  0  0  0  0  0  0  0  0  0
    6.4866   15.2007    4.2811 C   0  0  0  0  0  0  0  0  0  0  0  0
   37.7047   25.5624   -4.2751 C   0  0  0  0  0  0  0  0  0  0  0  0
    5.5503   13.9766    4.2861 C   0  0  0  0  0  0  0  0  0  0  0  0
   38.6408   26.7865   -4.2799 C   0  0  0  0  0  0  0  0  0  0  0  0
    4.1900   14.3726    4.8925 C   0  0  0  0  0  0  0  0  0  0  0  0
   40.0013   26.3907   -4.8862 C   0  0  0  0  0  0  0  0  0  0  0  0
    3.2536   13.1484    4.8975 C   0  0  0  0  0  0  0  0  0  0  0  0
   40.9375   27.6150   -4.8911 C   0  0  0  0  0  0  0  0  0  0  0  0
    1.8934   13.5442    5.5039 C   0  0  0  0  0  0  0  0  0  0  0  0
   42.2979   27.2192   -5.4972 C   0  0  0  0  0  0  0  0  0  0  0  0
   22.1213   21.7840   -0.5928 H   0  0  0  0  0  0  0  0  0  0  0  0
   22.7091   21.3410    1.0153 H   0  0  0  0  0  0  0  0  0  0  0  0
   22.0699   18.9785    0.5981 H   0  0  0  0  0  0  0  0  0  0  0  0
   21.4821   19.4215   -1.0100 H   0  0  0  0  0  0  0  0  0  0  0  0
   19.8244   20.9570    0.0189 H   0  0  0  0  0  0  0  0  0  0  0  0
   20.4122   20.5139    1.6270 H   0  0  0  0  0  0  0  0  0  0  0  0
   24.3668   19.8055   -0.0136 H   0  0  0  0  0  0  0  0  0  0  0  0
   23.7790   20.2485   -1.6217 H   0  0  0  0  0  0  0  0  0  0  0  0
   19.7730   18.1514    1.2098 H   0  0  0  0  0  0  0  0  0  0  0  0
   19.1852   18.5945   -0.3983 H   0  0  0  0  0  0  0  0  0  0  0  0
   24.4182   22.6110   -1.2045 H   0  0  0  0  0  0  0  0  0  0  0  0
   25.0059   22.1680    0.4036 H   0  0  0  0  0  0  0  0  0  0  0  0
   17.5275   20.1299    0.6306 H   0  0  0  0  0  0  0  0  0  0  0  0
   18.1153   19.6868    2.2387 H   0  0  0  0  0  0  0  0  0  0  0  0
   26.6637   20.6327   -0.6253 H   0  0  0  0  0  0  0  0  0  0  0  0
   26.0759   21.0757   -2.2334 H   0  0  0  0  0  0  0  0  0  0  0  0
   17.4762   17.3243    1.8214 H   0  0  0  0  0  0  0  0  0  0  0  0
   16.8884   17.7674    0.2133 H   0  0  0  0  0  0  0  0  0  0  0  0
   26.7149   23.4382   -1.8161 H   0  0  0  0  0  0  0  0  0  0  0  0
   27.3027   22.9952   -0.2080 H   0  0  0  0  0  0  0  0  0  0  0  0
   15.2306   19.3026    1.2423 H   0  0  0  0  0  0  0  0  0  0  0  0
   15.8184   18.8596    2.8504 H   0  0  0  0  0  0  0  0  0  0  0  0
   28.9606   21.4600   -1.2369 H   0  0  0  0  0  0  0  0  0  0  0  0
   28.3728   21.9030   -2.8450 H   0  0  0  0  0  0  0  0  0  0  0  0
   15.1795   16.4970    2.4330 H   0  0  0  0  0  0  0  0  0  0  0  0
   14.5917   16.9401    0.8249 H   0  0  0  0  0  0  0  0  0  0  0  0
   29.0116   24.2656   -2.4276 H   0  0  0  0  0  0  0  0  0  0  0  0
   29.5994   23.8225   -0.8195 H   0  0  0  0  0  0  0  0  0  0  0  0
   12.9338   18.4752    1.8539 H   0  0  0  0  0  0  0  0  0  0  0  0
   13.5216   18.0321    3.4620 H   0  0  0  0  0  0  0  0  0  0  0  0
   31.2574   22.2875   -1.8484 H   0  0  0  0  0  0  0  0  0  0  0  0
   30.6697   22.7305   -3.4565 H   0  0  0  0  0  0  0  0  0  0  0  0
   12.8829   15.6695    3.0445 H   0  0  0  0  0  0  0  0  0  0  0  0
   12.2951   16.1126    1.4365 H   0  0  0  0  0  0  0  0  0  0  0  0
   31.3082   25.0932   -3.0390 H   0  0  0  0  0  0  0  0  0  0  0  0
   31.8960   24.6501   -1.4309 H   0  0  0  0  0  0  0  0  0  0  0  0
   10.6370   17.6475    2.4655 H   0  0  0  0  0  0  0  0  0  0  0  0
   11.2248   17.2044    4.0735 H   0  0  0  0  0  0  0  0  0  0  0  0
   33.5542   23.1153   -2.4598 H   0  0  0  0  0  0  0  0  0  0  0  0
   32.9665   23.5583   -4.0679 H   0  0  0  0  0  0  0  0  0  0  0  0
   10.5863   14.8418    3.6560 H   0  0  0  0  0  0  0  0  0  0  0  0
    9.9985   15.2849    2.0479 H   0  0  0  0  0  0  0  0  0  0  0  0
   33.6048   25.9210   -3.6504 H   0  0  0  0  0  0  0  0  0  0  0  0
   34.1925   25.4780   -2.0422 H   0  0  0  0  0  0  0  0  0  0  0  0
    8.3403   16.8196    3.0769 H   0  0  0  0  0  0  0  0  0  0  0  0
    8.9281   16.3766    4.6850 H   0  0  0  0  0  0  0  0  0  0  0  0
   35.8509   23.9434   -3.0711 H   0  0  0  0  0  0  0  0  0  0  0  0
   35.2632   24.3864   -4.6792 H   0  0  0  0  0  0  0  0  0  0  0  0
    8.2898   14.0139    4.2674 H   0  0  0  0  0  0  0  0  0  0  0  0
    7.7019   14.4569    2.6593 H   0  0  0  0  0  0  0  0  0  0  0  0
   35.9014   26.7491   -4.2616 H   0  0  0  0  0  0  0  0  0  0  0  0
   36.4891   26.3061   -2.6534 H   0  0  0  0  0  0  0  0  0  0  0  0
    6.0436   15.9915    3.6884 H   0  0  0  0  0  0  0  0  0  0  0  0
    6.6315   15.5485    5.2965 H   0  0  0  0  0  0  0  0  0  0  0  0
   38.1476   24.7716   -3.6823 H   0  0  0  0  0  0  0  0  0  0  0  0
   37.5599   25.2146   -5.2904 H   0  0  0  0  0  0  0  0  0  0  0  0
    5.9933   13.1858    4.8788 H   0  0  0  0  0  0  0  0  0  0  0  0
    5.4054   13.6289    3.2707 H   0  0  0  0  0  0  0  0  0  0  0  0
   38.1979   27.5773   -4.8727 H   0  0  0  0  0  0  0  0  0  0  0  0
   38.7856   27.1343   -3.2646 H   0  0  0  0  0  0  0  0  0  0  0  0
    3.7470   15.1634    4.2998 H   0  0  0  0  0  0  0  0  0  0  0  0
    4.3349   14.7204    5.9079 H   0  0  0  0  0  0  0  0  0  0  0  0
   40.4442   25.5999   -4.2934 H   0  0  0  0  0  0  0  0  0  0  0  0
   39.8565   26.0429   -5.9016 H   0  0  0  0  0  0  0  0  0  0  0  0
    3.6966   12.3576    5.4902 H   0  0  0  0  0  0  0  0  0  0  0  0
    3.1087   12.8006    3.8822 H   0  0  0  0  0  0  0  0  0  0  0  0
   40.4946   28.4057   -5.4838 H   0  0  0  0  0  0  0  0  0  0  0  0
   41.0823   27.9627   -3.8757 H   0  0  0  0  0  0  0  0  0  0  0  0
    1.2357   12.6839    5.5073 H   0  0  0  0  0  0  0  0  0  0  0  0
    2.0382   13.8919    6.5193 H   0  0  0  0  0  0  0  0  0  0  0  0
    1.4503   14.3350    4.9112 H   0  0  0  0  0  0  0  0  0  0  0  0
   42.9555   28.0796   -5.5005 H   0  0  0  0  0  0  0  0  0  0  0  0
   42.1533   26.8715   -6.5126 H   0  0  0  0  0  0  0  0  0  0  0  0
   42.7410   26.4285   -4.9045 H   0  0  0  0  0  0  0  0  0  0  0  0
  1  2  1  0  0  0  0
  1  4  1  0  0  0  0
  2  3  1  0  0  0  0
  3  5  1  0  0  0  0
  4  6  1  0  0  0  0
  5  7  1  0  0  0  0
  6  8  1  0  0  0  0
  7  9  1  0  0  0  0
  8 10  1  0  0  0  0
  9 11  1  0  0  0  0
 10 12  1  0  0  0  0
 11 13  1  0  0  0  0
 12 14  1  0  0  0  0
 13 15  1  0  0  0  0
 14 16  1  0  0  0  0
 15 17  1  0  0  0  0
 16 18  1  0  0  0  0
 17 19  1  0  0  0  0
 18 20  1  0  0  0  0
 19 21  1  0  0  0  0
 20 22  1  0  0  0  0
 21 23  1  0  0  0  0
 22 24  1  0  0  0  0
 23 25  1  0  0  0  0
 24 26  1  0  0  0  0
 25 27  1  0  0  0  0
 26 28  1  0  0  0  0
 27 29  1  0  0  0  0
 28 30  1  0  0  0  0
 29 31  1  0  0  0  0
 30 32  1  0  0  0  0
 31 33  1  0  0  0  0
 32 34  1  0  0  0  0
 33 35  1  0  0  0  0
 34 36  1  0  0  0  0
  1 37  1  0  0  0  0
  1 38  1  0  0  0  0
  2 39  1  0  0  0  0
  2 40  1  0  0  0  0
  3 41  1  0  0  0  0
  3 42  1  0  0  0  0
  4 43  1  0  0  0  0
  4 44  1  0  0  0  0
  5 45  1  0  0  0  0
  5 46  1  0  0  0  0
  6 47  1  0  0  0  0
  6 48  1  0  0  0  0
  7 49  1  0  0  0  0
  7 50  1  0  0  0  0
  8 51  1  0  0  0  0
  8 52  1  0  0  0  0
  9 53  1  0  0  0  0
  9 54  1  0  0  0  0
 10 55  1  0  0  0  0
 10 56  1  0  0  0  0
 11 57  1  0  0  0  0
 11 58  1  0  0  0  0
 12 59  1  0  0  0  0
 12 60  1  0  0  0  0
 13 61  1  0  0  0  0
 13 62  1  0  0  0  0
 14 63  1  0  0  0  0
 14 64  1  0  0  0  0
 15 65  1  0  0  0  0
 15 66  1  0  0  0  0
 16 67  1  0  0  0  0
 16 68  1  0  0  0  0
 17 69  1  0  0  0  0
 17 70  1  0  0  0  0
 18 71  1  0  0  0  0
 18 72  1  0  0  0  0
 19 73  1  0  0  0  0
 19 74  1  0  0  0  0
 20 75  1  0  0  0  0
 20 76  1  0  0  0  0
 21 77  1  0  0  0  0
 21 78  1  0  0  0  0
 22 79  1  0  0  0  0
 22 80  1  0  0  0  0
 23 81  1  0  0  0  0
 23 82  1  0  0  0  0
 24 83  1  0  0  0  0
 24 84  1  0  0  0  0
 25 85  1  0  0  0  0
 25 86  1  0  0  0  0
 26 87  1  0  0  0  0
 26 88  1  0  0  0  0
 27 89  1  0  0  0  0
 27 90  1  0  0  0  0
 28 91  1  0  0  0  0
 28 92  1  0  0  0  0
 29 93  1  0  0  0  0
 29 94  1  0  0  0  0
 30 95  1  0  0  0  0
 30 96  1  0  0  0  0
 31 97  1  0  0  0  0
 31 98  1  0  0  0  0
 32 99  1  0  0  0  0
 32100  1  0  0  0  0
 33101  1  0  0  0  0
 33102  1  0  0  0  0
 34103  1  0  0  0  0
 34104  1  0  0  0  0
 35105  1  0  0  0  0
 35106  1  0  0  0  0
 35107  1  0  0  0  0
 36108  1  0  0  0  0
 36109  1  0  0  0  0
 36110  1  0  0  0  0
M  END
>  <Alias name>
Hexatriacontane

>  <logVP>   
-10.36

$$$$
Pentatriacontane
  ChemBrain IXL

107106  0  0  0  0  0  0  0  0  1 V2000
   24.7474   22.1664   -0.1518 C   0  0  0  0  0  0  0  0  0  0  0  0
   23.5044   21.2790    0.0543 C   0  0  0  0  0  0  0  0  0  0  0  0
   22.2709   22.1705    0.2963 C   0  0  0  0  0  0  0  0  0  0  0  0
   25.9807   21.2748   -0.3947 C   0  0  0  0  0  0  0  0  0  0  0  0
   21.0280   21.2831    0.5028 C   0  0  0  0  0  0  0  0  0  0  0  0
   27.2237   22.1622   -0.6007 C   0  0  0  0  0  0  0  0  0  0  0  0
   19.7943   22.1747    0.7441 C   0  0  0  0  0  0  0  0  0  0  0  0
   28.4569   21.2707   -0.8447 C   0  0  0  0  0  0  0  0  0  0  0  0
   18.5515   21.2872    0.9510 C   0  0  0  0  0  0  0  0  0  0  0  0
   29.6999   22.1581   -1.0507 C   0  0  0  0  0  0  0  0  0  0  0  0
   17.3178   22.1788    1.1918 C   0  0  0  0  0  0  0  0  0  0  0  0
   30.9328   21.2666   -1.2958 C   0  0  0  0  0  0  0  0  0  0  0  0
   16.0751   21.2914    1.3993 C   0  0  0  0  0  0  0  0  0  0  0  0
   32.1758   22.1540   -1.5021 C   0  0  0  0  0  0  0  0  0  0  0  0
   14.8413   22.1829    1.6398 C   0  0  0  0  0  0  0  0  0  0  0  0
   33.4085   21.2625   -1.7483 C   0  0  0  0  0  0  0  0  0  0  0  0
   13.5986   21.2955    1.8479 C   0  0  0  0  0  0  0  0  0  0  0  0
   34.6514   22.1499   -1.9548 C   0  0  0  0  0  0  0  0  0  0  0  0
   12.3648   22.1871    2.0880 C   0  0  0  0  0  0  0  0  0  0  0  0
   35.8840   21.2585   -2.2021 C   0  0  0  0  0  0  0  0  0  0  0  0
   11.1223   21.2996    2.2967 C   0  0  0  0  0  0  0  0  0  0  0  0
   37.1269   22.1459   -2.4088 C   0  0  0  0  0  0  0  0  0  0  0  0
    9.8884   22.1912    2.5367 C   0  0  0  0  0  0  0  0  0  0  0  0
   38.3592   21.2544   -2.6570 C   0  0  0  0  0  0  0  0  0  0  0  0
    8.6460   21.3037    2.7458 C   0  0  0  0  0  0  0  0  0  0  0  0
   39.6021   22.1419   -2.8638 C   0  0  0  0  0  0  0  0  0  0  0  0
    7.4121   22.1953    2.9856 C   0  0  0  0  0  0  0  0  0  0  0  0
   40.8344   21.2505   -3.1125 C   0  0  0  0  0  0  0  0  0  0  0  0
    6.1697   21.3078    3.1951 C   0  0  0  0  0  0  0  0  0  0  0  0
   42.0772   22.1379   -3.3195 C   0  0  0  0  0  0  0  0  0  0  0  0
    4.9357   22.1994    3.4348 C   0  0  0  0  0  0  0  0  0  0  0  0
   43.3096   21.2464   -3.5685 C   0  0  0  0  0  0  0  0  0  0  0  0
    3.6933   21.3118    3.6444 C   0  0  0  0  0  0  0  0  0  0  0  0
   44.5524   22.1337   -3.7754 C   0  0  0  0  0  0  0  0  0  0  0  0
    2.4594   22.2033    3.8840 C   0  0  0  0  0  0  0  0  0  0  0  0
   24.9085   22.7727    0.7310 H   0  0  0  0  0  0  0  0  0  0  0  0
   24.5931   22.8103   -1.0088 H   0  0  0  0  0  0  0  0  0  0  0  0
   23.3437   20.6722   -0.8283 H   0  0  0  0  0  0  0  0  0  0  0  0
   23.6585   20.6354    0.9116 H   0  0  0  0  0  0  0  0  0  0  0  0
   22.4317   22.7774    1.1788 H   0  0  0  0  0  0  0  0  0  0  0  0
   22.1167   22.8139   -0.5611 H   0  0  0  0  0  0  0  0  0  0  0  0
   25.8197   20.6686   -1.2776 H   0  0  0  0  0  0  0  0  0  0  0  0
   26.1350   20.6308    0.4622 H   0  0  0  0  0  0  0  0  0  0  0  0
   20.8674   20.6758   -0.3795 H   0  0  0  0  0  0  0  0  0  0  0  0
   21.1820   20.6401    1.3605 H   0  0  0  0  0  0  0  0  0  0  0  0
   27.3852   22.7679    0.2824 H   0  0  0  0  0  0  0  0  0  0  0  0
   27.0692   22.8067   -1.4572 H   0  0  0  0  0  0  0  0  0  0  0  0
   19.9550   22.7822    1.6262 H   0  0  0  0  0  0  0  0  0  0  0  0
   19.6402   22.8175   -0.1138 H   0  0  0  0  0  0  0  0  0  0  0  0
   28.2954   20.6650   -1.7278 H   0  0  0  0  0  0  0  0  0  0  0  0
   28.6115   20.6261    0.0118 H   0  0  0  0  0  0  0  0  0  0  0  0
   18.3911   20.6795    0.0691 H   0  0  0  0  0  0  0  0  0  0  0  0
   18.7056   20.6447    1.8091 H   0  0  0  0  0  0  0  0  0  0  0  0
   29.8619   22.7633   -0.1673 H   0  0  0  0  0  0  0  0  0  0  0  0
   29.5450   22.8031   -1.9068 H   0  0  0  0  0  0  0  0  0  0  0  0
   17.4784   22.7869    2.0735 H   0  0  0  0  0  0  0  0  0  0  0  0
   17.1635   22.8211    0.3336 H   0  0  0  0  0  0  0  0  0  0  0  0
   30.7708   20.6614   -2.1792 H   0  0  0  0  0  0  0  0  0  0  0  0
   31.0878   20.6215   -0.4398 H   0  0  0  0  0  0  0  0  0  0  0  0
   16.2293   20.6493    2.2577 H   0  0  0  0  0  0  0  0  0  0  0  0
   15.9146   20.6831    0.5178 H   0  0  0  0  0  0  0  0  0  0  0  0
   32.3383   22.7587   -0.6184 H   0  0  0  0  0  0  0  0  0  0  0  0
   32.0205   22.7995   -2.3577 H   0  0  0  0  0  0  0  0  0  0  0  0
   14.6868   22.8247    0.7812 H   0  0  0  0  0  0  0  0  0  0  0  0
   15.0019   22.7915    2.5211 H   0  0  0  0  0  0  0  0  0  0  0  0
   33.2459   20.6578   -2.6319 H   0  0  0  0  0  0  0  0  0  0  0  0
   33.5639   20.6170   -0.8927 H   0  0  0  0  0  0  0  0  0  0  0  0
   13.7530   20.6539    2.7066 H   0  0  0  0  0  0  0  0  0  0  0  0
   13.4381   20.6868    0.9666 H   0  0  0  0  0  0  0  0  0  0  0  0
   34.8144   22.7542   -1.0710 H   0  0  0  0  0  0  0  0  0  0  0  0
   34.4957   22.7958   -2.8101 H   0  0  0  0  0  0  0  0  0  0  0  0
   12.2102   22.8284    1.2291 H   0  0  0  0  0  0  0  0  0  0  0  0
   12.5255   22.7961    2.9691 H   0  0  0  0  0  0  0  0  0  0  0  0
   35.7209   20.6541   -3.0859 H   0  0  0  0  0  0  0  0  0  0  0  0
   36.0398   20.6126   -1.3469 H   0  0  0  0  0  0  0  0  0  0  0  0
   11.2769   20.6584    3.1557 H   0  0  0  0  0  0  0  0  0  0  0  0
   10.9617   20.6905    1.4157 H   0  0  0  0  0  0  0  0  0  0  0  0
   37.2903   22.7498   -1.5248 H   0  0  0  0  0  0  0  0  0  0  0  0
   36.9708   22.7921   -3.2638 H   0  0  0  0  0  0  0  0  0  0  0  0
    9.7337   22.8322    1.6776 H   0  0  0  0  0  0  0  0  0  0  0  0
   10.0491   22.8005    3.4174 H   0  0  0  0  0  0  0  0  0  0  0  0
   38.5154   20.6082   -1.8020 H   0  0  0  0  0  0  0  0  0  0  0  0
   38.1958   20.6505   -3.5409 H   0  0  0  0  0  0  0  0  0  0  0  0
    8.8007   20.6628    3.6050 H   0  0  0  0  0  0  0  0  0  0  0  0
    8.4853   20.6942    1.8651 H   0  0  0  0  0  0  0  0  0  0  0  0
   39.4458   22.7883   -3.7186 H   0  0  0  0  0  0  0  0  0  0  0  0
   39.7658   22.7456   -1.9797 H   0  0  0  0  0  0  0  0  0  0  0  0
    7.2572   22.8360    2.1263 H   0  0  0  0  0  0  0  0  0  0  0  0
    7.5728   22.8049    3.8662 H   0  0  0  0  0  0  0  0  0  0  0  0
   40.9907   20.6040   -2.2578 H   0  0  0  0  0  0  0  0  0  0  0  0
   40.6707   20.6467   -3.9966 H   0  0  0  0  0  0  0  0  0  0  0  0
    6.3245   20.6671    4.0544 H   0  0  0  0  0  0  0  0  0  0  0  0
    6.0090   20.6981    2.3145 H   0  0  0  0  0  0  0  0  0  0  0  0
   41.9208   22.7845   -4.1741 H   0  0  0  0  0  0  0  0  0  0  0  0
   42.2410   22.7415   -2.4353 H   0  0  0  0  0  0  0  0  0  0  0  0
    4.7809   22.8400    2.5754 H   0  0  0  0  0  0  0  0  0  0  0  0
    5.0965   22.8091    4.3153 H   0  0  0  0  0  0  0  0  0  0  0  0
   43.4660   20.5999   -2.7139 H   0  0  0  0  0  0  0  0  0  0  0  0
   43.1458   20.6429   -4.4526 H   0  0  0  0  0  0  0  0  0  0  0  0
    3.8481   20.6713    4.5038 H   0  0  0  0  0  0  0  0  0  0  0  0
    3.5325   20.7021    2.7640 H   0  0  0  0  0  0  0  0  0  0  0  0
   44.3961   22.7804   -4.6300 H   0  0  0  0  0  0  0  0  0  0  0  0
   45.4181   21.5071   -3.9503 H   0  0  0  0  0  0  0  0  0  0  0  0
   44.7163   22.7373   -2.8912 H   0  0  0  0  0  0  0  0  0  0  0  0
    1.5865   21.5795    4.0313 H   0  0  0  0  0  0  0  0  0  0  0  0
    2.6200   22.8131    4.7645 H   0  0  0  0  0  0  0  0  0  0  0  0
    2.3044   22.8438    3.0246 H   0  0  0  0  0  0  0  0  0  0  0  0
  1  2  1  0  0  0  0
  1  4  1  0  0  0  0
  2  3  1  0  0  0  0
  3  5  1  0  0  0  0
  4  6  1  0  0  0  0
  5  7  1  0  0  0  0
  6  8  1  0  0  0  0
  7  9  1  0  0  0  0
  8 10  1  0  0  0  0
  9 11  1  0  0  0  0
 10 12  1  0  0  0  0
 11 13  1  0  0  0  0
 12 14  1  0  0  0  0
 13 15  1  0  0  0  0
 14 16  1  0  0  0  0
 15 17  1  0  0  0  0
 16 18  1  0  0  0  0
 17 19  1  0  0  0  0
 18 20  1  0  0  0  0
 19 21  1  0  0  0  0
 20 22  1  0  0  0  0
 21 23  1  0  0  0  0
 22 24  1  0  0  0  0
 23 25  1  0  0  0  0
 24 26  1  0  0  0  0
 25 27  1  0  0  0  0
 26 28  1  0  0  0  0
 27 29  1  0  0  0  0
 28 30  1  0  0  0  0
 29 31  1  0  0  0  0
 30 32  1  0  0  0  0
 31 33  1  0  0  0  0
 32 34  1  0  0  0  0
 33 35  1  0  0  0  0
  1 36  1  0  0  0  0
  1 37  1  0  0  0  0
  2 38  1  0  0  0  0
  2 39  1  0  0  0  0
  3 40  1  0  0  0  0
  3 41  1  0  0  0  0
  4 42  1  0  0  0  0
  4 43  1  0  0  0  0
  5 44  1  0  0  0  0
  5 45  1  0  0  0  0
  6 46  1  0  0  0  0
  6 47  1  0  0  0  0
  7 48  1  0  0  0  0
  7 49  1  0  0  0  0
  8 50  1  0  0  0  0
  8 51  1  0  0  0  0
  9 52  1  0  0  0  0
  9 53  1  0  0  0  0
 10 54  1  0  0  0  0
 10 55  1  0  0  0  0
 11 56  1  0  0  0  0
 11 57  1  0  0  0  0
 12 58  1  0  0  0  0
 12 59  1  0  0  0  0
 13 60  1  0  0  0  0
 13 61  1  0  0  0  0
 14 62  1  0  0  0  0
 14 63  1  0  0  0  0
 15 64  1  0  0  0  0
 15 65  1  0  0  0  0
 16 66  1  0  0  0  0
 16 67  1  0  0  0  0
 17 68  1  0  0  0  0
 17 69  1  0  0  0  0
 18 70  1  0  0  0  0
 18 71  1  0  0  0  0
 19 72  1  0  0  0  0
 19 73  1  0  0  0  0
 20 74  1  0  0  0  0
 20 75  1  0  0  0  0
 21 76  1  0  0  0  0
 21 77  1  0  0  0  0
 22 78  1  0  0  0  0
 22 79  1  0  0  0  0
 23 80  1  0  0  0  0
 23 81  1  0  0  0  0
 24 82  1  0  0  0  0
 24 83  1  0  0  0  0
 25 84  1  0  0  0  0
 25 85  1  0  0  0  0
 26 86  1  0  0  0  0
 26 87  1  0  0  0  0
 27 88  1  0  0  0  0
 27 89  1  0  0  0  0
 28 90  1  0  0  0  0
 28 91  1  0  0  0  0
 29 92  1  0  0  0  0
 29 93  1  0  0  0  0
 30 94  1  0  0  0  0
 30 95  1  0  0  0  0
 31 96  1  0  0  0  0
 31 97  1  0  0  0  0
 32 98  1  0  0  0  0
 32 99  1  0  0  0  0
 33100  1  0  0  0  0
 33101  1  0  0  0  0
 34102  1  0  0  0  0
 34103  1  0  0  0  0
 34104  1  0  0  0  0
 35105  1  0  0  0  0
 35106  1  0  0  0  0
 35107  1  0  0  0  0
M  END
>  <Alias name>
Pentatriacontane

>  <logVP>   
-9.895

$$$$
4-Cumylphenyl diphenyl phosphate
  ChemBrain IXL

 57 60  0  0  0  0  0  0  0  0  1 V2000
   10.3494    9.1287   -0.5307 P   0  0  0  0  0  0  0  0  0  0  0  0
   11.3950   10.0050   -0.3225 O   0  0  0  0  0  0  0  0  0  0  0  0
   10.6269    8.2580   -1.9046 O   0  0  0  0  0  0  0  0  0  0  0  0
    8.9440    9.9779   -0.6922 O   0  0  0  0  0  0  0  0  0  0  0  0
   10.2273    8.1026    0.7556 O   0  0  0  0  0  0  0  0  0  0  0  0
    7.0003   12.2483    1.5921 C   0  0  0  0  0  0  0  0  0  0  0  0
    7.3851   11.5245    0.4634 C   0  0  0  0  0  0  0  0  0  0  0  0
    8.5440   10.7486    0.4939 C   0  0  0  0  0  0  0  0  0  0  0  0
    9.3232   10.7040    1.6501 C   0  0  0  0  0  0  0  0  0  0  0  0
    8.9386   11.4279    2.7788 C   0  0  0  0  0  0  0  0  0  0  0  0
    7.7768   12.1997    2.7500 C   0  0  0  0  0  0  0  0  0  0  0  0
   13.3285    5.8648   -2.9652 C   0  0  0  0  0  0  0  0  0  0  0  0
   12.1887    6.6686   -2.9964 C   0  0  0  0  0  0  0  0  0  0  0  0
   11.8353    7.4213   -1.8764 C   0  0  0  0  0  0  0  0  0  0  0  0
   12.6285    7.3801   -0.7296 C   0  0  0  0  0  0  0  0  0  0  0  0
   13.7684    6.5765   -0.6985 C   0  0  0  0  0  0  0  0  0  0  0  0
   14.1180    5.8183   -1.8161 C   0  0  0  0  0  0  0  0  0  0  0  0
    7.9037    5.2708    1.6117 C   0  0  0  0  0  0  0  0  0  0  0  0
    8.9387    6.2022    1.6967 C   0  0  0  0  0  0  0  0  0  0  0  0
    9.1371    7.1206    0.6656 C   0  0  0  0  0  0  0  0  0  0  0  0
    8.3009    7.1072   -0.4509 C   0  0  0  0  0  0  0  0  0  0  0  0
    7.2658    6.1758   -0.5360 C   0  0  0  0  0  0  0  0  0  0  0  0
    7.0662    5.2587    0.4961 C   0  0  0  0  0  0  0  0  0  0  0  0
    5.9659    4.2729    0.4075 C   0  0  0  0  0  0  0  0  0  0  0  0
    6.3447    3.0076    1.2014 C   0  0  0  0  0  0  0  0  0  0  0  0
    5.7273    3.9007   -1.0687 C   0  0  0  0  0  0  0  0  0  0  0  0
    3.2349    5.1833    2.8436 C   0  0  0  0  0  0  0  0  0  0  0  0
    4.3984    4.6296    2.3093 C   0  0  0  0  0  0  0  0  0  0  0  0
    4.7310    4.8596    0.9742 C   0  0  0  0  0  0  0  0  0  0  0  0
    3.8996    5.6427    0.1732 C   0  0  0  0  0  0  0  0  0  0  0  0
    2.7361    6.1965    0.7076 C   0  0  0  0  0  0  0  0  0  0  0  0
    2.4037    5.9668    2.0428 C   0  0  0  0  0  0  0  0  0  0  0  0
    6.0988   12.8481    1.5695 H   0  0  0  0  0  0  0  0  0  0  0  0
    6.7841   11.5650   -0.4367 H   0  0  0  0  0  0  0  0  0  0  0  0
   10.2269   10.1075    1.6714 H   0  0  0  0  0  0  0  0  0  0  0  0
    9.5418   11.3907    3.6775 H   0  0  0  0  0  0  0  0  0  0  0  0
    7.4778   12.7610    3.6266 H   0  0  0  0  0  0  0  0  0  0  0  0
   13.6004    5.2770   -3.8332 H   0  0  0  0  0  0  0  0  0  0  0  0
   11.5783    6.7081   -3.8901 H   0  0  0  0  0  0  0  0  0  0  0  0
   12.3595    7.9720    0.1365 H   0  0  0  0  0  0  0  0  0  0  0  0
   14.3819    6.5412    0.1933 H   0  0  0  0  0  0  0  0  0  0  0  0
   15.0023    5.1936   -1.7916 H   0  0  0  0  0  0  0  0  0  0  0  0
    7.7504    4.5571    2.4117 H   0  0  0  0  0  0  0  0  0  0  0  0
    9.5883    6.2123    2.5633 H   0  0  0  0  0  0  0  0  0  0  0  0
    8.4552    7.8198   -1.2516 H   0  0  0  0  0  0  0  0  0  0  0  0
    6.6173    6.1647   -1.4032 H   0  0  0  0  0  0  0  0  0  0  0  0
    7.2506    2.5806    0.7894 H   0  0  0  0  0  0  0  0  0  0  0  0
    5.5413    2.2846    1.1332 H   0  0  0  0  0  0  0  0  0  0  0  0
    6.5083    3.2684    2.2397 H   0  0  0  0  0  0  0  0  0  0  0  0
    6.6314    3.4727   -1.4838 H   0  0  0  0  0  0  0  0  0  0  0  0
    5.4597    4.7897   -1.6264 H   0  0  0  0  0  0  0  0  0  0  0  0
    4.9231    3.1782   -1.1335 H   0  0  0  0  0  0  0  0  0  0  0  0
    2.9769    5.0050    3.8802 H   0  0  0  0  0  0  0  0  0  0  0  0
    5.0435    4.0211    2.9309 H   0  0  0  0  0  0  0  0  0  0  0  0
    4.1575    5.8208   -0.8635 H   0  0  0  0  0  0  0  0  0  0  0  0
    2.0907    6.8046    0.0858 H   0  0  0  0  0  0  0  0  0  0  0  0
    1.5004    6.3967    2.4576 H   0  0  0  0  0  0  0  0  0  0  0  0
  1  2  2  0  0  0  0
  1  3  1  0  0  0  0
  1  4  1  0  0  0  0
  1  5  1  0  0  0  0
  6  7  4  0  0  0  0
  7  8  4  0  0  0  0
  8  9  4  0  0  0  0
  9 10  4  0  0  0  0
 10 11  4  0  0  0  0
 11  6  4  0  0  0  0
  8  4  1  0  0  0  0
 12 13  4  0  0  0  0
 13 14  4  0  0  0  0
 14 15  4  0  0  0  0
 15 16  4  0  0  0  0
 16 17  4  0  0  0  0
 17 12  4  0  0  0  0
 14  3  1  0  0  0  0
 18 19  4  0  0  0  0
 19 20  4  0  0  0  0
 20 21  4  0  0  0  0
 21 22  4  0  0  0  0
 22 23  4  0  0  0  0
 23 18  4  0  0  0  0
 20  5  1  0  0  0  0
 23 24  1  0  0  0  0
 24 25  1  0  0  0  0
 24 26  1  0  0  0  0
 27 28  4  0  0  0  0
 28 29  4  0  0  0  0
 29 30  4  0  0  0  0
 30 31  4  0  0  0  0
 31 32  4  0  0  0  0
 32 27  4  0  0  0  0
 29 24  1  0  0  0  0
  6 33  1  0  0  0  0
  7 34  1  0  0  0  0
  9 35  1  0  0  0  0
 10 36  1  0  0  0  0
 11 37  1  0  0  0  0
 12 38  1  0  0  0  0
 13 39  1  0  0  0  0
 15 40  1  0  0  0  0
 16 41  1  0  0  0  0
 17 42  1  0  0  0  0
 18 43  1  0  0  0  0
 19 44  1  0  0  0  0
 21 45  1  0  0  0  0
 22 46  1  0  0  0  0
 25 47  1  0  0  0  0
 25 48  1  0  0  0  0
 25 49  1  0  0  0  0
 26 50  1  0  0  0  0
 26 51  1  0  0  0  0
 26 52  1  0  0  0  0
 27 53  1  0  0  0  0
 28 54  1  0  0  0  0
 30 55  1  0  0  0  0
 31 56  1  0  0  0  0
 32 57  1  0  0  0  0
M  END
>  <Alias name>
4-Cumylphenyl diphenyl phosphate

>  <logVP>   
-8.763

$$$$
Decabromodiphenyl ether
  ChemBrain IXL

 23 24  0  0  0  0  0  0  0  0  1 V2000
    9.8288    6.3972   -0.8473 C   0  0  0  0  0  0  0  0  0  0  0  0
    9.2718    7.6060   -1.2651 C   0  0  0  0  0  0  0  0  0  0  0  0
    7.9422    7.9022   -0.9645 C   0  0  0  0  0  0  0  0  0  0  0  0
    7.1724    6.9938   -0.2376 C   0  0  0  0  0  0  0  0  0  0  0  0
    7.7263    5.7804    0.1710 C   0  0  0  0  0  0  0  0  0  0  0  0
    9.0556    5.4838   -0.1303 C   0  0  0  0  0  0  0  0  0  0  0  0
    3.8225    6.0732    0.9877 C   0  0  0  0  0  0  0  0  0  0  0  0
    4.8488    6.1769    0.0487 C   0  0  0  0  0  0  0  0  0  0  0  0
    4.9936    5.2004   -0.9370 C   0  0  0  0  0  0  0  0  0  0  0  0
    4.1001    4.1307   -0.9956 C   0  0  0  0  0  0  0  0  0  0  0  0
    3.0668    4.0332   -0.0636 C   0  0  0  0  0  0  0  0  0  0  0  0
    2.9285    5.0039    0.9286 C   0  0  0  0  0  0  0  0  0  0  0  0
    5.7777    7.3152    0.0977 O   0  0  0  0  0  0  0  0  0  0  0  0
    1.8291    2.5559   -0.1469 Br  0  0  0  0  0  0  0  0  0  0  0  0
    4.2935    2.7865   -2.3655 Br  0  0  0  0  0  0  0  0  0  0  0  0
    7.1680    9.5678   -1.5538 Br  0  0  0  0  0  0  0  0  0  0  0  0
    6.4294    5.3292   -2.2187 Br  0  0  0  0  0  0  0  0  0  0  0  0
    1.5010    4.8678    2.2189 Br  0  0  0  0  0  0  0  0  0  0  0  0
   11.6681    5.9886   -1.2610 Br  0  0  0  0  0  0  0  0  0  0  0  0
   10.3401    8.8679   -2.2587 Br  0  0  0  0  0  0  0  0  0  0  0  0
    6.6538    4.5126    1.1527 Br  0  0  0  0  0  0  0  0  0  0  0  0
    9.8248    3.8108    0.4445 Br  0  0  0  0  0  0  0  0  0  0  0  0
    3.6394    7.4083    2.3680 Br  0  0  0  0  0  0  0  0  0  0  0  0
  1  2  4  0  0  0  0
  2  3  4  0  0  0  0
  3  4  4  0  0  0  0
  4  5  4  0  0  0  0
  5  6  4  0  0  0  0
  6  1  4  0  0  0  0
  7  8  4  0  0  0  0
  8  9  4  0  0  0  0
  9 10  4  0  0  0  0
 10 11  4  0  0  0  0
 11 12  4  0  0  0  0
 12  7  4  0  0  0  0
  4 13  1  0  0  0  0
 13  8  1  0  0  0  0
 11 14  1  0  0  0  0
 10 15  1  0  0  0  0
  3 16  1  0  0  0  0
  9 17  1  0  0  0  0
 12 18  1  0  0  0  0
  1 19  1  0  0  0  0
  2 20  1  0  0  0  0
  5 21  1  0  0  0  0
  6 22  1  0  0  0  0
  7 23  1  0  0  0  0
M  END
>  <Alias name>
Decabromodiphenyl ether

>  <logVP>   
-8.53

$$$$
Dotriacontane
  ChemBrain IXL

 98 97  0  0  0  0  0  0  0  0  1 V2000
   21.3325   19.5884   -0.1342 C   0  0  0  0  0  0  0  0  0  0  0  0
   20.1278   18.6971    0.2253 C   0  0  0  0  0  0  0  0  0  0  0  0
   18.9210   19.5852    0.5855 C   0  0  0  0  0  0  0  0  0  0  0  0
   22.5394   18.7003   -0.4943 C   0  0  0  0  0  0  0  0  0  0  0  0
   17.7163   18.6940    0.9450 C   0  0  0  0  0  0  0  0  0  0  0  0
   23.7441   19.5916   -0.8538 C   0  0  0  0  0  0  0  0  0  0  0  0
   16.5094   19.5821    1.3051 C   0  0  0  0  0  0  0  0  0  0  0  0
   24.9510   18.7035   -1.2140 C   0  0  0  0  0  0  0  0  0  0  0  0
   15.3047   18.6907    1.6646 C   0  0  0  0  0  0  0  0  0  0  0  0
   26.1557   19.5948   -1.5734 C   0  0  0  0  0  0  0  0  0  0  0  0
   14.0978   19.5788    2.0248 C   0  0  0  0  0  0  0  0  0  0  0  0
   27.3626   18.7069   -1.9336 C   0  0  0  0  0  0  0  0  0  0  0  0
   12.8931   18.6874    2.3843 C   0  0  0  0  0  0  0  0  0  0  0  0
   28.5672   19.5983   -2.2931 C   0  0  0  0  0  0  0  0  0  0  0  0
   11.6862   19.5753    2.7445 C   0  0  0  0  0  0  0  0  0  0  0  0
   29.7743   18.7104   -2.6532 C   0  0  0  0  0  0  0  0  0  0  0  0
   10.4816   18.6838    3.1040 C   0  0  0  0  0  0  0  0  0  0  0  0
   30.9788   19.6020   -3.0127 C   0  0  0  0  0  0  0  0  0  0  0  0
    9.2746   19.5717    3.4642 C   0  0  0  0  0  0  0  0  0  0  0  0
   32.1859   18.7142   -3.3728 C   0  0  0  0  0  0  0  0  0  0  0  0
    8.0700   18.6802    3.8237 C   0  0  0  0  0  0  0  0  0  0  0  0
   33.3904   19.6058   -3.7322 C   0  0  0  0  0  0  0  0  0  0  0  0
    6.8630   19.5680    4.1839 C   0  0  0  0  0  0  0  0  0  0  0  0
   34.5975   18.7181   -4.0924 C   0  0  0  0  0  0  0  0  0  0  0  0
    5.6585   18.6764    4.5434 C   0  0  0  0  0  0  0  0  0  0  0  0
   35.8020   19.6098   -4.4518 C   0  0  0  0  0  0  0  0  0  0  0  0
    4.4514   19.5641    4.9037 C   0  0  0  0  0  0  0  0  0  0  0  0
   37.0092   18.7221   -4.8120 C   0  0  0  0  0  0  0  0  0  0  0  0
    3.2468   18.6725    5.2632 C   0  0  0  0  0  0  0  0  0  0  0  0
   38.2138   19.6139   -5.1714 C   0  0  0  0  0  0  0  0  0  0  0  0
    2.0397   19.5601    5.6235 C   0  0  0  0  0  0  0  0  0  0  0  0
   39.4209   18.7264   -5.5316 C   0  0  0  0  0  0  0  0  0  0  0  0
   21.0789   20.2136   -0.9813 H   0  0  0  0  0  0  0  0  0  0  0  0
   21.5847   20.2136    0.7134 H   0  0  0  0  0  0  0  0  0  0  0  0
   20.3814   18.0719    1.0725 H   0  0  0  0  0  0  0  0  0  0  0  0
   19.8757   18.0719   -0.6222 H   0  0  0  0  0  0  0  0  0  0  0  0
   18.6674   20.2105   -0.2616 H   0  0  0  0  0  0  0  0  0  0  0  0
   19.1731   20.2105    1.4331 H   0  0  0  0  0  0  0  0  0  0  0  0
   22.7930   18.0750    0.3528 H   0  0  0  0  0  0  0  0  0  0  0  0
   22.2873   18.0750   -1.3419 H   0  0  0  0  0  0  0  0  0  0  0  0
   17.9699   18.0687    1.7921 H   0  0  0  0  0  0  0  0  0  0  0  0
   17.4641   18.0687    0.0974 H   0  0  0  0  0  0  0  0  0  0  0  0
   23.4905   20.2168   -1.7009 H   0  0  0  0  0  0  0  0  0  0  0  0
   23.9962   20.2168   -0.0062 H   0  0  0  0  0  0  0  0  0  0  0  0
   16.2557   20.2073    0.4580 H   0  0  0  0  0  0  0  0  0  0  0  0
   16.7615   20.2073    2.1527 H   0  0  0  0  0  0  0  0  0  0  0  0
   25.2047   18.0782   -0.3668 H   0  0  0  0  0  0  0  0  0  0  0  0
   24.6989   18.0782   -2.0615 H   0  0  0  0  0  0  0  0  0  0  0  0
   15.5583   18.0655    2.5117 H   0  0  0  0  0  0  0  0  0  0  0  0
   15.0526   18.0655    0.8171 H   0  0  0  0  0  0  0  0  0  0  0  0
   25.9020   20.2201   -2.4205 H   0  0  0  0  0  0  0  0  0  0  0  0
   26.4077   20.2201   -0.7259 H   0  0  0  0  0  0  0  0  0  0  0  0
   13.8441   20.2040    1.1777 H   0  0  0  0  0  0  0  0  0  0  0  0
   14.3498   20.2040    2.8724 H   0  0  0  0  0  0  0  0  0  0  0  0
   27.6163   18.0816   -1.0865 H   0  0  0  0  0  0  0  0  0  0  0  0
   27.1106   18.0816   -2.7812 H   0  0  0  0  0  0  0  0  0  0  0  0
   13.1468   18.0621    3.2314 H   0  0  0  0  0  0  0  0  0  0  0  0
   12.6411   18.0621    1.5367 H   0  0  0  0  0  0  0  0  0  0  0  0
   28.3135   20.2236   -3.1402 H   0  0  0  0  0  0  0  0  0  0  0  0
   28.8192   20.2236   -1.4455 H   0  0  0  0  0  0  0  0  0  0  0  0
   11.4325   20.2006    1.8974 H   0  0  0  0  0  0  0  0  0  0  0  0
   11.9382   20.2006    3.5921 H   0  0  0  0  0  0  0  0  0  0  0  0
   30.0280   18.0852   -1.8061 H   0  0  0  0  0  0  0  0  0  0  0  0
   29.5223   18.0852   -3.5008 H   0  0  0  0  0  0  0  0  0  0  0  0
   10.7353   18.0585    3.9510 H   0  0  0  0  0  0  0  0  0  0  0  0
   10.2296   18.0586    2.2564 H   0  0  0  0  0  0  0  0  0  0  0  0
   30.7251   20.2272   -3.8597 H   0  0  0  0  0  0  0  0  0  0  0  0
   31.2307   20.2273   -2.1651 H   0  0  0  0  0  0  0  0  0  0  0  0
    9.0208   20.1970    2.6171 H   0  0  0  0  0  0  0  0  0  0  0  0
    9.5266   20.1969    4.3118 H   0  0  0  0  0  0  0  0  0  0  0  0
   32.4397   18.0889   -2.5257 H   0  0  0  0  0  0  0  0  0  0  0  0
   31.9340   18.0889   -4.2204 H   0  0  0  0  0  0  0  0  0  0  0  0
    8.3238   18.0549    4.6707 H   0  0  0  0  0  0  0  0  0  0  0  0
    7.8180   18.0549    2.9761 H   0  0  0  0  0  0  0  0  0  0  0  0
   33.1366   20.2311   -4.5793 H   0  0  0  0  0  0  0  0  0  0  0  0
   33.6423   20.2311   -2.8846 H   0  0  0  0  0  0  0  0  0  0  0  0
    6.6092   20.1932    3.3369 H   0  0  0  0  0  0  0  0  0  0  0  0
    7.1150   20.1932    5.0316 H   0  0  0  0  0  0  0  0  0  0  0  0
   34.8513   18.0929   -3.2453 H   0  0  0  0  0  0  0  0  0  0  0  0
   34.3457   18.0928   -4.9400 H   0  0  0  0  0  0  0  0  0  0  0  0
    5.9123   18.0511    5.3904 H   0  0  0  0  0  0  0  0  0  0  0  0
    5.4065   18.0511    3.6958 H   0  0  0  0  0  0  0  0  0  0  0  0
   35.5482   20.2351   -5.2989 H   0  0  0  0  0  0  0  0  0  0  0  0
   36.0539   20.2351   -3.6042 H   0  0  0  0  0  0  0  0  0  0  0  0
    4.1976   20.1894    4.0566 H   0  0  0  0  0  0  0  0  0  0  0  0
    4.7034   20.1894    5.7513 H   0  0  0  0  0  0  0  0  0  0  0  0
   37.2630   18.0969   -3.9649 H   0  0  0  0  0  0  0  0  0  0  0  0
   36.7573   18.0968   -5.6596 H   0  0  0  0  0  0  0  0  0  0  0  0
    3.5005   18.0472    6.1102 H   0  0  0  0  0  0  0  0  0  0  0  0
    2.9948   18.0472    4.4156 H   0  0  0  0  0  0  0  0  0  0  0  0
   37.9600   20.2391   -6.0185 H   0  0  0  0  0  0  0  0  0  0  0  0
   38.4656   20.2392   -4.3238 H   0  0  0  0  0  0  0  0  0  0  0  0
    1.1935   18.9333    5.8760 H   0  0  0  0  0  0  0  0  0  0  0  0
    2.2916   20.1853    6.4711 H   0  0  0  0  0  0  0  0  0  0  0  0
    1.7858   20.1854    4.7765 H   0  0  0  0  0  0  0  0  0  0  0  0
   40.2671   19.3532   -5.7841 H   0  0  0  0  0  0  0  0  0  0  0  0
   39.1692   18.1011   -6.3792 H   0  0  0  0  0  0  0  0  0  0  0  0
   39.6748   18.1012   -4.6845 H   0  0  0  0  0  0  0  0  0  0  0  0
  1  2  1  0  0  0  0
  1  4  1  0  0  0  0
  2  3  1  0  0  0  0
  3  5  1  0  0  0  0
  4  6  1  0  0  0  0
  5  7  1  0  0  0  0
  6  8  1  0  0  0  0
  7  9  1  0  0  0  0
  8 10  1  0  0  0  0
  9 11  1  0  0  0  0
 10 12  1  0  0  0  0
 11 13  1  0  0  0  0
 12 14  1  0  0  0  0
 13 15  1  0  0  0  0
 14 16  1  0  0  0  0
 15 17  1  0  0  0  0
 16 18  1  0  0  0  0
 17 19  1  0  0  0  0
 18 20  1  0  0  0  0
 19 21  1  0  0  0  0
 20 22  1  0  0  0  0
 21 23  1  0  0  0  0
 22 24  1  0  0  0  0
 23 25  1  0  0  0  0
 24 26  1  0  0  0  0
 25 27  1  0  0  0  0
 26 28  1  0  0  0  0
 27 29  1  0  0  0  0
 28 30  1  0  0  0  0
 29 31  1  0  0  0  0
 30 32  1  0  0  0  0
  1 33  1  0  0  0  0
  1 34  1  0  0  0  0
  2 35  1  0  0  0  0
  2 36  1  0  0  0  0
  3 37  1  0  0  0  0
  3 38  1  0  0  0  0
  4 39  1  0  0  0  0
  4 40  1  0  0  0  0
  5 41  1  0  0  0  0
  5 42  1  0  0  0  0
  6 43  1  0  0  0  0
  6 44  1  0  0  0  0
  7 45  1  0  0  0  0
  7 46  1  0  0  0  0
  8 47  1  0  0  0  0
  8 48  1  0  0  0  0
  9 49  1  0  0  0  0
  9 50  1  0  0  0  0
 10 51  1  0  0  0  0
 10 52  1  0  0  0  0
 11 53  1  0  0  0  0
 11 54  1  0  0  0  0
 12 55  1  0  0  0  0
 12 56  1  0  0  0  0
 13 57  1  0  0  0  0
 13 58  1  0  0  0  0
 14 59  1  0  0  0  0
 14 60  1  0  0  0  0
 15 61  1  0  0  0  0
 15 62  1  0  0  0  0
 16 63  1  0  0  0  0
 16 64  1  0  0  0  0
 17 65  1  0  0  0  0
 17 66  1  0  0  0  0
 18 67  1  0  0  0  0
 18 68  1  0  0  0  0
 19 69  1  0  0  0  0
 19 70  1  0  0  0  0
 20 71  1  0  0  0  0
 20 72  1  0  0  0  0
 21 73  1  0  0  0  0
 21 74  1  0  0  0  0
 22 75  1  0  0  0  0
 22 76  1  0  0  0  0
 23 77  1  0  0  0  0
 23 78  1  0  0  0  0
 24 79  1  0  0  0  0
 24 80  1  0  0  0  0
 25 81  1  0  0  0  0
 25 82  1  0  0  0  0
 26 83  1  0  0  0  0
 26 84  1  0  0  0  0
 27 85  1  0  0  0  0
 27 86  1  0  0  0  0
 28 87  1  0  0  0  0
 28 88  1  0  0  0  0
 29 89  1  0  0  0  0
 29 90  1  0  0  0  0
 30 91  1  0  0  0  0
 30 92  1  0  0  0  0
 31 93  1  0  0  0  0
 31 94  1  0  0  0  0
 31 95  1  0  0  0  0
 32 96  1  0  0  0  0
 32 97  1  0  0  0  0
 32 98  1  0  0  0  0
M  END
>  <Alias name>
Dotriacontane

>  <logVP>   
-8.44

$$$$
Benzo(ghi)perylene
  ChemBrain IXL

 34 39  0  0  0  0  0  0  0  0  1 V2000
    7.7735    5.3654    0.0000 C   0  0  0  0  0  0  0  0  0  0  0  0
    7.7641    6.7601   -0.0258 C   0  0  0  0  0  0  0  0  0  0  0  0
    6.5703    4.6603    0.0361 C   0  0  0  0  0  0  0  0  0  0  0  0
    8.9860    4.6757   -0.0103 C   0  0  0  0  0  0  0  0  0  0  0  0
    6.5516    7.4498   -0.0154 C   0  0  0  0  0  0  0  0  0  0  0  0
    8.9673    7.4652   -0.0619 C   0  0  0  0  0  0  0  0  0  0  0  0
    5.3578    5.3500    0.0465 C   0  0  0  0  0  0  0  0  0  0  0  0
    6.5797    3.2656    0.0619 C   0  0  0  0  0  0  0  0  0  0  0  0
   10.1892    5.3808   -0.0464 C   0  0  0  0  0  0  0  0  0  0  0  0
    4.1640    3.2502    0.1083 C   0  0  0  0  0  0  0  0  0  0  0  0
    5.3484    6.7448    0.0207 C   0  0  0  0  0  0  0  0  0  0  0  0
    6.5422    8.8445   -0.0412 C   0  0  0  0  0  0  0  0  0  0  0  0
   10.1798    6.7755   -0.0722 C   0  0  0  0  0  0  0  0  0  0  0  0
    8.9579    8.8599   -0.0876 C   0  0  0  0  0  0  0  0  0  0  0  0
    4.1546    4.6450    0.0826 C   0  0  0  0  0  0  0  0  0  0  0  0
    5.3765    2.5606    0.0980 C   0  0  0  0  0  0  0  0  0  0  0  0
    4.1359    7.4344    0.0311 C   0  0  0  0  0  0  0  0  0  0  0  0
    7.7454    9.5496   -0.0773 C   0  0  0  0  0  0  0  0  0  0  0  0
    2.9420    5.3347    0.0929 C   0  0  0  0  0  0  0  0  0  0  0  0
    2.9327    6.7294    0.0672 C   0  0  0  0  0  0  0  0  0  0  0  0
    7.7922    2.5759    0.0515 C   0  0  0  0  0  0  0  0  0  0  0  0
    8.9954    3.2810    0.0154 C   0  0  0  0  0  0  0  0  0  0  0  0
   11.1305    4.8453   -0.0545 H   0  0  0  0  0  0  0  0  0  0  0  0
    3.2299    2.7029    0.1363 H   0  0  0  0  0  0  0  0  0  0  0  0
    5.6009    9.3800   -0.0331 H   0  0  0  0  0  0  0  0  0  0  0  0
   11.1139    7.3229   -0.1002 H   0  0  0  0  0  0  0  0  0  0  0  0
    9.8920    9.4073   -0.1156 H   0  0  0  0  0  0  0  0  0  0  0  0
    5.3838    1.4778    0.1180 H   0  0  0  0  0  0  0  0  0  0  0  0
    4.1286    8.5172    0.0111 H   0  0  0  0  0  0  0  0  0  0  0  0
    7.7381   10.6324   -0.0972 H   0  0  0  0  0  0  0  0  0  0  0  0
    2.0080    4.7873    0.1209 H   0  0  0  0  0  0  0  0  0  0  0  0
    1.9913    7.2648    0.0752 H   0  0  0  0  0  0  0  0  0  0  0  0
    7.7995    1.4931    0.0715 H   0  0  0  0  0  0  0  0  0  0  0  0
    9.9367    2.7456    0.0074 H   0  0  0  0  0  0  0  0  0  0  0  0
  1  2  4  0  0  0  0
  1  3  4  0  0  0  0
  1  4  4  0  0  0  0
  2  5  4  0  0  0  0
  2  6  4  0  0  0  0
  3  7  4  0  0  0  0
  3  8  4  0  0  0  0
  4  9  4  0  0  0  0
  5 11  4  0  0  0  0
  5 12  4  0  0  0  0
  6 13  4  0  0  0  0
  6 14  4  0  0  0  0
  7 15  4  0  0  0  0
  7 11  4  0  0  0  0
  8 16  4  0  0  0  0
  9 13  4  0  0  0  0
 10 16  4  0  0  0  0
 11 17  4  0  0  0  0
 12 18  4  0  0  0  0
 14 18  4  0  0  0  0
 15 19  4  0  0  0  0
 17 20  4  0  0  0  0
 19 20  4  0  0  0  0
 10 15  4  0  0  0  0
  8 21  4  0  0  0  0
 21 22  4  0  0  0  0
 22  4  4  0  0  0  0
  9 23  1  0  0  0  0
 10 24  1  0  0  0  0
 12 25  1  0  0  0  0
 13 26  1  0  0  0  0
 14 27  1  0  0  0  0
 16 28  1  0  0  0  0
 17 29  1  0  0  0  0
 18 30  1  0  0  0  0
 19 31  1  0  0  0  0
 20 32  1  0  0  0  0
 21 33  1  0  0  0  0
 22 34  1  0  0  0  0
M  END
>  <Alias name>
Benzo[ghi]perylene

>  <logVP>   
-8

$$$$
Indeno(1,2,3-cd)pyrene
  ChemBrain IXL

 34 39  0  0  0  0  0  0  0  0  1 V2000
    5.4274    4.4854    0.4485 C   0  0  0  0  0  0  0  0  0  0  0  0
    5.5880    5.8326    0.0999 C   0  0  0  0  0  0  0  0  0  0  0  0
    6.7214    6.3600    0.0771 C   0  0  0  0  0  0  0  0  0  0  0  0
    7.8561    5.7553    0.3646 C   0  0  0  0  0  0  0  0  0  0  0  0
    8.9995    6.4918    0.2878 C   0  0  0  0  0  0  0  0  0  0  0  0
    8.9231    7.8329   -0.0886 C   0  0  0  0  0  0  0  0  0  0  0  0
    7.6941    8.3874   -0.3822 C   0  0  0  0  0  0  0  0  0  0  0  0
    6.6178    7.5730   -0.2685 C   0  0  0  0  0  0  0  0  0  0  0  0
    6.5939    3.7573    0.7726 C   0  0  0  0  0  0  0  0  0  0  0  0
    7.8381    4.4282    0.7264 C   0  0  0  0  0  0  0  0  0  0  0  0
    9.0529    3.8018    1.0323 C   0  0  0  0  0  0  0  0  0  0  0  0
   10.2462    4.5460    0.9586 C   0  0  0  0  0  0  0  0  0  0  0  0
   10.2074    5.9013    0.5825 C   0  0  0  0  0  0  0  0  0  0  0  0
   11.3696    6.6672    0.4984 C   0  0  0  0  0  0  0  0  0  0  0  0
   11.2953    8.0168    0.1211 C   0  0  0  0  0  0  0  0  0  0  0  0
   10.0649    8.5981   -0.1670 C   0  0  0  0  0  0  0  0  0  0  0  0
    3.2949    6.7625   -0.3940 C   0  0  0  0  0  0  0  0  0  0  0  0
    2.6354    7.9426   -0.7851 C   0  0  0  0  0  0  0  0  0  0  0  0
    3.3897    9.1067   -1.0221 C   0  0  0  0  0  0  0  0  0  0  0  0
    4.7716    9.0569   -0.8613 C   0  0  0  0  0  0  0  0  0  0  0  0
    4.6793    6.8069   -0.2616 C   0  0  0  0  0  0  0  0  0  0  0  0
    5.3337    7.8546   -0.4784 C   0  0  0  0  0  0  0  0  0  0  0  0
    4.4386    4.0251    0.4669 H   0  0  0  0  0  0  0  0  0  0  0  0
    7.5814    9.4247   -0.6902 H   0  0  0  0  0  0  0  0  0  0  0  0
    6.5408    2.7062    1.0515 H   0  0  0  0  0  0  0  0  0  0  0  0
    9.0711    2.7551    1.3228 H   0  0  0  0  0  0  0  0  0  0  0  0
   11.1957    4.0772    1.1910 H   0  0  0  0  0  0  0  0  0  0  0  0
   12.3279    6.2179    0.7260 H   0  0  0  0  0  0  0  0  0  0  0  0
   12.1949    8.6126    0.0519 H   0  0  0  0  0  0  0  0  0  0  0  0
    9.9979    9.6423   -0.4502 H   0  0  0  0  0  0  0  0  0  0  0  0
    2.7470    5.8416   -0.2006 H   0  0  0  0  0  0  0  0  0  0  0  0
    1.5575    7.9581   -0.9031 H   0  0  0  0  0  0  0  0  0  0  0  0
    2.9079   10.0309   -1.3254 H   0  0  0  0  0  0  0  0  0  0  0  0
    5.3949    9.9321   -1.0306 H   0  0  0  0  0  0  0  0  0  0  0  0
  1  2  4  0  0  0  0
  3  4  4  0  0  0  0
  4  5  4  0  0  0  0
  5  6  4  0  0  0  0
  6  7  4  0  0  0  0
  7  8  4  0  0  0  0
  8  3  4  0  0  0  0
  2  3  4  0  0  0  0
  1  9  4  0  0  0  0
  9 10  4  0  0  0  0
 10  4  4  0  0  0  0
 10 11  4  0  0  0  0
 11 12  4  0  0  0  0
 12 13  4  0  0  0  0
 13  5  4  0  0  0  0
 13 14  4  0  0  0  0
 14 15  4  0  0  0  0
 15 16  4  0  0  0  0
 16  6  4  0  0  0  0
 17 18  4  0  0  0  0
 19 20  4  0  0  0  0
 18 19  4  0  0  0  0
 17 21  4  0  0  0  0
 21 22  4  0  0  0  0
 22 20  4  0  0  0  0
 22  8  1  0  0  0  0
 21  2  1  0  0  0  0
  1 23  1  0  0  0  0
  7 24  1  0  0  0  0
  9 25  1  0  0  0  0
 11 26  1  0  0  0  0
 12 27  1  0  0  0  0
 14 28  1  0  0  0  0
 15 29  1  0  0  0  0
 16 30  1  0  0  0  0
 17 31  1  0  0  0  0
 18 32  1  0  0  0  0
 19 33  1  0  0  0  0
 20 34  1  0  0  0  0
M  END
>  <Alias name>
Indeno[1,2,3-cd]pyrene

>  <logVP>   
-7.987

$$$$
Methyl octacosanoate
  ChemBrain IXL

 89 88  0  0  0  0  0  0  0  0  1 V2000
   10.1107   18.7956    0.0000 C   0  0  0  0  0  0  0  0  0  0  0  0
   11.3942   17.9429   -0.0238 C   0  0  0  0  0  0  0  0  0  0  0  0
   12.6256   18.8693   -0.0152 C   0  0  0  0  0  0  0  0  0  0  0  0
   13.9100   18.0181   -0.0407 C   0  0  0  0  0  0  0  0  0  0  0  0
   15.1404   18.9459   -0.0302 C   0  0  0  0  0  0  0  0  0  0  0  0
   16.4258   18.0962   -0.0574 C   0  0  0  0  0  0  0  0  0  0  0  0
   17.6551   19.0254   -0.0434 C   0  0  0  0  0  0  0  0  0  0  0  0
   18.9414   18.1772   -0.0719 C   0  0  0  0  0  0  0  0  0  0  0  0
   20.1698   19.1076   -0.0518 C   0  0  0  0  0  0  0  0  0  0  0  0
   21.4569   18.2607   -0.0815 C   0  0  0  0  0  0  0  0  0  0  0  0
   22.6845   19.1919   -0.0525 C   0  0  0  0  0  0  0  0  0  0  0  0
   23.9722   18.3462   -0.0844 C   0  0  0  0  0  0  0  0  0  0  0  0
   25.1992   19.2779   -0.0449 C   0  0  0  0  0  0  0  0  0  0  0  0
   26.4874   18.4331   -0.0813 C   0  0  0  0  0  0  0  0  0  0  0  0
   27.7139   19.3649   -0.0320 C   0  0  0  0  0  0  0  0  0  0  0  0
   29.0025   18.5210   -0.0761 C   0  0  0  0  0  0  0  0  0  0  0  0
   30.2287   19.4527   -0.0192 C   0  0  0  0  0  0  0  0  0  0  0  0
   31.5175   18.6096   -0.0735 C   0  0  0  0  0  0  0  0  0  0  0  0
   32.7435   19.5411   -0.0115 C   0  0  0  0  0  0  0  0  0  0  0  0
   34.0324   18.6989   -0.0760 C   0  0  0  0  0  0  0  0  0  0  0  0
   35.2584   19.6302   -0.0105 C   0  0  0  0  0  0  0  0  0  0  0  0
   36.5472   18.7885   -0.0818 C   0  0  0  0  0  0  0  0  0  0  0  0
   37.7732   19.7197   -0.0141 C   0  0  0  0  0  0  0  0  0  0  0  0
    8.8784   17.8704   -0.0071 C   0  0  0  0  0  0  0  0  0  0  0  0
    7.5956   18.7242    0.0159 C   0  0  0  0  0  0  0  0  0  0  0  0
    6.3626   17.7999    0.0107 C   0  0  0  0  0  0  0  0  0  0  0  0
    5.0804   18.6544    0.0341 C   0  0  0  0  0  0  0  0  0  0  0  0
    3.8959   17.7671    0.0316 C   0  0  0  0  0  0  0  0  0  0  0  0
    4.0410   16.5558    0.0419 O   0  0  0  0  0  0  0  0  0  0  0  0
    2.5445   18.3454    0.0167 O   0  0  0  0  0  0  0  0  0  0  0  0
    2.4975   19.8146    0.0058 C   0  0  0  0  0  0  0  0  0  0  0  0
   10.0865   19.4358   -0.8732 H   0  0  0  0  0  0  0  0  0  0  0  0
   10.0991   19.4053    0.8950 H   0  0  0  0  0  0  0  0  0  0  0  0
   11.4183   17.3021    0.8489 H   0  0  0  0  0  0  0  0  0  0  0  0
   11.4067   17.3340   -0.9193 H   0  0  0  0  0  0  0  0  0  0  0  0
   12.6006   19.5110   -0.8873 H   0  0  0  0  0  0  0  0  0  0  0  0
   12.6135   19.4775    0.8808 H   0  0  0  0  0  0  0  0  0  0  0  0
   13.9348   17.3756    0.8308 H   0  0  0  0  0  0  0  0  0  0  0  0
   13.9232   17.4110   -0.9374 H   0  0  0  0  0  0  0  0  0  0  0  0
   15.1147   19.5893   -0.9010 H   0  0  0  0  0  0  0  0  0  0  0  0
   15.1275   19.5522    0.8670 H   0  0  0  0  0  0  0  0  0  0  0  0
   16.4507   17.4512    0.8123 H   0  0  0  0  0  0  0  0  0  0  0  0
   16.4401   17.4917   -0.9558 H   0  0  0  0  0  0  0  0  0  0  0  0
   17.6293   19.6711   -0.9125 H   0  0  0  0  0  0  0  0  0  0  0  0
   17.6409   19.6293    0.8555 H   0  0  0  0  0  0  0  0  0  0  0  0
   18.9655   17.5285    0.7950 H   0  0  0  0  0  0  0  0  0  0  0  0
   18.9580   17.5766   -0.9730 H   0  0  0  0  0  0  0  0  0  0  0  0
   20.1449   19.7569   -0.9182 H   0  0  0  0  0  0  0  0  0  0  0  0
   20.1533   19.7076    0.8496 H   0  0  0  0  0  0  0  0  0  0  0  0
   21.4790   17.6070    0.7816 H   0  0  0  0  0  0  0  0  0  0  0  0
   21.4766   17.6654   -0.9860 H   0  0  0  0  0  0  0  0  0  0  0  0
   22.6612   19.8467   -0.9148 H   0  0  0  0  0  0  0  0  0  0  0  0
   22.6653   19.7863    0.8526 H   0  0  0  0  0  0  0  0  0  0  0  0
   23.9922   17.6864    0.7742 H   0  0  0  0  0  0  0  0  0  0  0  0
   23.9951   17.7573   -0.9930 H   0  0  0  0  0  0  0  0  0  0  0  0
   25.1774   19.9399   -0.9018 H   0  0  0  0  0  0  0  0  0  0  0  0
   25.1778   19.8646    0.8651 H   0  0  0  0  0  0  0  0  0  0  0  0
   26.5061   17.7663    0.7719 H   0  0  0  0  0  0  0  0  0  0  0  0
   26.5122   17.8516   -0.9946 H   0  0  0  0  0  0  0  0  0  0  0  0
   27.6922   20.0353   -0.8823 H   0  0  0  0  0  0  0  0  0  0  0  0
   27.6918   19.9425    0.8838 H   0  0  0  0  0  0  0  0  0  0  0  0
   29.0217   17.8468    0.7713 H   0  0  0  0  0  0  0  0  0  0  0  0
   29.0272   17.9474   -0.9944 H   0  0  0  0  0  0  0  0  0  0  0  0
   30.2056   20.1316   -0.8627 H   0  0  0  0  0  0  0  0  0  0  0  0
   30.2077   20.0211    0.9024 H   0  0  0  0  0  0  0  0  0  0  0  0
   31.5389   17.9282    0.7680 H   0  0  0  0  0  0  0  0  0  0  0  0
   31.5402   18.0439   -0.9968 H   0  0  0  0  0  0  0  0  0  0  0  0
   32.7184   20.2272   -0.8491 H   0  0  0  0  0  0  0  0  0  0  0  0
   32.7246   20.1016    0.9150 H   0  0  0  0  0  0  0  0  0  0  0  0
   34.0564   18.0111    0.7602 H   0  0  0  0  0  0  0  0  0  0  0  0
   34.0525   18.1403   -1.0036 H   0  0  0  0  0  0  0  0  0  0  0  0
   35.2318   20.3211   -0.8441 H   0  0  0  0  0  0  0  0  0  0  0  0
   35.2408   20.1854    0.9192 H   0  0  0  0  0  0  0  0  0  0  0  0
   36.5730   18.0965    0.7509 H   0  0  0  0  0  0  0  0  0  0  0  0
   36.5656   18.2346   -1.0123 H   0  0  0  0  0  0  0  0  0  0  0  0
   37.7468   20.4125   -0.8461 H   0  0  0  0  0  0  0  0  0  0  0  0
   38.6790   19.1282   -0.0655 H   0  0  0  0  0  0  0  0  0  0  0  0
   37.7555   20.2727    0.9169 H   0  0  0  0  0  0  0  0  0  0  0  0
    8.9021   17.2307    0.8664 H   0  0  0  0  0  0  0  0  0  0  0  0
    8.8901   17.2603   -0.9019 H   0  0  0  0  0  0  0  0  0  0  0  0
    7.5715   19.3630   -0.8584 H   0  0  0  0  0  0  0  0  0  0  0  0
    7.5848   19.3354    0.9099 H   0  0  0  0  0  0  0  0  0  0  0  0
    6.3867   17.1610    0.8848 H   0  0  0  0  0  0  0  0  0  0  0  0
    6.3731   17.1890   -0.8835 H   0  0  0  0  0  0  0  0  0  0  0  0
    5.0555   19.2921   -0.8408 H   0  0  0  0  0  0  0  0  0  0  0  0
    5.0709   19.2667    0.9274 H   0  0  0  0  0  0  0  0  0  0  0  0
    1.4654   20.1427   -0.0039 H   0  0  0  0  0  0  0  0  0  0  0  0
    2.9899   20.1981    0.8909 H   0  0  0  0  0  0  0  0  0  0  0  0
    3.0026   20.1854   -0.8775 H   0  0  0  0  0  0  0  0  0  0  0  0
  1  2  1  0  0  0  0
  2  3  1  0  0  0  0
  3  4  1  0  0  0  0
  4  5  1  0  0  0  0
  5  6  1  0  0  0  0
  6  7  1  0  0  0  0
  7  8  1  0  0  0  0
  8  9  1  0  0  0  0
  9 10  1  0  0  0  0
 10 11  1  0  0  0  0
 11 12  1  0  0  0  0
 12 13  1  0  0  0  0
 13 14  1  0  0  0  0
 14 15  1  0  0  0  0
 15 16  1  0  0  0  0
 16 17  1  0  0  0  0
 17 18  1  0  0  0  0
 18 19  1  0  0  0  0
 19 20  1  0  0  0  0
 20 21  1  0  0  0  0
 21 22  1  0  0  0  0
 22 23  1  0  0  0  0
  1 24  1  0  0  0  0
 24 25  1  0  0  0  0
 25 26  1  0  0  0  0
 26 27  1  0  0  0  0
 27 28  1  0  0  0  0
 28 29  2  0  0  0  0
 28 30  1  0  0  0  0
 30 31  1  0  0  0  0
  1 32  1  0  0  0  0
  1 33  1  0  0  0  0
  2 34  1  0  0  0  0
  2 35  1  0  0  0  0
  3 36  1  0  0  0  0
  3 37  1  0  0  0  0
  4 38  1  0  0  0  0
  4 39  1  0  0  0  0
  5 40  1  0  0  0  0
  5 41  1  0  0  0  0
  6 42  1  0  0  0  0
  6 43  1  0  0  0  0
  7 44  1  0  0  0  0
  7 45  1  0  0  0  0
  8 46  1  0  0  0  0
  8 47  1  0  0  0  0
  9 48  1  0  0  0  0
  9 49  1  0  0  0  0
 10 50  1  0  0  0  0
 10 51  1  0  0  0  0
 11 52  1  0  0  0  0
 11 53  1  0  0  0  0
 12 54  1  0  0  0  0
 12 55  1  0  0  0  0
 13 56  1  0  0  0  0
 13 57  1  0  0  0  0
 14 58  1  0  0  0  0
 14 59  1  0  0  0  0
 15 60  1  0  0  0  0
 15 61  1  0  0  0  0
 16 62  1  0  0  0  0
 16 63  1  0  0  0  0
 17 64  1  0  0  0  0
 17 65  1  0  0  0  0
 18 66  1  0  0  0  0
 18 67  1  0  0  0  0
 19 68  1  0  0  0  0
 19 69  1  0  0  0  0
 20 70  1  0  0  0  0
 20 71  1  0  0  0  0
 21 72  1  0  0  0  0
 21 73  1  0  0  0  0
 22 74  1  0  0  0  0
 22 75  1  0  0  0  0
 23 76  1  0  0  0  0
 23 77  1  0  0  0  0
 23 78  1  0  0  0  0
 24 79  1  0  0  0  0
 24 80  1  0  0  0  0
 25 81  1  0  0  0  0
 25 82  1  0  0  0  0
 26 83  1  0  0  0  0
 26 84  1  0  0  0  0
 27 85  1  0  0  0  0
 27 86  1  0  0  0  0
 31 87  1  0  0  0  0
 31 88  1  0  0  0  0
 31 89  1  0  0  0  0
M  END
>  <Alias name>
Methyl octacosanoate

>  <logVP>   
-7.858

$$$$
9,10-Diphenylanthracene
  ChemBrain IXL

 44 48  0  0  0  0  0  0  0  0  1 V2000
    9.2623    3.9547    0.4683 C   0  0  0  0  0  0  0  0  0  0  0  0
    7.8975    3.7465    0.2683 C   0  0  0  0  0  0  0  0  0  0  0  0
    7.0502    4.8336    0.0532 C   0  0  0  0  0  0  0  0  0  0  0  0
    7.5679    6.1289    0.0374 C   0  0  0  0  0  0  0  0  0  0  0  0
    8.9327    6.3371    0.2374 C   0  0  0  0  0  0  0  0  0  0  0  0
    9.7798    5.2500    0.4532 C   0  0  0  0  0  0  0  0  0  0  0  0
    8.6032    8.7196    0.0059 C   0  0  0  0  0  0  0  0  0  0  0  0
    7.2384    8.5114   -0.1941 C   0  0  0  0  0  0  0  0  0  0  0  0
    6.3912    9.5985   -0.4098 C   0  0  0  0  0  0  0  0  0  0  0  0
    6.9088   10.8938   -0.4249 C   0  0  0  0  0  0  0  0  0  0  0  0
    8.2736   11.1020   -0.2249 C   0  0  0  0  0  0  0  0  0  0  0  0
    9.1208   10.0149   -0.0099 C   0  0  0  0  0  0  0  0  0  0  0  0
    9.4503    7.6324    0.2216 C   0  0  0  0  0  0  0  0  0  0  0  0
    6.7207    7.2161   -0.1783 C   0  0  0  0  0  0  0  0  0  0  0  0
   13.6279    8.2697    0.8336 C   0  0  0  0  0  0  0  0  0  0  0  0
   12.6956    8.9950    1.5758 C   0  0  0  0  0  0  0  0  0  0  0  0
   11.3308    8.7868    1.3759 C   0  0  0  0  0  0  0  0  0  0  0  0
   10.8983    7.8533    0.4337 C   0  0  0  0  0  0  0  0  0  0  0  0
   11.8306    7.1281   -0.3085 C   0  0  0  0  0  0  0  0  0  0  0  0
   13.1954    7.3362   -0.1085 C   0  0  0  0  0  0  0  0  0  0  0  0
    2.9756    7.5115    0.1524 C   0  0  0  0  0  0  0  0  0  0  0  0
    4.3404    7.7197    0.3524 C   0  0  0  0  0  0  0  0  0  0  0  0
    5.2727    6.9952   -0.3905 C   0  0  0  0  0  0  0  0  0  0  0  0
    4.8403    6.0625   -1.3334 C   0  0  0  0  0  0  0  0  0  0  0  0
    3.4755    5.8543   -1.5334 C   0  0  0  0  0  0  0  0  0  0  0  0
    2.5431    6.5788   -0.7905 C   0  0  0  0  0  0  0  0  0  0  0  0
    9.9200    3.1107    0.6353 H   0  0  0  0  0  0  0  0  0  0  0  0
    7.4957    2.7408    0.2801 H   0  0  0  0  0  0  0  0  0  0  0  0
    5.9906    4.6721   -0.1015 H   0  0  0  0  0  0  0  0  0  0  0  0
   10.8393    5.4117    0.6089 H   0  0  0  0  0  0  0  0  0  0  0  0
    5.3317    9.4368   -0.5655 H   0  0  0  0  0  0  0  0  0  0  0  0
    6.2510   11.7379   -0.5919 H   0  0  0  0  0  0  0  0  0  0  0  0
    8.6754   12.1077   -0.2367 H   0  0  0  0  0  0  0  0  0  0  0  0
   10.1805   10.1764    0.1449 H   0  0  0  0  0  0  0  0  0  0  0  0
   14.6875    8.4313    0.9889 H   0  0  0  0  0  0  0  0  0  0  0  0
   13.0314    9.7197    2.3072 H   0  0  0  0  0  0  0  0  0  0  0  0
   10.6070    9.3498    1.9521 H   0  0  0  0  0  0  0  0  0  0  0  0
   11.4948    6.4034   -1.0399 H   0  0  0  0  0  0  0  0  0  0  0  0
   13.9192    6.7731   -0.6846 H   0  0  0  0  0  0  0  0  0  0  0  0
    2.2518    8.0741    0.7291 H   0  0  0  0  0  0  0  0  0  0  0  0
    4.6762    8.4438    1.0844 H   0  0  0  0  0  0  0  0  0  0  0  0
    5.5640    5.5001   -1.9102 H   0  0  0  0  0  0  0  0  0  0  0  0
    3.1397    5.1302   -2.2653 H   0  0  0  0  0  0  0  0  0  0  0  0
    1.4836    6.4172   -0.9457 H   0  0  0  0  0  0  0  0  0  0  0  0
  1  2  4  0  0  0  0
  2  3  4  0  0  0  0
  3  4  4  0  0  0  0
  4  5  4  0  0  0  0
  5  6  4  0  0  0  0
  6  1  4  0  0  0  0
  7  8  4  0  0  0  0
  8  9  4  0  0  0  0
  9 10  4  0  0  0  0
 10 11  4  0  0  0  0
 11 12  4  0  0  0  0
 12  7  4  0  0  0  0
  5 13  4  0  0  0  0
 13  7  4  0  0  0  0
  4 14  4  0  0  0  0
 14  8  4  0  0  0  0
 15 16  4  0  0  0  0
 16 17  4  0  0  0  0
 17 18  4  0  0  0  0
 18 19  4  0  0  0  0
 19 20  4  0  0  0  0
 20 15  4  0  0  0  0
 18 13  1  0  0  0  0
 21 22  4  0  0  0  0
 22 23  4  0  0  0  0
 23 24  4  0  0  0  0
 24 25  4  0  0  0  0
 25 26  4  0  0  0  0
 26 21  4  0  0  0  0
 23 14  1  0  0  0  0
  1 27  1  0  0  0  0
  2 28  1  0  0  0  0
  3 29  1  0  0  0  0
  6 30  1  0  0  0  0
  9 31  1  0  0  0  0
 10 32  1  0  0  0  0
 11 33  1  0  0  0  0
 12 34  1  0  0  0  0
 15 35  1  0  0  0  0
 16 36  1  0  0  0  0
 17 37  1  0  0  0  0
 19 38  1  0  0  0  0
 20 39  1  0  0  0  0
 21 40  1  0  0  0  0
 22 41  1  0  0  0  0
 24 42  1  0  0  0  0
 25 43  1  0  0  0  0
 26 44  1  0  0  0  0
M  END
>  <Alias name>
9,10-Diphenylanthracene

>  <logVP>   
-7.726

$$$$
Triacontane
  ChemBrain IXL

 92 91  0  0  0  0  0  0  0  0  1 V2000
   22.3782    7.9277    1.1039 C   0  0  0  0  0  0  0  0  0  0  0  0
   21.6596    9.1698    1.6658 C   0  0  0  0  0  0  0  0  0  0  0  0
   20.5468    9.6040    0.6921 C   0  0  0  0  0  0  0  0  0  0  0  0
   19.8266   10.8448    1.2549 C   0  0  0  0  0  0  0  0  0  0  0  0
   18.7128   11.2778    0.2817 C   0  0  0  0  0  0  0  0  0  0  0  0
   17.9907   12.5169    0.8457 C   0  0  0  0  0  0  0  0  0  0  0  0
   16.8757   12.9485   -0.1267 C   0  0  0  0  0  0  0  0  0  0  0  0
   16.1513   14.1858    0.4384 C   0  0  0  0  0  0  0  0  0  0  0  0
   15.0349   14.6158   -0.5331 C   0  0  0  0  0  0  0  0  0  0  0  0
   14.3083   15.8512    0.0334 C   0  0  0  0  0  0  0  0  0  0  0  0
   13.1905   16.2795   -0.9372 C   0  0  0  0  0  0  0  0  0  0  0  0
   12.4615   17.5130   -0.3695 C   0  0  0  0  0  0  0  0  0  0  0  0
   11.3424   17.9398   -1.3392 C   0  0  0  0  0  0  0  0  0  0  0  0
   10.6115   19.1715   -0.7704 C   0  0  0  0  0  0  0  0  0  0  0  0
    9.4912   19.5970   -1.7394 C   0  0  0  0  0  0  0  0  0  0  0  0
    8.7586   20.8273   -1.1696 C   0  0  0  0  0  0  0  0  0  0  0  0
    7.6375   21.2518   -2.1381 C   0  0  0  0  0  0  0  0  0  0  0  0
    6.9036   22.4810   -1.5675 C   0  0  0  0  0  0  0  0  0  0  0  0
    5.7820   22.9049   -2.5357 C   0  0  0  0  0  0  0  0  0  0  0  0
    5.0474   24.1335   -1.9647 C   0  0  0  0  0  0  0  0  0  0  0  0
    3.9254   24.5570   -2.9327 C   0  0  0  0  0  0  0  0  0  0  0  0
    3.1904   25.7854   -2.3615 C   0  0  0  0  0  0  0  0  0  0  0  0
    2.0685   26.2089   -3.3294 C   0  0  0  0  0  0  0  0  0  0  0  0
   23.4902    7.4926    2.0781 C   0  0  0  0  0  0  0  0  0  0  0  0
   24.2077    6.2496    1.5167 C   0  0  0  0  0  0  0  0  0  0  0  0
   25.3193    5.8141    2.4912 C   0  0  0  0  0  0  0  0  0  0  0  0
   26.0362    4.5705    1.9302 C   0  0  0  0  0  0  0  0  0  0  0  0
   27.1476    4.1346    2.9048 C   0  0  0  0  0  0  0  0  0  0  0  0
   27.8642    2.8907    2.3439 C   0  0  0  0  0  0  0  0  0  0  0  0
   28.9755    2.4548    3.3184 C   0  0  0  0  0  0  0  0  0  0  0  0
   21.6655    7.1208    0.9861 H   0  0  0  0  0  0  0  0  0  0  0  0
   22.8143    8.1673    0.1420 H   0  0  0  0  0  0  0  0  0  0  0  0
   22.3720    9.9770    1.7830 H   0  0  0  0  0  0  0  0  0  0  0  0
   21.2240    8.9302    2.6280 H   0  0  0  0  0  0  0  0  0  0  0  0
   19.8351    8.7962    0.5740 H   0  0  0  0  0  0  0  0  0  0  0  0
   20.9825    9.8448   -0.2698 H   0  0  0  0  0  0  0  0  0  0  0  0
   20.5379   11.6529    1.3722 H   0  0  0  0  0  0  0  0  0  0  0  0
   19.3917   10.6041    2.2171 H   0  0  0  0  0  0  0  0  0  0  0  0
   18.0025   10.4689    0.1633 H   0  0  0  0  0  0  0  0  0  0  0  0
   19.1478   11.5200   -0.6800 H   0  0  0  0  0  0  0  0  0  0  0  0
   18.7006   13.3263    0.9631 H   0  0  0  0  0  0  0  0  0  0  0  0
   17.5567   12.2749    1.8079 H   0  0  0  0  0  0  0  0  0  0  0  0
   16.1669   12.1384   -0.2455 H   0  0  0  0  0  0  0  0  0  0  0  0
   17.3098   13.1923   -1.0885 H   0  0  0  0  0  0  0  0  0  0  0  0
   16.8597   14.9966    0.5560 H   0  0  0  0  0  0  0  0  0  0  0  0
   15.7183   13.9423    1.4008 H   0  0  0  0  0  0  0  0  0  0  0  0
   14.3278   13.8043   -0.6521 H   0  0  0  0  0  0  0  0  0  0  0  0
   15.4680   14.8612   -1.4949 H   0  0  0  0  0  0  0  0  0  0  0  0
   15.0150   16.6633    0.1512 H   0  0  0  0  0  0  0  0  0  0  0  0
   13.8763   15.6060    0.9958 H   0  0  0  0  0  0  0  0  0  0  0  0
   12.4849   15.4666   -1.0565 H   0  0  0  0  0  0  0  0  0  0  0  0
   13.6226   16.5265   -1.8991 H   0  0  0  0  0  0  0  0  0  0  0  0
   13.1667   18.3265   -0.2514 H   0  0  0  0  0  0  0  0  0  0  0  0
   12.0305   17.2662    0.5929 H   0  0  0  0  0  0  0  0  0  0  0  0
   10.6384   17.1256   -1.4586 H   0  0  0  0  0  0  0  0  0  0  0  0
   11.7735   18.1882   -2.3012 H   0  0  0  0  0  0  0  0  0  0  0  0
   11.3151   19.9862   -0.6519 H   0  0  0  0  0  0  0  0  0  0  0  0
   10.1812   18.9233    0.1920 H   0  0  0  0  0  0  0  0  0  0  0  0
    8.7884   18.7818   -1.8589 H   0  0  0  0  0  0  0  0  0  0  0  0
    9.9215   19.8466   -2.7014 H   0  0  0  0  0  0  0  0  0  0  0  0
    9.4611   21.6429   -1.0508 H   0  0  0  0  0  0  0  0  0  0  0  0
    8.3289   20.5779   -0.2072 H   0  0  0  0  0  0  0  0  0  0  0  0
    6.9356   20.4358   -2.2576 H   0  0  0  0  0  0  0  0  0  0  0  0
    8.0672   21.5023   -3.1001 H   0  0  0  0  0  0  0  0  0  0  0  0
    7.6053   23.2973   -1.4485 H   0  0  0  0  0  0  0  0  0  0  0  0
    6.4744   22.2307   -0.6053 H   0  0  0  0  0  0  0  0  0  0  0  0
    5.0807   22.0883   -2.6553 H   0  0  0  0  0  0  0  0  0  0  0  0
    6.2113   23.1559   -3.4978 H   0  0  0  0  0  0  0  0  0  0  0  0
    5.7486   24.9501   -1.8454 H   0  0  0  0  0  0  0  0  0  0  0  0
    4.6183   23.8825   -1.0025 H   0  0  0  0  0  0  0  0  0  0  0  0
    3.2244   23.7402   -3.0523 H   0  0  0  0  0  0  0  0  0  0  0  0
    4.3546   24.8082   -3.8948 H   0  0  0  0  0  0  0  0  0  0  0  0
    3.8913   26.6022   -2.2420 H   0  0  0  0  0  0  0  0  0  0  0  0
    2.7613   25.5342   -1.3995 H   0  0  0  0  0  0  0  0  0  0  0  0
    1.3674   25.3921   -3.4489 H   0  0  0  0  0  0  0  0  0  0  0  0
    2.4975   26.4602   -4.2915 H   0  0  0  0  0  0  0  0  0  0  0  0
    1.5522   27.0719   -2.9278 H   0  0  0  0  0  0  0  0  0  0  0  0
   24.2035    8.2991    2.1951 H   0  0  0  0  0  0  0  0  0  0  0  0
   23.0541    7.2539    3.0402 H   0  0  0  0  0  0  0  0  0  0  0  0
   23.4943    5.4433    1.3993 H   0  0  0  0  0  0  0  0  0  0  0  0
   24.6442    6.4884    0.5547 H   0  0  0  0  0  0  0  0  0  0  0  0
   26.0331    6.6201    2.6082 H   0  0  0  0  0  0  0  0  0  0  0  0
   24.8830    5.5758    3.4533 H   0  0  0  0  0  0  0  0  0  0  0  0
   25.3223    3.7645    1.8131 H   0  0  0  0  0  0  0  0  0  0  0  0
   26.4727    4.8087    0.9681 H   0  0  0  0  0  0  0  0  0  0  0  0
   27.8616    4.9405    3.0217 H   0  0  0  0  0  0  0  0  0  0  0  0
   26.7111    3.8966    3.8669 H   0  0  0  0  0  0  0  0  0  0  0  0
   27.1502    2.0849    2.2270 H   0  0  0  0  0  0  0  0  0  0  0  0
   28.3007    3.1287    1.3819 H   0  0  0  0  0  0  0  0  0  0  0  0
   28.5391    2.2167    4.2806 H   0  0  0  0  0  0  0  0  0  0  0  0
   29.4788    1.5807    2.9241 H   0  0  0  0  0  0  0  0  0  0  0  0
   29.6896    3.2605    3.4353 H   0  0  0  0  0  0  0  0  0  0  0  0
  1  2  1  0  0  0  0
  2  3  1  0  0  0  0
  3  4  1  0  0  0  0
  4  5  1  0  0  0  0
  5  6  1  0  0  0  0
  6  7  1  0  0  0  0
  7  8  1  0  0  0  0
  8  9  1  0  0  0  0
  9 10  1  0  0  0  0
 10 11  1  0  0  0  0
 11 12  1  0  0  0  0
 12 13  1  0  0  0  0
 13 14  1  0  0  0  0
 14 15  1  0  0  0  0
 15 16  1  0  0  0  0
 16 17  1  0  0  0  0
 17 18  1  0  0  0  0
 18 19  1  0  0  0  0
 19 20  1  0  0  0  0
 20 21  1  0  0  0  0
 21 22  1  0  0  0  0
 22 23  1  0  0  0  0
  1 24  1  0  0  0  0
 24 25  1  0  0  0  0
 25 26  1  0  0  0  0
 26 27  1  0  0  0  0
 27 28  1  0  0  0  0
 28 29  1  0  0  0  0
 29 30  1  0  0  0  0
  1 31  1  0  0  0  0
  1 32  1  0  0  0  0
  2 33  1  0  0  0  0
  2 34  1  0  0  0  0
  3 35  1  0  0  0  0
  3 36  1  0  0  0  0
  4 37  1  0  0  0  0
  4 38  1  0  0  0  0
  5 39  1  0  0  0  0
  5 40  1  0  0  0  0
  6 41  1  0  0  0  0
  6 42  1  0  0  0  0
  7 43  1  0  0  0  0
  7 44  1  0  0  0  0
  8 45  1  0  0  0  0
  8 46  1  0  0  0  0
  9 47  1  0  0  0  0
  9 48  1  0  0  0  0
 10 49  1  0  0  0  0
 10 50  1  0  0  0  0
 11 51  1  0  0  0  0
 11 52  1  0  0  0  0
 12 53  1  0  0  0  0
 12 54  1  0  0  0  0
 13 55  1  0  0  0  0
 13 56  1  0  0  0  0
 14 57  1  0  0  0  0
 14 58  1  0  0  0  0
 15 59  1  0  0  0  0
 15 60  1  0  0  0  0
 16 61  1  0  0  0  0
 16 62  1  0  0  0  0
 17 63  1  0  0  0  0
 17 64  1  0  0  0  0
 18 65  1  0  0  0  0
 18 66  1  0  0  0  0
 19 67  1  0  0  0  0
 19 68  1  0  0  0  0
 20 69  1  0  0  0  0
 20 70  1  0  0  0  0
 21 71  1  0  0  0  0
 21 72  1  0  0  0  0
 22 73  1  0  0  0  0
 22 74  1  0  0  0  0
 23 75  1  0  0  0  0
 23 76  1  0  0  0  0
 23 77  1  0  0  0  0
 24 78  1  0  0  0  0
 24 79  1  0  0  0  0
 25 80  1  0  0  0  0
 25 81  1  0  0  0  0
 26 82  1  0  0  0  0
 26 83  1  0  0  0  0
 27 84  1  0  0  0  0
 27 85  1  0  0  0  0
 28 86  1  0  0  0  0
 28 87  1  0  0  0  0
 29 88  1  0  0  0  0
 29 89  1  0  0  0  0
 30 90  1  0  0  0  0
 30 91  1  0  0  0  0
 30 92  1  0  0  0  0
M  END
>  <Alias name>
Triacontane

>  <logVP>   
-7.479

$$$$
Methyl heptacosanoate
  ChemBrain IXL

 86 85  0  0  0  0  0  0  0  0  1 V2000
   29.2777   18.2526   -2.3275 C   0  0  0  0  0  0  0  0  0  0  0  0
   28.1096   17.3026   -1.9994 C   0  0  0  0  0  0  0  0  0  0  0  0
   26.8303   18.1262   -1.7550 C   0  0  0  0  0  0  0  0  0  0  0  0
   25.6627   17.1758   -1.4265 C   0  0  0  0  0  0  0  0  0  0  0  0
   24.3821   17.9986   -1.1862 C   0  0  0  0  0  0  0  0  0  0  0  0
   23.2146   17.0475   -0.8589 C   0  0  0  0  0  0  0  0  0  0  0  0
   21.9329   17.8694   -0.6217 C   0  0  0  0  0  0  0  0  0  0  0  0
   20.7655   16.9175   -0.2965 C   0  0  0  0  0  0  0  0  0  0  0  0
   19.4828   17.7385   -0.0617 C   0  0  0  0  0  0  0  0  0  0  0  0
   18.3153   16.7857    0.2606 C   0  0  0  0  0  0  0  0  0  0  0  0
   17.0316   17.6059    0.4931 C   0  0  0  0  0  0  0  0  0  0  0  0
   15.8639   16.6522    0.8120 C   0  0  0  0  0  0  0  0  0  0  0  0
   14.5792   17.4716    1.0422 C   0  0  0  0  0  0  0  0  0  0  0  0
   13.4112   16.5171    1.3576 C   0  0  0  0  0  0  0  0  0  0  0  0
   12.1257   17.3357    1.5856 C   0  0  0  0  0  0  0  0  0  0  0  0
   10.9574   16.3805    1.8979 C   0  0  0  0  0  0  0  0  0  0  0  0
    9.6712   17.1986    2.1239 C   0  0  0  0  0  0  0  0  0  0  0  0
    8.5026   16.2429    2.4336 C   0  0  0  0  0  0  0  0  0  0  0  0
    7.2158   17.0605    2.6579 C   0  0  0  0  0  0  0  0  0  0  0  0
    6.0470   16.1046    2.9657 C   0  0  0  0  0  0  0  0  0  0  0  0
    4.7599   16.9219    3.1887 C   0  0  0  0  0  0  0  0  0  0  0  0
    3.5909   15.9658    3.4954 C   0  0  0  0  0  0  0  0  0  0  0  0
    2.3035   16.7831    3.7177 C   0  0  0  0  0  0  0  0  0  0  0  0
   30.5558   17.4283   -2.5760 C   0  0  0  0  0  0  0  0  0  0  0  0
   31.7247   18.3781   -2.9013 C   0  0  0  0  0  0  0  0  0  0  0  0
   33.0024   17.5535   -3.1510 C   0  0  0  0  0  0  0  0  0  0  0  0
   34.1263   18.4659   -3.4588 C   0  0  0  0  0  0  0  0  0  0  0  0
   33.9467   19.6725   -3.4707 O   0  0  0  0  0  0  0  0  0  0  0  0
   35.4589   17.9182   -3.7503 O   0  0  0  0  0  0  0  0  0  0  0  0
   35.5512   16.4517   -3.7060 C   0  0  0  0  0  0  0  0  0  0  0  0
   29.0390   18.8251   -3.2153 H   0  0  0  0  0  0  0  0  0  0  0  0
   29.4391   18.9270   -1.4956 H   0  0  0  0  0  0  0  0  0  0  0  0
   28.3471   16.7322   -1.1100 H   0  0  0  0  0  0  0  0  0  0  0  0
   27.9502   16.6262   -2.8301 H   0  0  0  0  0  0  0  0  0  0  0  0
   26.5925   18.6963   -2.6445 H   0  0  0  0  0  0  0  0  0  0  0  0
   26.9897   18.8028   -0.9245 H   0  0  0  0  0  0  0  0  0  0  0  0
   25.8993   16.6079   -0.5352 H   0  0  0  0  0  0  0  0  0  0  0  0
   25.5054   16.4972   -2.2557 H   0  0  0  0  0  0  0  0  0  0  0  0
   24.1457   18.5671   -2.0772 H   0  0  0  0  0  0  0  0  0  0  0  0
   24.5389   18.6766   -0.3564 H   0  0  0  0  0  0  0  0  0  0  0  0
   23.4502   16.4806    0.0334 H   0  0  0  0  0  0  0  0  0  0  0  0
   23.0595   16.3679   -1.6877 H   0  0  0  0  0  0  0  0  0  0  0  0
   21.6980   18.4373   -1.5135 H   0  0  0  0  0  0  0  0  0  0  0  0
   22.0874   18.5479    0.2081 H   0  0  0  0  0  0  0  0  0  0  0  0
   20.9998   16.3508    0.5962 H   0  0  0  0  0  0  0  0  0  0  0  0
   20.6123   16.2378   -1.1256 H   0  0  0  0  0  0  0  0  0  0  0  0
   19.2494   18.3067   -0.9537 H   0  0  0  0  0  0  0  0  0  0  0  0
   19.6351   18.4167    0.7687 H   0  0  0  0  0  0  0  0  0  0  0  0
   18.5481   16.2188    1.1535 H   0  0  0  0  0  0  0  0  0  0  0  0
   18.1642   16.1064   -0.5692 H   0  0  0  0  0  0  0  0  0  0  0  0
   16.7999   18.1746   -0.3990 H   0  0  0  0  0  0  0  0  0  0  0  0
   17.1817   18.2835    1.3245 H   0  0  0  0  0  0  0  0  0  0  0  0
   16.0949   16.0847    1.7050 H   0  0  0  0  0  0  0  0  0  0  0  0
   15.7151   15.9734   -0.0186 H   0  0  0  0  0  0  0  0  0  0  0  0
   14.3494   18.0409    0.1501 H   0  0  0  0  0  0  0  0  0  0  0  0
   14.7271   18.1486    1.8745 H   0  0  0  0  0  0  0  0  0  0  0  0
   13.6405   15.9488    2.2506 H   0  0  0  0  0  0  0  0  0  0  0  0
   13.2646   15.8390    0.5260 H   0  0  0  0  0  0  0  0  0  0  0  0
   11.8976   17.9056    0.6934 H   0  0  0  0  0  0  0  0  0  0  0  0
   12.2715   18.0122    2.4187 H   0  0  0  0  0  0  0  0  0  0  0  0
   11.1850   15.8117    2.7909 H   0  0  0  0  0  0  0  0  0  0  0  0
   10.8127   15.7031    1.0654 H   0  0  0  0  0  0  0  0  0  0  0  0
    9.4445   17.7688    1.2315 H   0  0  0  0  0  0  0  0  0  0  0  0
    9.8152   17.8747    2.9575 H   0  0  0  0  0  0  0  0  0  0  0  0
    8.7288   15.6736    3.3266 H   0  0  0  0  0  0  0  0  0  0  0  0
    8.3595   15.5659    1.6005 H   0  0  0  0  0  0  0  0  0  0  0  0
    6.9903   17.6309    1.7653 H   0  0  0  0  0  0  0  0  0  0  0  0
    7.3585   17.7366    3.4919 H   0  0  0  0  0  0  0  0  0  0  0  0
    6.2722   15.5349    3.8589 H   0  0  0  0  0  0  0  0  0  0  0  0
    5.9051   15.4278    2.1322 H   0  0  0  0  0  0  0  0  0  0  0  0
    4.5351   17.4922    2.2958 H   0  0  0  0  0  0  0  0  0  0  0  0
    4.9015   17.5981    4.0227 H   0  0  0  0  0  0  0  0  0  0  0  0
    3.8155   15.3959    4.3885 H   0  0  0  0  0  0  0  0  0  0  0  0
    3.4496   15.2893    2.6615 H   0  0  0  0  0  0  0  0  0  0  0  0
    1.4820   16.1111    3.9330 H   0  0  0  0  0  0  0  0  0  0  0  0
    2.4448   17.4594    4.5517 H   0  0  0  0  0  0  0  0  0  0  0  0
    2.0791   17.3532    2.8246 H   0  0  0  0  0  0  0  0  0  0  0  0
   30.7932   16.8542   -1.6888 H   0  0  0  0  0  0  0  0  0  0  0  0
   30.3949   16.7552   -3.4091 H   0  0  0  0  0  0  0  0  0  0  0  0
   31.4870   18.9528   -3.7879 H   0  0  0  0  0  0  0  0  0  0  0  0
   31.8862   19.0506   -2.0678 H   0  0  0  0  0  0  0  0  0  0  0  0
   33.2382   16.9762   -2.2655 H   0  0  0  0  0  0  0  0  0  0  0  0
   32.8420   16.8834   -3.9866 H   0  0  0  0  0  0  0  0  0  0  0  0
   36.5657   16.1469   -3.9313 H   0  0  0  0  0  0  0  0  0  0  0  0
   34.8754   16.0252   -4.4370 H   0  0  0  0  0  0  0  0  0  0  0  0
   35.2805   16.1027   -2.7172 H   0  0  0  0  0  0  0  0  0  0  0  0
  1  2  1  0  0  0  0
  2  3  1  0  0  0  0
  3  4  1  0  0  0  0
  4  5  1  0  0  0  0
  5  6  1  0  0  0  0
  6  7  1  0  0  0  0
  7  8  1  0  0  0  0
  8  9  1  0  0  0  0
  9 10  1  0  0  0  0
 10 11  1  0  0  0  0
 11 12  1  0  0  0  0
 12 13  1  0  0  0  0
 13 14  1  0  0  0  0
 14 15  1  0  0  0  0
 15 16  1  0  0  0  0
 16 17  1  0  0  0  0
 17 18  1  0  0  0  0
 18 19  1  0  0  0  0
 19 20  1  0  0  0  0
 20 21  1  0  0  0  0
 21 22  1  0  0  0  0
 22 23  1  0  0  0  0
  1 24  1  0  0  0  0
 24 25  1  0  0  0  0
 25 26  1  0  0  0  0
 26 27  1  0  0  0  0
 27 28  2  0  0  0  0
 27 29  1  0  0  0  0
 29 30  1  0  0  0  0
  1 31  1  0  0  0  0
  1 32  1  0  0  0  0
  2 33  1  0  0  0  0
  2 34  1  0  0  0  0
  3 35  1  0  0  0  0
  3 36  1  0  0  0  0
  4 37  1  0  0  0  0
  4 38  1  0  0  0  0
  5 39  1  0  0  0  0
  5 40  1  0  0  0  0
  6 41  1  0  0  0  0
  6 42  1  0  0  0  0
  7 43  1  0  0  0  0
  7 44  1  0  0  0  0
  8 45  1  0  0  0  0
  8 46  1  0  0  0  0
  9 47  1  0  0  0  0
  9 48  1  0  0  0  0
 10 49  1  0  0  0  0
 10 50  1  0  0  0  0
 11 51  1  0  0  0  0
 11 52  1  0  0  0  0
 12 53  1  0  0  0  0
 12 54  1  0  0  0  0
 13 55  1  0  0  0  0
 13 56  1  0  0  0  0
 14 57  1  0  0  0  0
 14 58  1  0  0  0  0
 15 59  1  0  0  0  0
 15 60  1  0  0  0  0
 16 61  1  0  0  0  0
 16 62  1  0  0  0  0
 17 63  1  0  0  0  0
 17 64  1  0  0  0  0
 18 65  1  0  0  0  0
 18 66  1  0  0  0  0
 19 67  1  0  0  0  0
 19 68  1  0  0  0  0
 20 69  1  0  0  0  0
 20 70  1  0  0  0  0
 21 71  1  0  0  0  0
 21 72  1  0  0  0  0
 22 73  1  0  0  0  0
 22 74  1  0  0  0  0
 23 75  1  0  0  0  0
 23 76  1  0  0  0  0
 23 77  1  0  0  0  0
 24 78  1  0  0  0  0
 24 79  1  0  0  0  0
 25 80  1  0  0  0  0
 25 81  1  0  0  0  0
 26 82  1  0  0  0  0
 26 83  1  0  0  0  0
 30 84  1  0  0  0  0
 30 85  1  0  0  0  0
 30 86  1  0  0  0  0
M  END
>  <Alias name>
Methyl heptacosanoate

>  <logVP>   
-7.376

$$$$
Carbendazim
  ChemBrain IXL

 23 24  0  0  0  0  0  0  0  0  1 V2000
    2.8609    5.0513   -1.0729 C   0  0  0  0  0  0  0  0  0  0  0  0
    2.4590    6.3380   -1.5081 C   0  0  0  0  0  0  0  0  0  0  0  0
    3.3925    7.3853   -1.5593 C   0  0  0  0  0  0  0  0  0  0  0  0
    4.6888    7.1053   -1.1731 C   0  0  0  0  0  0  0  0  0  0  0  0
    5.0812    5.8772   -0.7539 C   0  0  0  0  0  0  0  0  0  0  0  0
    4.1956    4.8163   -0.6886 C   0  0  0  0  0  0  0  0  0  0  0  0
    6.4868    5.9807   -0.4372 N   0  0  0  0  0  0  0  0  0  0  0  0
    6.9176    7.1573   -0.6433 C   0  0  0  0  0  0  0  0  0  0  0  0
    5.8285    7.8914   -1.1049 N   0  0  0  0  0  0  0  0  0  0  0  0
    8.2800    7.6523   -0.4363 N   0  0  0  0  0  0  0  0  0  0  0  0
    9.2942    6.7757    0.1510 C   0  0  0  0  0  0  0  0  0  0  0  0
    9.0191    5.6175    0.4173 O   0  0  0  0  0  0  0  0  0  0  0  0
   10.6267    7.3037    0.4583 O   0  0  0  0  0  0  0  0  0  0  0  0
   11.5466    6.3379    1.0655 C   0  0  0  0  0  0  0  0  0  0  0  0
    2.1402    4.2480   -1.0344 H   0  0  0  0  0  0  0  0  0  0  0  0
    1.4336    6.5143   -1.8011 H   0  0  0  0  0  0  0  0  0  0  0  0
    3.1069    8.3751   -1.8886 H   0  0  0  0  0  0  0  0  0  0  0  0
    4.5163    3.8415   -0.3538 H   0  0  0  0  0  0  0  0  0  0  0  0
    5.8658    8.9384   -1.3712 H   0  0  0  0  0  0  0  0  0  0  0  0
    8.5210    8.6808   -0.6636 H   0  0  0  0  0  0  0  0  0  0  0  0
   12.4606    6.8389    1.3453 H   0  0  0  0  0  0  0  0  0  0  0  0
   11.7671    5.5552    0.3551 H   0  0  0  0  0  0  0  0  0  0  0  0
   11.0876    5.9085    1.9437 H   0  0  0  0  0  0  0  0  0  0  0  0
  1  2  4  0  0  0  0
  2  3  4  0  0  0  0
  3  4  4  0  0  0  0
  4  5  4  0  0  0  0
  5  6  4  0  0  0  0
  6  1  4  0  0  0  0
  5  7  1  0  0  0  0
  7  8  2  0  0  0  0
  8  9  1  0  0  0  0
  9  4  1  0  0  0  0
  8 10  1  0  0  0  0
 10 11  1  0  0  0  0
 11 12  2  0  0  0  0
 11 13  1  0  0  0  0
 13 14  1  0  0  0  0
  1 15  1  0  0  0  0
  2 16  1  0  0  0  0
  3 17  1  0  0  0  0
  6 18  1  0  0  0  0
  9 19  1  0  0  0  0
 10 20  1  0  0  0  0
 14 21  1  0  0  0  0
 14 22  1  0  0  0  0
 14 23  1  0  0  0  0
M  END
>  <Alias name>
Carbendazim

>  <logVP>   
-7.187

$$$$
Octachlorodibenzo-p-dioxin
  ChemBrain IXL

 22 24  0  0  0  0  0  0  0  0  1 V2000
    5.4680    5.5114   -0.0868 C   0  0  0  0  0  0  0  0  0  0  0  0
    5.4931    6.9209   -0.0675 C   0  0  0  0  0  0  0  0  0  0  0  0
    6.7201    4.7192   -0.0972 O   0  0  0  0  0  0  0  0  0  0  0  0
    4.2454    4.8406   -0.0960 C   0  0  0  0  0  0  0  0  0  0  0  0
    6.7756    7.6667   -0.0568 O   0  0  0  0  0  0  0  0  0  0  0  0
    4.2927    7.6348   -0.0576 C   0  0  0  0  0  0  0  0  0  0  0  0
    8.0005    5.4620   -0.0431 C   0  0  0  0  0  0  0  0  0  0  0  0
    3.0501    5.5601   -0.0856 C   0  0  0  0  0  0  0  0  0  0  0  0
    8.0283    6.8714   -0.0238 C   0  0  0  0  0  0  0  0  0  0  0  0
    3.0732    6.9557   -0.0664 C   0  0  0  0  0  0  0  0  0  0  0  0
    9.1968    4.7443   -0.0106 C   0  0  0  0  0  0  0  0  0  0  0  0
    9.2534    7.5385    0.0277 C   0  0  0  0  0  0  0  0  0  0  0  0
    1.5426    7.8723   -0.0532 Cl  0  0  0  0  0  0  0  0  0  0  0  0
   10.4175    5.4182    0.0414 C   0  0  0  0  0  0  0  0  0  0  0  0
   10.4459    6.8137    0.0605 C   0  0  0  0  0  0  0  0  0  0  0  0
   11.9431    4.4948    0.0834 Cl  0  0  0  0  0  0  0  0  0  0  0  0
    9.1641    2.9608   -0.0349 Cl  0  0  0  0  0  0  0  0  0  0  0  0
    4.3178    9.4194   -0.0332 Cl  0  0  0  0  0  0  0  0  0  0  0  0
    9.2942    9.3219    0.0522 Cl  0  0  0  0  0  0  0  0  0  0  0  0
    1.4911    4.6948   -0.0969 Cl  0  0  0  0  0  0  0  0  0  0  0  0
   12.0081    7.6718    0.1269 Cl  0  0  0  0  0  0  0  0  0  0  0  0
    4.2120    3.0581   -0.1205 Cl  0  0  0  0  0  0  0  0  0  0  0  0
  1  2  4  0  0  0  0
  1  3  1  0  0  0  0
  1  4  4  0  0  0  0
  2  5  1  0  0  0  0
  2  6  4  0  0  0  0
  3  7  1  0  0  0  0
  4  8  4  0  0  0  0
  5  9  1  0  0  0  0
  6 10  4  0  0  0  0
  7 11  4  0  0  0  0
  7  9  4  0  0  0  0
  8 10  4  0  0  0  0
  9 12  4  0  0  0  0
 10 13  1  0  0  0  0
 11 14  4  0  0  0  0
 12 15  4  0  0  0  0
 14 16  1  0  0  0  0
 14 15  4  0  0  0  0
 11 17  1  0  0  0  0
  6 18  1  0  0  0  0
 12 19  1  0  0  0  0
  8 20  1  0  0  0  0
 15 21  1  0  0  0  0
  4 22  1  0  0  0  0
M  END
>  <Alias name>
Octachlorodibenzo-p-dioxin

>  <logVP>   
-7.18

$$$$
Nonacosane
  ChemBrain IXL

 89 88  0  0  0  0  0  0  0  0  1 V2000
    6.9843   16.8141    6.4669 C   0  0  0  0  0  0  0  0  0  0  0  0
    7.5002   15.4671    5.9242 C   0  0  0  0  0  0  0  0  0  0  0  0
    8.5713   15.7238    4.8462 C   0  0  0  0  0  0  0  0  0  0  0  0
    9.0880   14.3768    4.3044 C   0  0  0  0  0  0  0  0  0  0  0  0
   10.1605   14.6333    3.2278 C   0  0  0  0  0  0  0  0  0  0  0  0
   10.6783   13.2862    2.6872 C   0  0  0  0  0  0  0  0  0  0  0  0
   11.7526   13.5426    1.6124 C   0  0  0  0  0  0  0  0  0  0  0  0
   12.2719   12.1955    1.0733 C   0  0  0  0  0  0  0  0  0  0  0  0
   13.3481   12.4517    0.0005 C   0  0  0  0  0  0  0  0  0  0  0  0
   13.8690   11.1045   -0.5368 C   0  0  0  0  0  0  0  0  0  0  0  0
   14.9473   11.3606   -1.6076 C   0  0  0  0  0  0  0  0  0  0  0  0
   15.4698   10.0133   -2.1431 C   0  0  0  0  0  0  0  0  0  0  0  0
   16.5502   10.2692   -3.2119 C   0  0  0  0  0  0  0  0  0  0  0  0
   17.0741    8.9218   -3.7457 C   0  0  0  0  0  0  0  0  0  0  0  0
   18.1564    9.1776   -4.8127 C   0  0  0  0  0  0  0  0  0  0  0  0
   18.6815    7.8301   -5.3452 C   0  0  0  0  0  0  0  0  0  0  0  0
   19.7652    8.0859   -6.4107 C   0  0  0  0  0  0  0  0  0  0  0  0
   20.2912    6.7384   -6.9423 C   0  0  0  0  0  0  0  0  0  0  0  0
   21.3759    6.9940   -8.0067 C   0  0  0  0  0  0  0  0  0  0  0  0
   21.9024    5.6465   -8.5377 C   0  0  0  0  0  0  0  0  0  0  0  0
   22.9877    5.9021   -9.6016 C   0  0  0  0  0  0  0  0  0  0  0  0
   23.5146    4.5542  -10.1326 C   0  0  0  0  0  0  0  0  0  0  0  0
   24.6021    4.8151  -11.1934 C   0  0  0  0  0  0  0  0  0  0  0  0
    5.9142   16.5574    7.5459 C   0  0  0  0  0  0  0  0  0  0  0  0
    5.3988   17.9043    8.0892 C   0  0  0  0  0  0  0  0  0  0  0  0
    4.3293   17.6475    9.1686 C   0  0  0  0  0  0  0  0  0  0  0  0
    3.8141   18.9944    9.7122 C   0  0  0  0  0  0  0  0  0  0  0  0
    2.7448   18.7376   10.7920 C   0  0  0  0  0  0  0  0  0  0  0  0
    2.2296   20.0844   11.3356 C   0  0  0  0  0  0  0  0  0  0  0  0
    7.8080   17.3680    6.9001 H   0  0  0  0  0  0  0  0  0  0  0  0
    6.5501   17.3871    5.6570 H   0  0  0  0  0  0  0  0  0  0  0  0
    6.6768   14.9135    5.4903 H   0  0  0  0  0  0  0  0  0  0  0  0
    7.9337   14.8938    6.7343 H   0  0  0  0  0  0  0  0  0  0  0  0
    9.3944   16.2780    5.2800 H   0  0  0  0  0  0  0  0  0  0  0  0
    8.1378   16.2965    4.0357 H   0  0  0  0  0  0  0  0  0  0  0  0
    8.2652   13.8230    3.8696 H   0  0  0  0  0  0  0  0  0  0  0  0
    9.5204   13.8036    5.1152 H   0  0  0  0  0  0  0  0  0  0  0  0
   10.9828   15.1879    3.6625 H   0  0  0  0  0  0  0  0  0  0  0  0
    9.7279   15.2056    2.4165 H   0  0  0  0  0  0  0  0  0  0  0  0
    9.8563   12.7321    2.2512 H   0  0  0  0  0  0  0  0  0  0  0  0
   11.1095   12.7134    3.4989 H   0  0  0  0  0  0  0  0  0  0  0  0
   12.5740   14.0977    2.0482 H   0  0  0  0  0  0  0  0  0  0  0  0
   11.3212   14.1144    0.8000 H   0  0  0  0  0  0  0  0  0  0  0  0
   11.4508   11.6410    0.6359 H   0  0  0  0  0  0  0  0  0  0  0  0
   12.7016   11.6231    1.8861 H   0  0  0  0  0  0  0  0  0  0  0  0
   14.1684   13.0074    0.4377 H   0  0  0  0  0  0  0  0  0  0  0  0
   12.9182   13.0229   -0.8130 H   0  0  0  0  0  0  0  0  0  0  0  0
   13.0490   10.5495   -0.9757 H   0  0  0  0  0  0  0  0  0  0  0  0
   14.2972   10.5327    0.2771 H   0  0  0  0  0  0  0  0  0  0  0  0
   15.7666   11.9167   -1.1690 H   0  0  0  0  0  0  0  0  0  0  0  0
   14.5189   11.9312   -2.4223 H   0  0  0  0  0  0  0  0  0  0  0  0
   14.6509    9.4577   -2.5833 H   0  0  0  0  0  0  0  0  0  0  0  0
   15.8966    9.4420   -1.3280 H   0  0  0  0  0  0  0  0  0  0  0  0
   17.3684   10.8258   -2.7718 H   0  0  0  0  0  0  0  0  0  0  0  0
   16.1232   10.8394   -4.0276 H   0  0  0  0  0  0  0  0  0  0  0  0
   16.2563    8.3658   -4.1872 H   0  0  0  0  0  0  0  0  0  0  0  0
   17.4997    8.3511   -2.9296 H   0  0  0  0  0  0  0  0  0  0  0  0
   18.9737    9.7345   -4.3714 H   0  0  0  0  0  0  0  0  0  0  0  0
   17.7307    9.7474   -5.6294 H   0  0  0  0  0  0  0  0  0  0  0  0
   17.8645    7.2737   -5.7876 H   0  0  0  0  0  0  0  0  0  0  0  0
   19.1061    7.2599   -4.5282 H   0  0  0  0  0  0  0  0  0  0  0  0
   20.5819    8.6430   -5.9684 H   0  0  0  0  0  0  0  0  0  0  0  0
   19.3406    8.6554   -7.2281 H   0  0  0  0  0  0  0  0  0  0  0  0
   19.4748    6.1816   -7.3853 H   0  0  0  0  0  0  0  0  0  0  0  0
   20.7151    6.1685   -6.1247 H   0  0  0  0  0  0  0  0  0  0  0  0
   22.1922    7.5512   -7.5637 H   0  0  0  0  0  0  0  0  0  0  0  0
   20.9520    7.5635   -8.8246 H   0  0  0  0  0  0  0  0  0  0  0  0
   21.0863    5.0895   -8.9812 H   0  0  0  0  0  0  0  0  0  0  0  0
   22.3259    5.0768   -7.7198 H   0  0  0  0  0  0  0  0  0  0  0  0
   23.8038    6.4592   -9.1582 H   0  0  0  0  0  0  0  0  0  0  0  0
   22.5643    6.4716  -10.4197 H   0  0  0  0  0  0  0  0  0  0  0  0
   22.6984    3.9976  -10.5763 H   0  0  0  0  0  0  0  0  0  0  0  0
   23.9398    3.9924   -9.3102 H   0  0  0  0  0  0  0  0  0  0  0  0
   25.1503    5.7099  -10.9252 H   0  0  0  0  0  0  0  0  0  0  0  0
   24.1439    4.9510  -12.1652 H   0  0  0  0  0  0  0  0  0  0  0  0
   25.2917    3.9804  -11.2160 H   0  0  0  0  0  0  0  0  0  0  0  0
    5.0904   16.0038    7.1127 H   0  0  0  0  0  0  0  0  0  0  0  0
    6.3484   15.9839    8.3556 H   0  0  0  0  0  0  0  0  0  0  0  0
    6.2228   18.4580    8.5219 H   0  0  0  0  0  0  0  0  0  0  0  0
    4.9642   18.4775    7.2796 H   0  0  0  0  0  0  0  0  0  0  0  0
    3.5052   17.0939    8.7359 H   0  0  0  0  0  0  0  0  0  0  0  0
    4.7639   17.0741    9.9781 H   0  0  0  0  0  0  0  0  0  0  0  0
    4.6382   19.5481   10.1448 H   0  0  0  0  0  0  0  0  0  0  0  0
    3.3793   19.5678    8.9028 H   0  0  0  0  0  0  0  0  0  0  0  0
    1.9206   18.1840   10.3594 H   0  0  0  0  0  0  0  0  0  0  0  0
    3.1795   18.1643   11.6014 H   0  0  0  0  0  0  0  0  0  0  0  0
    1.4783   19.9037   12.0943 H   0  0  0  0  0  0  0  0  0  0  0  0
    3.0537   20.6381   11.7683 H   0  0  0  0  0  0  0  0  0  0  0  0
    1.7947   20.6578   10.5263 H   0  0  0  0  0  0  0  0  0  0  0  0
  1  2  1  0  0  0  0
  2  3  1  0  0  0  0
  3  4  1  0  0  0  0
  4  5  1  0  0  0  0
  5  6  1  0  0  0  0
  6  7  1  0  0  0  0
  7  8  1  0  0  0  0
  8  9  1  0  0  0  0
  9 10  1  0  0  0  0
 10 11  1  0  0  0  0
 11 12  1  0  0  0  0
 12 13  1  0  0  0  0
 13 14  1  0  0  0  0
 14 15  1  0  0  0  0
 15 16  1  0  0  0  0
 16 17  1  0  0  0  0
 17 18  1  0  0  0  0
 18 19  1  0  0  0  0
 19 20  1  0  0  0  0
 20 21  1  0  0  0  0
 21 22  1  0  0  0  0
 22 23  1  0  0  0  0
  1 24  1  0  0  0  0
 24 25  1  0  0  0  0
 25 26  1  0  0  0  0
 26 27  1  0  0  0  0
 27 28  1  0  0  0  0
 28 29  1  0  0  0  0
  1 30  1  0  0  0  0
  1 31  1  0  0  0  0
  2 32  1  0  0  0  0
  2 33  1  0  0  0  0
  3 34  1  0  0  0  0
  3 35  1  0  0  0  0
  4 36  1  0  0  0  0
  4 37  1  0  0  0  0
  5 38  1  0  0  0  0
  5 39  1  0  0  0  0
  6 40  1  0  0  0  0
  6 41  1  0  0  0  0
  7 42  1  0  0  0  0
  7 43  1  0  0  0  0
  8 44  1  0  0  0  0
  8 45  1  0  0  0  0
  9 46  1  0  0  0  0
  9 47  1  0  0  0  0
 10 48  1  0  0  0  0
 10 49  1  0  0  0  0
 11 50  1  0  0  0  0
 11 51  1  0  0  0  0
 12 52  1  0  0  0  0
 12 53  1  0  0  0  0
 13 54  1  0  0  0  0
 13 55  1  0  0  0  0
 14 56  1  0  0  0  0
 14 57  1  0  0  0  0
 15 58  1  0  0  0  0
 15 59  1  0  0  0  0
 16 60  1  0  0  0  0
 16 61  1  0  0  0  0
 17 62  1  0  0  0  0
 17 63  1  0  0  0  0
 18 64  1  0  0  0  0
 18 65  1  0  0  0  0
 19 66  1  0  0  0  0
 19 67  1  0  0  0  0
 20 68  1  0  0  0  0
 20 69  1  0  0  0  0
 21 70  1  0  0  0  0
 21 71  1  0  0  0  0
 22 72  1  0  0  0  0
 22 73  1  0  0  0  0
 23 74  1  0  0  0  0
 23 75  1  0  0  0  0
 23 76  1  0  0  0  0
 24 77  1  0  0  0  0
 24 78  1  0  0  0  0
 25 79  1  0  0  0  0
 25 80  1  0  0  0  0
 26 81  1  0  0  0  0
 26 82  1  0  0  0  0
 27 83  1  0  0  0  0
 27 84  1  0  0  0  0
 28 85  1  0  0  0  0
 28 86  1  0  0  0  0
 29 87  1  0  0  0  0
 29 88  1  0  0  0  0
 29 89  1  0  0  0  0
M  END
>  <Alias name>
Nonacosane

>  <logVP>   
-6.992

$$$$
Dialifor
  ChemBrain IXL

 40 41  0  0  0  0  0  0  0  0  1 V2000
    9.7221    6.9601   -1.0943 N   0  0  0  0  0  0  0  0  0  0  0  0
    8.4171    7.7181   -1.0179 C   0  0  0  0  0  0  0  0  0  0  0  0
    9.8689    5.7061   -0.9850 C   0  0  0  0  0  0  0  0  0  0  0  0
   10.8705    7.4730   -1.2408 C   0  0  0  0  0  0  0  0  0  0  0  0
    7.2125    6.8231    0.0719 S   0  0  0  0  0  0  0  0  0  0  0  0
    8.6740    9.1306   -0.4421 C   0  0  0  0  0  0  0  0  0  0  0  0
   11.1836    5.4219   -1.0144 C   0  0  0  0  0  0  0  0  0  0  0  0
    8.9682    4.8889   -0.8808 O   0  0  0  0  0  0  0  0  0  0  0  0
   11.7921    6.4950   -1.1702 C   0  0  0  0  0  0  0  0  0  0  0  0
   11.1031    8.6569   -1.4248 O   0  0  0  0  0  0  0  0  0  0  0  0
    5.5346    8.1608   -0.1221 P   0  0  0  0  0  0  0  0  0  0  0  0
    9.4135    8.9897    1.1768 Cl  0  0  0  0  0  0  0  0  0  0  0  0
   11.8258    4.2079   -0.8999 C   0  0  0  0  0  0  0  0  0  0  0  0
   13.1664    6.5716   -1.2433 C   0  0  0  0  0  0  0  0  0  0  0  0
    4.2434    7.5754    0.7358 O   0  0  0  0  0  0  0  0  0  0  0  0
    5.9302    9.6480    0.4738 O   0  0  0  0  0  0  0  0  0  0  0  0
    5.0637    8.3185   -1.9156 S   0  0  0  0  0  0  0  0  0  0  0  0
   13.2125    4.1928   -0.9629 C   0  0  0  0  0  0  0  0  0  0  0  0
   13.8938    5.3940   -1.1375 C   0  0  0  0  0  0  0  0  0  0  0  0
    3.7743    6.2351    0.3559 C   0  0  0  0  0  0  0  0  0  0  0  0
    6.3653    9.6556    1.8791 C   0  0  0  0  0  0  0  0  0  0  0  0
    2.5706    5.8489    1.2406 C   0  0  0  0  0  0  0  0  0  0  0  0
    6.6662   11.1010    2.3183 C   0  0  0  0  0  0  0  0  0  0  0  0
    7.9970    7.8097   -2.0127 H   0  0  0  0  0  0  0  0  0  0  0  0
    9.3460    9.6686   -1.0980 H   0  0  0  0  0  0  0  0  0  0  0  0
    7.7356    9.6692   -0.3668 H   0  0  0  0  0  0  0  0  0  0  0  0
   11.2635    3.2929   -0.7642 H   0  0  0  0  0  0  0  0  0  0  0  0
   13.6633    7.5241   -1.3789 H   0  0  0  0  0  0  0  0  0  0  0  0
   13.7543    3.2618   -0.8772 H   0  0  0  0  0  0  0  0  0  0  0  0
   14.9731    5.4104   -1.1896 H   0  0  0  0  0  0  0  0  0  0  0  0
    4.5730    5.5200    0.5015 H   0  0  0  0  0  0  0  0  0  0  0  0
    3.4730    6.2350   -0.6851 H   0  0  0  0  0  0  0  0  0  0  0  0
    7.2567    9.0585    1.9769 H   0  0  0  0  0  0  0  0  0  0  0  0
    5.5843    9.2416    2.5069 H   0  0  0  0  0  0  0  0  0  0  0  0
    2.2750    4.8281    1.0250 H   0  0  0  0  0  0  0  0  0  0  0  0
    2.8503    5.9315    2.2853 H   0  0  0  0  0  0  0  0  0  0  0  0
    1.7411    6.5172    1.0344 H   0  0  0  0  0  0  0  0  0  0  0  0
    5.7332   11.6571    2.3969 H   0  0  0  0  0  0  0  0  0  0  0  0
    7.3123   11.5739    1.5810 H   0  0  0  0  0  0  0  0  0  0  0  0
    7.1658   11.0891    3.2872 H   0  0  0  0  0  0  0  0  0  0  0  0
  1  2  1  0  0  0  0
  1  3  1  0  0  0  0
  1  4  1  0  0  0  0
  2  5  1  0  0  0  0
  2  6  1  0  0  0  0
  3  7  1  0  0  0  0
  3  8  2  0  0  0  0
  4  9  1  0  0  0  0
  4 10  2  0  0  0  0
  5 11  1  0  0  0  0
  6 12  1  0  0  0  0
  7 13  4  0  0  0  0
  7  9  4  0  0  0  0
  9 14  4  0  0  0  0
 11 15  1  0  0  0  0
 11 16  1  0  0  0  0
 11 17  2  0  0  0  0
 13 18  4  0  0  0  0
 14 19  4  0  0  0  0
 15 20  1  0  0  0  0
 16 21  1  0  0  0  0
 18 19  4  0  0  0  0
 20 22  1  0  0  0  0
 21 23  1  0  0  0  0
  2 24  1  0  0  0  0
  6 25  1  0  0  0  0
  6 26  1  0  0  0  0
 13 27  1  0  0  0  0
 14 28  1  0  0  0  0
 18 29  1  0  0  0  0
 19 30  1  0  0  0  0
 20 31  1  0  0  0  0
 20 32  1  0  0  0  0
 21 33  1  0  0  0  0
 21 34  1  0  0  0  0
 22 35  1  0  0  0  0
 22 36  1  0  0  0  0
 22 37  1  0  0  0  0
 23 38  1  0  0  0  0
 23 39  1  0  0  0  0
 23 40  1  0  0  0  0
M  END
>  <Alias name>
Dialifor

>  <logVP>   
-6.967

$$$$
Methyl hexacosanoate
  ChemBrain IXL

 83 82  0  0  0  0  0  0  0  0  1 V2000
   12.2945   15.7561    0.1194 C   0  0  0  0  0  0  0  0  0  0  0  0
   13.4950   16.7206    0.0938 C   0  0  0  0  0  0  0  0  0  0  0  0
   10.9889   16.5731    0.0803 C   0  0  0  0  0  0  0  0  0  0  0  0
   14.8098   15.9181    0.1221 C   0  0  0  0  0  0  0  0  0  0  0  0
    9.7784   15.6213    0.1012 C   0  0  0  0  0  0  0  0  0  0  0  0
   15.9990   16.8967    0.0926 C   0  0  0  0  0  0  0  0  0  0  0  0
    8.4808   16.4504    0.0473 C   0  0  0  0  0  0  0  0  0  0  0  0
   17.3232   16.1099    0.1149 C   0  0  0  0  0  0  0  0  0  0  0  0
    7.2626   15.5087    0.0648 C   0  0  0  0  0  0  0  0  0  0  0  0
   18.5009   17.1027    0.0842 C   0  0  0  0  0  0  0  0  0  0  0  0
    5.9710   16.3461   -0.0060 C   0  0  0  0  0  0  0  0  0  0  0  0
   19.8340   16.3314    0.1052 C   0  0  0  0  0  0  0  0  0  0  0  0
    4.7481   15.4108    0.0102 C   0  0  0  0  0  0  0  0  0  0  0  0
   21.0008   17.3374    0.0768 C   0  0  0  0  0  0  0  0  0  0  0  0
    3.5106   16.2190   -0.0642 C   0  0  0  0  0  0  0  0  0  0  0  0
   22.3418   16.5800    0.0989 C   0  0  0  0  0  0  0  0  0  0  0  0
    3.4752   17.5647    0.5267 O   0  0  0  0  0  0  0  0  0  0  0  0
    2.5200   15.7688   -0.6160 O   0  0  0  0  0  0  0  0  0  0  0  0
   23.4990   17.5973    0.0752 C   0  0  0  0  0  0  0  0  0  0  0  0
    2.1954   18.2733    0.3822 C   0  0  0  0  0  0  0  0  0  0  0  0
   24.8465   16.8515    0.0990 C   0  0  0  0  0  0  0  0  0  0  0  0
   25.9961   17.8776    0.0800 C   0  0  0  0  0  0  0  0  0  0  0  0
   27.3483   17.1404    0.1049 C   0  0  0  0  0  0  0  0  0  0  0  0
   28.4925   18.1727    0.0891 C   0  0  0  0  0  0  0  0  0  0  0  0
   29.8479   17.4411    0.1146 C   0  0  0  0  0  0  0  0  0  0  0  0
   30.9890   18.4769    0.1003 C   0  0  0  0  0  0  0  0  0  0  0  0
   32.3461   17.7482    0.1258 C   0  0  0  0  0  0  0  0  0  0  0  0
   33.4857   18.7855    0.1121 C   0  0  0  0  0  0  0  0  0  0  0  0
   34.8435   18.0576    0.1376 C   0  0  0  0  0  0  0  0  0  0  0  0
   12.3245   15.1644    1.0260 H   0  0  0  0  0  0  0  0  0  0  0  0
   12.3378   15.1011   -0.7421 H   0  0  0  0  0  0  0  0  0  0  0  0
   13.4575   17.3180   -0.8087 H   0  0  0  0  0  0  0  0  0  0  0  0
   13.4521   17.3714    0.9583 H   0  0  0  0  0  0  0  0  0  0  0  0
   10.9635   17.1680   -0.8243 H   0  0  0  0  0  0  0  0  0  0  0  0
   10.9475   17.2271    0.9425 H   0  0  0  0  0  0  0  0  0  0  0  0
   14.8520   15.3238    1.0265 H   0  0  0  0  0  0  0  0  0  0  0  0
   14.8551   15.2666   -0.7419 H   0  0  0  0  0  0  0  0  0  0  0  0
    9.7953   15.0342    1.0111 H   0  0  0  0  0  0  0  0  0  0  0  0
    9.8221   14.9612   -0.7563 H   0  0  0  0  0  0  0  0  0  0  0  0
   15.9509   17.4943   -0.8093 H   0  0  0  0  0  0  0  0  0  0  0  0
   15.9519   17.5464    0.9577 H   0  0  0  0  0  0  0  0  0  0  0  0
    8.4674   17.0399   -0.8611 H   0  0  0  0  0  0  0  0  0  0  0  0
    8.4387   17.1098    0.9054 H   0  0  0  0  0  0  0  0  0  0  0  0
   17.3752   15.5140    1.0178 H   0  0  0  0  0  0  0  0  0  0  0  0
   17.3737   15.4611   -0.7507 H   0  0  0  0  0  0  0  0  0  0  0  0
    7.2675   14.9280    0.9790 H   0  0  0  0  0  0  0  0  0  0  0  0
    7.3086   14.8420   -0.7874 H   0  0  0  0  0  0  0  0  0  0  0  0
   18.4447   17.6998   -0.8175 H   0  0  0  0  0  0  0  0  0  0  0  0
   18.4470   17.7517    0.9495 H   0  0  0  0  0  0  0  0  0  0  0  0
    5.9681   16.9278   -0.9195 H   0  0  0  0  0  0  0  0  0  0  0  0
    5.9264   17.0128    0.8463 H   0  0  0  0  0  0  0  0  0  0  0  0
   19.8927   15.7341    1.0067 H   0  0  0  0  0  0  0  0  0  0  0  0
   19.8920   15.6850   -0.7619 H   0  0  0  0  0  0  0  0  0  0  0  0
    4.7475   14.8326    0.9260 H   0  0  0  0  0  0  0  0  0  0  0  0
    4.7940   14.7412   -0.8398 H   0  0  0  0  0  0  0  0  0  0  0  0
   20.9394   17.9345   -0.8245 H   0  0  0  0  0  0  0  0  0  0  0  0
   20.9388   17.9850    0.9426 H   0  0  0  0  0  0  0  0  0  0  0  0
   22.4045   15.9813    0.9991 H   0  0  0  0  0  0  0  0  0  0  0  0
   22.4081   15.9361   -0.7694 H   0  0  0  0  0  0  0  0  0  0  0  0
   23.4342   18.1956   -0.8252 H   0  0  0  0  0  0  0  0  0  0  0  0
   23.4291   18.2425    0.9422 H   0  0  0  0  0  0  0  0  0  0  0  0
    1.4112   17.7047    0.8665 H   0  0  0  0  0  0  0  0  0  0  0  0
    2.2700   19.2506    0.8431 H   0  0  0  0  0  0  0  0  0  0  0  0
    1.9623   18.3869   -0.6692 H   0  0  0  0  0  0  0  0  0  0  0  0
   24.9120   16.2514    0.9981 H   0  0  0  0  0  0  0  0  0  0  0  0
   24.9200   16.2098   -0.7703 H   0  0  0  0  0  0  0  0  0  0  0  0
   25.9290   18.4774   -0.8192 H   0  0  0  0  0  0  0  0  0  0  0  0
   25.9199   18.5203    0.9484 H   0  0  0  0  0  0  0  0  0  0  0  0
   27.4159   16.5395    1.0034 H   0  0  0  0  0  0  0  0  0  0  0  0
   27.4270   16.5002   -0.7650 H   0  0  0  0  0  0  0  0  0  0  0  0
   28.4238   18.7736   -0.8093 H   0  0  0  0  0  0  0  0  0  0  0  0
   28.4122   18.8135    0.9585 H   0  0  0  0  0  0  0  0  0  0  0  0
   29.9171   16.8397    1.0126 H   0  0  0  0  0  0  0  0  0  0  0  0
   29.9297   16.8016   -0.7556 H   0  0  0  0  0  0  0  0  0  0  0  0
   30.9192   19.0783   -0.7977 H   0  0  0  0  0  0  0  0  0  0  0  0
   30.9065   19.1166    0.9703 H   0  0  0  0  0  0  0  0  0  0  0  0
   32.4161   17.1467    1.0237 H   0  0  0  0  0  0  0  0  0  0  0  0
   32.4291   17.1089   -0.7444 H   0  0  0  0  0  0  0  0  0  0  0  0
   33.4154   19.3871   -0.7857 H   0  0  0  0  0  0  0  0  0  0  0  0
   33.4024   19.4248    0.9823 H   0  0  0  0  0  0  0  0  0  0  0  0
   35.6442   18.7868    0.1280 H   0  0  0  0  0  0  0  0  0  0  0  0
   34.9269   17.4184   -0.7326 H   0  0  0  0  0  0  0  0  0  0  0  0
   34.9138   17.4561    1.0354 H   0  0  0  0  0  0  0  0  0  0  0  0
  1  2  1  0  0  0  0
  1  3  1  0  0  0  0
  2  4  1  0  0  0  0
  3  5  1  0  0  0  0
  4  6  1  0  0  0  0
  5  7  1  0  0  0  0
  6  8  1  0  0  0  0
  7  9  1  0  0  0  0
  8 10  1  0  0  0  0
  9 11  1  0  0  0  0
 10 12  1  0  0  0  0
 11 13  1  0  0  0  0
 12 14  1  0  0  0  0
 13 15  1  0  0  0  0
 14 16  1  0  0  0  0
 15 17  1  0  0  0  0
 15 18  2  0  0  0  0
 16 19  1  0  0  0  0
 17 20  1  0  0  0  0
 19 21  1  0  0  0  0
 21 22  1  0  0  0  0
 22 23  1  0  0  0  0
 23 24  1  0  0  0  0
 24 25  1  0  0  0  0
 25 26  1  0  0  0  0
 26 27  1  0  0  0  0
 27 28  1  0  0  0  0
 28 29  1  0  0  0  0
  1 30  1  0  0  0  0
  1 31  1  0  0  0  0
  2 32  1  0  0  0  0
  2 33  1  0  0  0  0
  3 34  1  0  0  0  0
  3 35  1  0  0  0  0
  4 36  1  0  0  0  0
  4 37  1  0  0  0  0
  5 38  1  0  0  0  0
  5 39  1  0  0  0  0
  6 40  1  0  0  0  0
  6 41  1  0  0  0  0
  7 42  1  0  0  0  0
  7 43  1  0  0  0  0
  8 44  1  0  0  0  0
  8 45  1  0  0  0  0
  9 46  1  0  0  0  0
  9 47  1  0  0  0  0
 10 48  1  0  0  0  0
 10 49  1  0  0  0  0
 11 50  1  0  0  0  0
 11 51  1  0  0  0  0
 12 52  1  0  0  0  0
 12 53  1  0  0  0  0
 13 54  1  0  0  0  0
 13 55  1  0  0  0  0
 14 56  1  0  0  0  0
 14 57  1  0  0  0  0
 16 58  1  0  0  0  0
 16 59  1  0  0  0  0
 19 60  1  0  0  0  0
 19 61  1  0  0  0  0
 20 62  1  0  0  0  0
 20 63  1  0  0  0  0
 20 64  1  0  0  0  0
 21 65  1  0  0  0  0
 21 66  1  0  0  0  0
 22 67  1  0  0  0  0
 22 68  1  0  0  0  0
 23 69  1  0  0  0  0
 23 70  1  0  0  0  0
 24 71  1  0  0  0  0
 24 72  1  0  0  0  0
 25 73  1  0  0  0  0
 25 74  1  0  0  0  0
 26 75  1  0  0  0  0
 26 76  1  0  0  0  0
 27 77  1  0  0  0  0
 27 78  1  0  0  0  0
 28 79  1  0  0  0  0
 28 80  1  0  0  0  0
 29 81  1  0  0  0  0
 29 82  1  0  0  0  0
 29 83  1  0  0  0  0
M  END
>  <Alias name>
Methyl hexacosanoate

>  <logVP>   
-6.903

$$$$
Cypermethrin
  ChemBrain IXL

 47 49  0  0  0  0  0  0  0  0  1 V2000
   10.9675    9.5320   -0.6316 C   0  0  0  0  0  0  0  0  0  0  0  0
   10.3470   10.7751   -0.4974 C   0  0  0  0  0  0  0  0  0  0  0  0
   10.2999    8.3745   -0.2130 C   0  0  0  0  0  0  0  0  0  0  0  0
    9.0191   10.8503   -0.0715 C   0  0  0  0  0  0  0  0  0  0  0  0
    8.9681    8.4489    0.2140 C   0  0  0  0  0  0  0  0  0  0  0  0
    8.3280    9.6877    0.2778 C   0  0  0  0  0  0  0  0  0  0  0  0
   12.3279    9.4468   -1.2141 O   0  0  0  0  0  0  0  0  0  0  0  0
   13.2505   10.5358   -0.8107 C   0  0  0  0  0  0  0  0  0  0  0  0
   14.5580   10.5737   -1.3046 C   0  0  0  0  0  0  0  0  0  0  0  0
   12.8150   11.5308    0.0682 C   0  0  0  0  0  0  0  0  0  0  0  0
   15.3750   11.6741   -1.0338 C   0  0  0  0  0  0  0  0  0  0  0  0
   13.6323   12.6306    0.3393 C   0  0  0  0  0  0  0  0  0  0  0  0
   14.9091   12.7057   -0.2180 C   0  0  0  0  0  0  0  0  0  0  0  0
    8.2179    7.1588    0.6428 C   0  0  0  0  0  0  0  0  0  0  0  0
    8.4874    6.0413   -0.3837 C   0  0  0  0  0  0  0  0  0  0  0  0
    8.6884    5.2010   -1.1548 N   0  0  0  0  0  0  0  0  0  0  0  0
    6.7578    7.4066    0.7144 O   0  0  0  0  0  0  0  0  0  0  0  0
    5.9730    6.2292    1.1399 C   0  0  0  0  0  0  0  0  0  0  0  0
    6.5575    5.2435    1.5585 O   0  0  0  0  0  0  0  0  0  0  0  0
    4.4222    6.2054    1.0442 C   0  0  0  0  0  0  0  0  0  0  0  0
    3.8938    6.0526   -0.3952 C   0  0  0  0  0  0  0  0  0  0  0  0
    3.6997    7.3847    0.3557 C   0  0  0  0  0  0  0  0  0  0  0  0
    2.2497    7.6623    0.8106 C   0  0  0  0  0  0  0  0  0  0  0  0
    4.5907    8.5538   -0.1093 C   0  0  0  0  0  0  0  0  0  0  0  0
    2.6679    5.1265   -0.5119 C   0  0  0  0  0  0  0  0  0  0  0  0
    2.8079    3.9037   -1.0312 C   0  0  0  0  0  0  0  0  0  0  0  0
    1.4232    2.8041   -1.0982 Cl  0  0  0  0  0  0  0  0  0  0  0  0
    4.3837    3.3817   -1.6454 Cl  0  0  0  0  0  0  0  0  0  0  0  0
   10.8119    7.4217   -0.2200 H   0  0  0  0  0  0  0  0  0  0  0  0
    8.5256   11.8100   -0.0118 H   0  0  0  0  0  0  0  0  0  0  0  0
    7.2976    9.7472    0.5975 H   0  0  0  0  0  0  0  0  0  0  0  0
   14.9381    9.7534   -1.8951 H   0  0  0  0  0  0  0  0  0  0  0  0
   11.8463   11.4498    0.5404 H   0  0  0  0  0  0  0  0  0  0  0  0
   16.3686   11.7271   -1.4562 H   0  0  0  0  0  0  0  0  0  0  0  0
   13.2761   13.4241    0.9811 H   0  0  0  0  0  0  0  0  0  0  0  0
   15.5375   13.5627   -0.0177 H   0  0  0  0  0  0  0  0  0  0  0  0
    8.5743    6.8449    1.6135 H   0  0  0  0  0  0  0  0  0  0  0  0
    3.8550    5.6569    1.7798 H   0  0  0  0  0  0  0  0  0  0  0  0
    4.6522    6.0421   -1.1663 H   0  0  0  0  0  0  0  0  0  0  0  0
    1.6038    6.8720    0.4540 H   0  0  0  0  0  0  0  0  0  0  0  0
    2.2091    7.7013    1.8880 H   0  0  0  0  0  0  0  0  0  0  0  0
    1.9192    8.6075    0.4028 H   0  0  0  0  0  0  0  0  0  0  0  0
    5.5957    8.4093    0.2550 H   0  0  0  0  0  0  0  0  0  0  0  0
    4.1961    9.4828    0.2811 H   0  0  0  0  0  0  0  0  0  0  0  0
    4.5997    8.5929   -1.1882 H   0  0  0  0  0  0  0  0  0  0  0  0
    1.7115    5.4415   -0.1152 H   0  0  0  0  0  0  0  0  0  0  0  0
   10.8945   11.6806   -0.7230 H   0  0  0  0  0  0  0  0  0  0  0  0
  2  1  4  0  0  0  0
  3  1  4  0  0  0  0
  4  2  4  0  0  0  0
  5  3  4  0  0  0  0
  6  4  4  0  0  0  0
  6  5  4  0  0  0  0
  7  1  1  0  0  0  0
  9  8  4  0  0  0  0
 10  8  4  0  0  0  0
 11  9  4  0  0  0  0
 12 10  4  0  0  0  0
 13 11  4  0  0  0  0
 13 12  4  0  0  0  0
  7  8  1  0  0  0  0
 14  5  1  0  0  0  0
 15 14  1  0  0  0  0
 16 15  3  0  0  0  0
 17 14  1  0  0  0  0
 18 17  1  0  0  0  0
 19 18  2  0  0  0  0
 20 18  1  0  0  0  0
 21 20  1  0  0  0  0
 22 21  1  0  0  0  0
 22 20  1  0  0  0  0
 23 22  1  0  0  0  0
 24 22  1  0  0  0  0
 25 21  1  0  0  0  0
 26 25  2  0  0  0  0
 27 26  1  0  0  0  0
 28 26  1  0  0  0  0
  3 29  1  0  0  0  0
  4 30  1  0  0  0  0
  6 31  1  0  0  0  0
  9 32  1  0  0  0  0
 10 33  1  0  0  0  0
 11 34  1  0  0  0  0
 12 35  1  0  0  0  0
 13 36  1  0  0  0  0
 14 37  1  0  0  0  0
 20 38  1  0  0  0  0
 21 39  1  0  0  0  0
 23 40  1  0  0  0  0
 23 41  1  0  0  0  0
 23 42  1  0  0  0  0
 24 43  1  0  0  0  0
 24 44  1  0  0  0  0
 24 45  1  0  0  0  0
 25 46  1  0  0  0  0
  2 47  1  0  0  0  0
M  END
>  <Alias name>
Cymperator

>  <logVP>   
-6.721

$$$$
1,2,3,4,6,7,8-Heptachlorodibenzo-p-dioxin
  ChemBrain IXL

 22 24  0  0  0  0  0  0  0  0  1 V2000
    5.4622    5.5056   -0.0867 C   0  0  0  0  0  0  0  0  0  0  0  0
    5.4838    6.9143   -0.0673 C   0  0  0  0  0  0  0  0  0  0  0  0
    6.7159    4.7177   -0.0964 O   0  0  0  0  0  0  0  0  0  0  0  0
    4.2415    4.8319   -0.0965 C   0  0  0  0  0  0  0  0  0  0  0  0
    6.7595    7.6632   -0.0562 O   0  0  0  0  0  0  0  0  0  0  0  0
    4.2853    7.6255   -0.0579 C   0  0  0  0  0  0  0  0  0  0  0  0
    7.9918    5.4675   -0.0427 C   0  0  0  0  0  0  0  0  0  0  0  0
    3.0461    5.5493   -0.0867 C   0  0  0  0  0  0  0  0  0  0  0  0
    8.0117    6.8763   -0.0236 C   0  0  0  0  0  0  0  0  0  0  0  0
    3.0676    6.9449   -0.0675 C   0  0  0  0  0  0  0  0  0  0  0  0
    9.1916    4.7574   -0.0103 C   0  0  0  0  0  0  0  0  0  0  0  0
    9.2299    7.5513    0.0274 C   0  0  0  0  0  0  0  0  0  0  0  0
    1.5376    7.8597   -0.0547 Cl  0  0  0  0  0  0  0  0  0  0  0  0
   10.4073    5.4400    0.0408 C   0  0  0  0  0  0  0  0  0  0  0  0
   10.4261    6.8353    0.0595 C   0  0  0  0  0  0  0  0  0  0  0  0
   11.9388    4.5282    0.0823 Cl  0  0  0  0  0  0  0  0  0  0  0  0
    9.1699    2.9733   -0.0336 Cl  0  0  0  0  0  0  0  0  0  0  0  0
    4.3117    9.4091   -0.0331 Cl  0  0  0  0  0  0  0  0  0  0  0  0
    9.2562    9.3342    0.0519 Cl  0  0  0  0  0  0  0  0  0  0  0  0
    1.4895    4.6809   -0.0986 Cl  0  0  0  0  0  0  0  0  0  0  0  0
   11.9805    7.7047    0.1249 Cl  0  0  0  0  0  0  0  0  0  0  0  0
    4.2223    3.7498   -0.1114 H   0  0  0  0  0  0  0  0  0  0  0  0
  1  2  4  0  0  0  0
  1  3  1  0  0  0  0
  1  4  4  0  0  0  0
  2  5  1  0  0  0  0
  2  6  4  0  0  0  0
  3  7  1  0  0  0  0
  4  8  4  0  0  0  0
  5  9  1  0  0  0  0
  6 10  4  0  0  0  0
  7 11  4  0  0  0  0
  7  9  4  0  0  0  0
  8 10  4  0  0  0  0
  9 12  4  0  0  0  0
 10 13  1  0  0  0  0
 11 14  4  0  0  0  0
 12 15  4  0  0  0  0
 14 16  1  0  0  0  0
 14 15  4  0  0  0  0
 11 17  1  0  0  0  0
  6 18  1  0  0  0  0
 12 19  1  0  0  0  0
  8 20  1  0  0  0  0
 15 21  1  0  0  0  0
  4 22  1  0  0  0  0
M  END
>  <Alias name>
1,2,3,4,6,7,8-Heptachlorodibenzo-p-dioxin

>  <logVP>   
-6.69

$$$$
Dibenzo(ah)anthracene
  ChemBrain IXL

 36 40  0  0  0  0  0  0  0  0  1 V2000
    6.2241    7.4786   -0.1447 C   0  0  0  0  0  0  0  0  0  0  0  0
    4.9624    8.0607   -0.2682 C   0  0  0  0  0  0  0  0  0  0  0  0
    6.3414    6.1016    0.0453 C   0  0  0  0  0  0  0  0  0  0  0  0
    7.3685    8.2735   -0.2114 C   0  0  0  0  0  0  0  0  0  0  0  0
    3.8180    7.2658   -0.2015 C   0  0  0  0  0  0  0  0  0  0  0  0
    4.8451    9.4377   -0.4582 C   0  0  0  0  0  0  0  0  0  0  0  0
    7.6032    5.5195    0.1687 C   0  0  0  0  0  0  0  0  0  0  0  0
    5.1970    5.3067    0.1120 C   0  0  0  0  0  0  0  0  0  0  0  0
    8.6303    7.6914   -0.0880 C   0  0  0  0  0  0  0  0  0  0  0  0
    3.9353    5.8888   -0.0114 C   0  0  0  0  0  0  0  0  0  0  0  0
    2.5562    7.8479   -0.3249 C   0  0  0  0  0  0  0  0  0  0  0  0
    3.5834   10.0198   -0.5817 C   0  0  0  0  0  0  0  0  0  0  0  0
    8.7476    6.3144    0.1021 C   0  0  0  0  0  0  0  0  0  0  0  0
    9.7747    8.4863   -0.1546 C   0  0  0  0  0  0  0  0  0  0  0  0
    2.4389    9.2249   -0.5150 C   0  0  0  0  0  0  0  0  0  0  0  0
   10.0093    5.7323    0.2255 C   0  0  0  0  0  0  0  0  0  0  0  0
   11.0364    7.9043   -0.0312 C   0  0  0  0  0  0  0  0  0  0  0  0
   11.1537    6.5272    0.1589 C   0  0  0  0  0  0  0  0  0  0  0  0
   10.1266    4.3553    0.4156 C   0  0  0  0  0  0  0  0  0  0  0  0
   12.4155    5.9452    0.2823 C   0  0  0  0  0  0  0  0  0  0  0  0
   11.3884    3.7732    0.5390 C   0  0  0  0  0  0  0  0  0  0  0  0
   12.5328    4.5682    0.4723 C   0  0  0  0  0  0  0  0  0  0  0  0
    7.2775    9.3425   -0.3590 H   0  0  0  0  0  0  0  0  0  0  0  0
    5.7336   10.0548   -0.5100 H   0  0  0  0  0  0  0  0  0  0  0  0
    7.6942    4.4505    0.3163 H   0  0  0  0  0  0  0  0  0  0  0  0
    5.2881    4.2377    0.2595 H   0  0  0  0  0  0  0  0  0  0  0  0
    3.0468    5.2716    0.0403 H   0  0  0  0  0  0  0  0  0  0  0  0
    1.6678    7.2307   -0.2732 H   0  0  0  0  0  0  0  0  0  0  0  0
    3.4923   11.0888   -0.7292 H   0  0  0  0  0  0  0  0  0  0  0  0
    9.6836    9.5554   -0.3022 H   0  0  0  0  0  0  0  0  0  0  0  0
    1.4594    9.6768   -0.6108 H   0  0  0  0  0  0  0  0  0  0  0  0
   11.9249    8.5214   -0.0830 H   0  0  0  0  0  0  0  0  0  0  0  0
    9.2382    3.7382    0.4673 H   0  0  0  0  0  0  0  0  0  0  0  0
   13.3039    6.5623    0.2305 H   0  0  0  0  0  0  0  0  0  0  0  0
   11.4794    2.7042    0.6866 H   0  0  0  0  0  0  0  0  0  0  0  0
   13.5123    4.1163    0.5682 H   0  0  0  0  0  0  0  0  0  0  0  0
  1  2  4  0  0  0  0
  1  3  4  0  0  0  0
  1  4  4  0  0  0  0
  2  5  4  0  0  0  0
  2  6  4  0  0  0  0
  3  7  4  0  0  0  0
  3  8  4  0  0  0  0
  4  9  4  0  0  0  0
  5 10  4  0  0  0  0
  5 11  4  0  0  0  0
  6 12  4  0  0  0  0
  7 13  4  0  0  0  0
  8 10  4  0  0  0  0
  9 14  4  0  0  0  0
  9 13  4  0  0  0  0
 11 15  4  0  0  0  0
 12 15  4  0  0  0  0
 13 16  4  0  0  0  0
 14 17  4  0  0  0  0
 16 18  4  0  0  0  0
 16 19  4  0  0  0  0
 17 18  4  0  0  0  0
 18 20  4  0  0  0  0
 19 21  4  0  0  0  0
 20 22  4  0  0  0  0
 21 22  4  0  0  0  0
  4 23  1  0  0  0  0
  6 24  1  0  0  0  0
  7 25  1  0  0  0  0
  8 26  1  0  0  0  0
 10 27  1  0  0  0  0
 11 28  1  0  0  0  0
 12 29  1  0  0  0  0
 14 30  1  0  0  0  0
 15 31  1  0  0  0  0
 17 32  1  0  0  0  0
 19 33  1  0  0  0  0
 20 34  1  0  0  0  0
 21 35  1  0  0  0  0
 22 36  1  0  0  0  0
M  END
>  <Alias name>
Dibenz[ah]anthracene

>  <logVP>   
-6.6

$$$$
Octachlorodibenzofuran
  ChemBrain IXL

 21 23  0  0  0  0  0  0  0  0  1 V2000
    3.6755    5.1457   -0.0432 C   0  0  0  0  0  0  0  0  0  0  0  0
    3.2496    6.4659   -0.0683 C   0  0  0  0  0  0  0  0  0  0  0  0
    4.1971    7.4950   -0.0570 C   0  0  0  0  0  0  0  0  0  0  0  0
    5.5572    7.1783   -0.0208 C   0  0  0  0  0  0  0  0  0  0  0  0
    5.9599    5.9618    0.0025 C   0  0  0  0  0  0  0  0  0  0  0  0
    5.0436    4.8763   -0.0074 C   0  0  0  0  0  0  0  0  0  0  0  0
    7.3756    5.9583    0.0365 C   0  0  0  0  0  0  0  0  0  0  0  0
    7.7848    7.1729    0.0328 C   0  0  0  0  0  0  0  0  0  0  0  0
    9.1466    7.4830    0.0620 C   0  0  0  0  0  0  0  0  0  0  0  0
   10.0885    6.4493    0.0962 C   0  0  0  0  0  0  0  0  0  0  0  0
    9.6555    5.1312    0.1005 C   0  0  0  0  0  0  0  0  0  0  0  0
    8.2860    4.8684    0.0706 C   0  0  0  0  0  0  0  0  0  0  0  0
    6.6734    8.0495   -0.0038 O   0  0  0  0  0  0  0  0  0  0  0  0
   10.8496    3.7874    0.1443 Cl  0  0  0  0  0  0  0  0  0  0  0  0
    2.4742    3.8078   -0.0571 Cl  0  0  0  0  0  0  0  0  0  0  0  0
    9.6826    9.1744    0.0559 Cl  0  0  0  0  0  0  0  0  0  0  0  0
   11.8389    6.8120    0.1342 Cl  0  0  0  0  0  0  0  0  0  0  0  0
    7.7302    3.1627    0.0764 Cl  0  0  0  0  0  0  0  0  0  0  0  0
    5.5902    3.1679    0.0249 Cl  0  0  0  0  0  0  0  0  0  0  0  0
    1.5012    6.8372   -0.1144 Cl  0  0  0  0  0  0  0  0  0  0  0  0
    3.6702    9.1891   -0.0887 Cl  0  0  0  0  0  0  0  0  0  0  0  0
  1  2  4  0  0  0  0
  2  3  4  0  0  0  0
  3  4  4  0  0  0  0
  4  5  4  0  0  0  0
  5  6  4  0  0  0  0
  6  1  4  0  0  0  0
  7  8  4  0  0  0  0
  8  9  4  0  0  0  0
  9 10  4  0  0  0  0
 10 11  4  0  0  0  0
 11 12  4  0  0  0  0
 12  7  4  0  0  0  0
  4 13  1  0  0  0  0
 13  8  1  0  0  0  0
  5  7  1  0  0  0  0
 11 14  1  0  0  0  0
  1 15  1  0  0  0  0
  9 16  1  0  0  0  0
 10 17  1  0  0  0  0
 12 18  1  0  0  0  0
  6 19  1  0  0  0  0
  2 20  1  0  0  0  0
  3 21  1  0  0  0  0
M  END
>  <Alias name>
Octachlorodibenzofuran

>  <logVP>   
-6.585

$$$$
Octacosane
  ChemBrain IXL

 86 85  0  0  0  0  0  0  0  0  1 V2000
    7.1070   17.6715    6.2426 C   0  0  0  0  0  0  0  0  0  0  0  0
    7.8335   16.4142    5.7264 C   0  0  0  0  0  0  0  0  0  0  0  0
    8.9521   16.8309    4.7517 C   0  0  0  0  0  0  0  0  0  0  0  0
    9.6797   15.5737    4.2369 C   0  0  0  0  0  0  0  0  0  0  0  0
   10.7990   15.9903    3.2630 C   0  0  0  0  0  0  0  0  0  0  0  0
   11.5282   14.7331    2.7502 C   0  0  0  0  0  0  0  0  0  0  0  0
   12.6485   15.1497    1.7773 C   0  0  0  0  0  0  0  0  0  0  0  0
   13.3797   13.8927    1.2672 C   0  0  0  0  0  0  0  0  0  0  0  0
   14.5012   14.3092    0.2958 C   0  0  0  0  0  0  0  0  0  0  0  0
   15.2347   13.0523   -0.2113 C   0  0  0  0  0  0  0  0  0  0  0  0
   16.3577   13.4688   -1.1811 C   0  0  0  0  0  0  0  0  0  0  0  0
   17.0937   12.2120   -1.6849 C   0  0  0  0  0  0  0  0  0  0  0  0
   18.2183   12.6285   -2.6529 C   0  0  0  0  0  0  0  0  0  0  0  0
   18.9567   11.3719   -3.1537 C   0  0  0  0  0  0  0  0  0  0  0  0
   20.0827   11.7884   -4.1200 C   0  0  0  0  0  0  0  0  0  0  0  0
   20.8232   10.5320   -4.6180 C   0  0  0  0  0  0  0  0  0  0  0  0
   21.9503   10.9485   -5.5830 C   0  0  0  0  0  0  0  0  0  0  0  0
   22.6925    9.6922   -6.0789 C   0  0  0  0  0  0  0  0  0  0  0  0
   23.8205   10.1087   -7.0429 C   0  0  0  0  0  0  0  0  0  0  0  0
   24.5637    8.8525   -7.5374 C   0  0  0  0  0  0  0  0  0  0  0  0
   25.6921    9.2690   -8.5010 C   0  0  0  0  0  0  0  0  0  0  0  0
   26.4360    8.0126   -8.9950 C   0  0  0  0  0  0  0  0  0  0  0  0
   27.5655    8.4345   -9.9554 C   0  0  0  0  0  0  0  0  0  0  0  0
    5.9886   17.2547    7.2176 C   0  0  0  0  0  0  0  0  0  0  0  0
    5.2628   18.5120    7.7348 C   0  0  0  0  0  0  0  0  0  0  0  0
    4.1445   18.0953    8.7098 C   0  0  0  0  0  0  0  0  0  0  0  0
    3.4189   19.3528    9.2275 C   0  0  0  0  0  0  0  0  0  0  0  0
    2.3037   18.9311   10.2046 C   0  0  0  0  0  0  0  0  0  0  0  0
    7.8138   18.3113    6.7563 H   0  0  0  0  0  0  0  0  0  0  0  0
    6.6757   18.2080    5.4066 H   0  0  0  0  0  0  0  0  0  0  0  0
    7.1268   15.7743    5.2125 H   0  0  0  0  0  0  0  0  0  0  0  0
    8.2646   15.8776    6.5625 H   0  0  0  0  0  0  0  0  0  0  0  0
    9.6582   17.4716    5.2653 H   0  0  0  0  0  0  0  0  0  0  0  0
    8.5210   17.3665    3.9150 H   0  0  0  0  0  0  0  0  0  0  0  0
    8.9738   14.9330    3.7229 H   0  0  0  0  0  0  0  0  0  0  0  0
   10.1104   15.0379    5.0738 H   0  0  0  0  0  0  0  0  0  0  0  0
   11.5040   16.6321    3.7766 H   0  0  0  0  0  0  0  0  0  0  0  0
   10.3683   16.5247    2.4252 H   0  0  0  0  0  0  0  0  0  0  0  0
   10.8235   14.0915    2.2359 H   0  0  0  0  0  0  0  0  0  0  0  0
   11.9583   14.1984    3.5881 H   0  0  0  0  0  0  0  0  0  0  0  0
   13.3521   15.7929    2.2912 H   0  0  0  0  0  0  0  0  0  0  0  0
   12.2184   15.6826    0.9384 H   0  0  0  0  0  0  0  0  0  0  0  0
   12.6764   13.2498    0.7525 H   0  0  0  0  0  0  0  0  0  0  0  0
   13.8088   13.3593    2.1065 H   0  0  0  0  0  0  0  0  0  0  0  0
   15.2032   14.9539    0.8101 H   0  0  0  0  0  0  0  0  0  0  0  0
   14.0720   14.8405   -0.5447 H   0  0  0  0  0  0  0  0  0  0  0  0
   14.5331   12.4080   -0.7267 H   0  0  0  0  0  0  0  0  0  0  0  0
   15.6628   12.5204    0.6294 H   0  0  0  0  0  0  0  0  0  0  0  0
   17.0579   14.1149   -0.6662 H   0  0  0  0  0  0  0  0  0  0  0  0
   15.9296   13.9985   -2.0231 H   0  0  0  0  0  0  0  0  0  0  0  0
   16.3939   11.5663   -2.2009 H   0  0  0  0  0  0  0  0  0  0  0  0
   17.5206   11.6818   -0.8426 H   0  0  0  0  0  0  0  0  0  0  0  0
   18.9167   13.2761   -2.1375 H   0  0  0  0  0  0  0  0  0  0  0  0
   17.7913   13.1567   -3.4965 H   0  0  0  0  0  0  0  0  0  0  0  0
   18.2586   10.7247   -3.6702 H   0  0  0  0  0  0  0  0  0  0  0  0
   19.3825   10.8433   -2.3098 H   0  0  0  0  0  0  0  0  0  0  0  0
   20.7795   12.4372   -3.6040 H   0  0  0  0  0  0  0  0  0  0  0  0
   19.6568   12.3152   -4.9650 H   0  0  0  0  0  0  0  0  0  0  0  0
   20.1267    9.8835   -5.1350 H   0  0  0  0  0  0  0  0  0  0  0  0
   21.2481   10.0047   -3.7729 H   0  0  0  0  0  0  0  0  0  0  0  0
   22.6459   11.5983   -5.0664 H   0  0  0  0  0  0  0  0  0  0  0  0
   21.5254   11.4743   -6.4290 H   0  0  0  0  0  0  0  0  0  0  0  0
   21.9972    9.0426   -6.5960 H   0  0  0  0  0  0  0  0  0  0  0  0
   23.1169    9.1661   -5.2327 H   0  0  0  0  0  0  0  0  0  0  0  0
   24.5152   10.7591   -6.5260 H   0  0  0  0  0  0  0  0  0  0  0  0
   23.3961   10.6339   -7.8897 H   0  0  0  0  0  0  0  0  0  0  0  0
   23.8691    8.2022   -8.0546 H   0  0  0  0  0  0  0  0  0  0  0  0
   24.9878    8.3272   -6.6906 H   0  0  0  0  0  0  0  0  0  0  0  0
   26.3864    9.9198   -7.9839 H   0  0  0  0  0  0  0  0  0  0  0  0
   25.2680    9.7939   -9.3481 H   0  0  0  0  0  0  0  0  0  0  0  0
   25.7415    7.3623   -9.5122 H   0  0  0  0  0  0  0  0  0  0  0  0
   26.8606    7.4956   -8.1433 H   0  0  0  0  0  0  0  0  0  0  0  0
   27.9655    9.3882   -9.6335 H   0  0  0  0  0  0  0  0  0  0  0  0
   27.1775    8.5278  -10.9621 H   0  0  0  0  0  0  0  0  0  0  0  0
   28.3591    7.6982   -9.9247 H   0  0  0  0  0  0  0  0  0  0  0  0
    5.2815   16.6154    6.7038 H   0  0  0  0  0  0  0  0  0  0  0  0
    6.4199   16.7175    8.0533 H   0  0  0  0  0  0  0  0  0  0  0  0
    5.9701   19.1513    8.2486 H   0  0  0  0  0  0  0  0  0  0  0  0
    4.8315   19.0492    6.8991 H   0  0  0  0  0  0  0  0  0  0  0  0
    3.4372   17.4562    8.1959 H   0  0  0  0  0  0  0  0  0  0  0  0
    4.5758   17.5577    9.5453 H   0  0  0  0  0  0  0  0  0  0  0  0
    4.1312   19.9845    9.7436 H   0  0  0  0  0  0  0  0  0  0  0  0
    2.9876   19.8900    8.3918 H   0  0  0  0  0  0  0  0  0  0  0  0
    2.6235   18.0498   10.7469 H   0  0  0  0  0  0  0  0  0  0  0  0
    2.1256   19.7289   10.9149 H   0  0  0  0  0  0  0  0  0  0  0  0
    1.3978   18.7071    9.6553 H   0  0  0  0  0  0  0  0  0  0  0  0
  1  2  1  0  0  0  0
  2  3  1  0  0  0  0
  3  4  1  0  0  0  0
  4  5  1  0  0  0  0
  5  6  1  0  0  0  0
  6  7  1  0  0  0  0
  7  8  1  0  0  0  0
  8  9  1  0  0  0  0
  9 10  1  0  0  0  0
 10 11  1  0  0  0  0
 11 12  1  0  0  0  0
 12 13  1  0  0  0  0
 13 14  1  0  0  0  0
 14 15  1  0  0  0  0
 15 16  1  0  0  0  0
 16 17  1  0  0  0  0
 17 18  1  0  0  0  0
 18 19  1  0  0  0  0
 19 20  1  0  0  0  0
 20 21  1  0  0  0  0
 21 22  1  0  0  0  0
 22 23  1  0  0  0  0
  1 24  1  0  0  0  0
 24 25  1  0  0  0  0
 25 26  1  0  0  0  0
 26 27  1  0  0  0  0
 27 28  1  0  0  0  0
  1 29  1  0  0  0  0
  1 30  1  0  0  0  0
  2 31  1  0  0  0  0
  2 32  1  0  0  0  0
  3 33  1  0  0  0  0
  3 34  1  0  0  0  0
  4 35  1  0  0  0  0
  4 36  1  0  0  0  0
  5 37  1  0  0  0  0
  5 38  1  0  0  0  0
  6 39  1  0  0  0  0
  6 40  1  0  0  0  0
  7 41  1  0  0  0  0
  7 42  1  0  0  0  0
  8 43  1  0  0  0  0
  8 44  1  0  0  0  0
  9 45  1  0  0  0  0
  9 46  1  0  0  0  0
 10 47  1  0  0  0  0
 10 48  1  0  0  0  0
 11 49  1  0  0  0  0
 11 50  1  0  0  0  0
 12 51  1  0  0  0  0
 12 52  1  0  0  0  0
 13 53  1  0  0  0  0
 13 54  1  0  0  0  0
 14 55  1  0  0  0  0
 14 56  1  0  0  0  0
 15 57  1  0  0  0  0
 15 58  1  0  0  0  0
 16 59  1  0  0  0  0
 16 60  1  0  0  0  0
 17 61  1  0  0  0  0
 17 62  1  0  0  0  0
 18 63  1  0  0  0  0
 18 64  1  0  0  0  0
 19 65  1  0  0  0  0
 19 66  1  0  0  0  0
 20 67  1  0  0  0  0
 20 68  1  0  0  0  0
 21 69  1  0  0  0  0
 21 70  1  0  0  0  0
 22 71  1  0  0  0  0
 22 72  1  0  0  0  0
 23 73  1  0  0  0  0
 23 74  1  0  0  0  0
 23 75  1  0  0  0  0
 24 76  1  0  0  0  0
 24 77  1  0  0  0  0
 25 78  1  0  0  0  0
 25 79  1  0  0  0  0
 26 80  1  0  0  0  0
 26 81  1  0  0  0  0
 27 82  1  0  0  0  0
 27 83  1  0  0  0  0
 28 84  1  0  0  0  0
 28 85  1  0  0  0  0
 28 86  1  0  0  0  0
M  END
>  <Alias name>
Octacosane

>  <logVP>   
-6.497

$$$$
Dibenzo(ac)anthracene
  ChemBrain IXL

 36 40  0  0  0  0  0  0  0  0  1 V2000
    2.4486    5.4127   -0.0859 C   0  0  0  0  0  0  0  0  0  0  0  0
    2.4398    6.8074   -0.1163 C   0  0  0  0  0  0  0  0  0  0  0  0
    3.6433    7.5128   -0.1062 C   0  0  0  0  0  0  0  0  0  0  0  0
    4.8555    6.8237   -0.0657 C   0  0  0  0  0  0  0  0  0  0  0  0
    4.8642    5.4290   -0.0353 C   0  0  0  0  0  0  0  0  0  0  0  0
    3.6608    4.7236   -0.0454 C   0  0  0  0  0  0  0  0  0  0  0  0
    7.2799    5.4453    0.0154 C   0  0  0  0  0  0  0  0  0  0  0  0
    7.2711    6.8400   -0.0150 C   0  0  0  0  0  0  0  0  0  0  0  0
    8.4745    7.5455   -0.0049 C   0  0  0  0  0  0  0  0  0  0  0  0
    9.6867    6.8563    0.0357 C   0  0  0  0  0  0  0  0  0  0  0  0
    9.6955    5.4617    0.0661 C   0  0  0  0  0  0  0  0  0  0  0  0
    8.4921    4.7562    0.0560 C   0  0  0  0  0  0  0  0  0  0  0  0
    6.0764    4.7399    0.0053 C   0  0  0  0  0  0  0  0  0  0  0  0
    6.0589    7.5292   -0.0555 C   0  0  0  0  0  0  0  0  0  0  0  0
    8.5009    3.3615    0.0864 C   0  0  0  0  0  0  0  0  0  0  0  0
   10.9077    4.7725    0.1066 C   0  0  0  0  0  0  0  0  0  0  0  0
    9.7131    2.6724    0.1269 C   0  0  0  0  0  0  0  0  0  0  0  0
   10.9165    3.3779    0.1370 C   0  0  0  0  0  0  0  0  0  0  0  0
   10.8901    7.5618    0.0458 C   0  0  0  0  0  0  0  0  0  0  0  0
    8.4657    8.9401   -0.0353 C   0  0  0  0  0  0  0  0  0  0  0  0
   10.8814    8.9564    0.0154 C   0  0  0  0  0  0  0  0  0  0  0  0
    9.6692    9.6456   -0.0251 C   0  0  0  0  0  0  0  0  0  0  0  0
    1.5143    4.8650   -0.0938 H   0  0  0  0  0  0  0  0  0  0  0  0
    1.4988    7.3424   -0.1478 H   0  0  0  0  0  0  0  0  0  0  0  0
    3.6365    8.5956   -0.1298 H   0  0  0  0  0  0  0  0  0  0  0  0
    3.6676    3.6408   -0.0218 H   0  0  0  0  0  0  0  0  0  0  0  0
    6.0833    3.6572    0.0289 H   0  0  0  0  0  0  0  0  0  0  0  0
    6.0521    8.6119   -0.0791 H   0  0  0  0  0  0  0  0  0  0  0  0
    7.5666    2.8138    0.0785 H   0  0  0  0  0  0  0  0  0  0  0  0
   11.8420    5.3202    0.1145 H   0  0  0  0  0  0  0  0  0  0  0  0
    9.7199    1.5897    0.1505 H   0  0  0  0  0  0  0  0  0  0  0  0
   11.8576    2.8428    0.1685 H   0  0  0  0  0  0  0  0  0  0  0  0
   11.8312    7.0267    0.0773 H   0  0  0  0  0  0  0  0  0  0  0  0
    7.5246    9.4751   -0.0667 H   0  0  0  0  0  0  0  0  0  0  0  0
   11.8156    9.5041    0.0233 H   0  0  0  0  0  0  0  0  0  0  0  0
    9.6623   10.7283   -0.0487 H   0  0  0  0  0  0  0  0  0  0  0  0
  1  2  4  0  0  0  0
  2  3  4  0  0  0  0
  3  4  4  0  0  0  0
  4  5  4  0  0  0  0
  5  6  4  0  0  0  0
  6  1  4  0  0  0  0
  7  8  4  0  0  0  0
  8  9  4  0  0  0  0
  9 10  4  0  0  0  0
 10 11  4  0  0  0  0
 11 12  4  0  0  0  0
 12  7  4  0  0  0  0
  5 13  4  0  0  0  0
 13  7  4  0  0  0  0
  4 14  4  0  0  0  0
 14  8  4  0  0  0  0
 12 15  4  0  0  0  0
 11 16  4  0  0  0  0
 15 17  4  0  0  0  0
 16 18  4  0  0  0  0
 10 19  4  0  0  0  0
  9 20  4  0  0  0  0
 19 21  4  0  0  0  0
 20 22  4  0  0  0  0
 22 21  4  0  0  0  0
 17 18  4  0  0  0  0
  1 23  1  0  0  0  0
  2 24  1  0  0  0  0
  3 25  1  0  0  0  0
  6 26  1  0  0  0  0
 13 27  1  0  0  0  0
 14 28  1  0  0  0  0
 15 29  1  0  0  0  0
 16 30  1  0  0  0  0
 17 31  1  0  0  0  0
 18 32  1  0  0  0  0
 19 33  1  0  0  0  0
 20 34  1  0  0  0  0
 21 35  1  0  0  0  0
 22 36  1  0  0  0  0
M  END
>  <Alias name>
Benzo[b]triphenylene

>  <logVP>   
-6.463

$$$$
Methyl pentacosanoate
  ChemBrain IXL

 80 79  0  0  0  0  0  0  0  0  1 V2000
   11.4756   17.3304   -0.2342 C   0  0  0  0  0  0  0  0  0  0  0  0
   12.6641   16.3512   -0.2900 C   0  0  0  0  0  0  0  0  0  0  0  0
   10.1564   16.5371   -0.1672 C   0  0  0  0  0  0  0  0  0  0  0  0
   13.9819   17.1486   -0.3283 C   0  0  0  0  0  0  0  0  0  0  0  0
    8.9744   17.5188   -0.0490 C   0  0  0  0  0  0  0  0  0  0  0  0
   15.1751   16.1735   -0.3388 C   0  0  0  0  0  0  0  0  0  0  0  0
    7.6555   16.7280    0.0462 C   0  0  0  0  0  0  0  0  0  0  0  0
   16.4905   16.9758   -0.3550 C   0  0  0  0  0  0  0  0  0  0  0  0
    6.4819   17.7094    0.2312 C   0  0  0  0  0  0  0  0  0  0  0  0
   17.6874   16.0054   -0.3395 C   0  0  0  0  0  0  0  0  0  0  0  0
    5.1637   16.9197    0.3438 C   0  0  0  0  0  0  0  0  0  0  0  0
   19.0000   16.8128   -0.3440 C   0  0  0  0  0  0  0  0  0  0  0  0
    4.0442   17.8597    0.5752 C   0  0  0  0  0  0  0  0  0  0  0  0
   20.2004   15.8471   -0.3161 C   0  0  0  0  0  0  0  0  0  0  0  0
    2.6566   17.4086    0.3963 O   0  0  0  0  0  0  0  0  0  0  0  0
    4.2729   19.0091    0.9143 O   0  0  0  0  0  0  0  0  0  0  0  0
   21.5101   16.6594   -0.3199 C   0  0  0  0  0  0  0  0  0  0  0  0
    2.5076   16.0052   -0.0151 C   0  0  0  0  0  0  0  0  0  0  0  0
   22.7137   15.6979   -0.2852 C   0  0  0  0  0  0  0  0  0  0  0  0
   24.0209   16.5140   -0.2947 C   0  0  0  0  0  0  0  0  0  0  0  0
   25.2269   15.5559   -0.2541 C   0  0  0  0  0  0  0  0  0  0  0  0
   26.5322   16.3749   -0.2703 C   0  0  0  0  0  0  0  0  0  0  0  0
   27.7401   15.4195   -0.2240 C   0  0  0  0  0  0  0  0  0  0  0  0
   29.0441   16.2405   -0.2447 C   0  0  0  0  0  0  0  0  0  0  0  0
   30.2533   15.2868   -0.1939 C   0  0  0  0  0  0  0  0  0  0  0  0
   31.5566   16.1090   -0.2168 C   0  0  0  0  0  0  0  0  0  0  0  0
   32.7664   15.1560   -0.1634 C   0  0  0  0  0  0  0  0  0  0  0  0
   34.0695   15.9783   -0.1875 C   0  0  0  0  0  0  0  0  0  0  0  0
   11.5650   17.9565    0.6450 H   0  0  0  0  0  0  0  0  0  0  0  0
   11.4782   17.9517   -1.1212 H   0  0  0  0  0  0  0  0  0  0  0  0
   12.5863   15.7388   -1.1798 H   0  0  0  0  0  0  0  0  0  0  0  0
   12.6510   15.7168    0.5876 H   0  0  0  0  0  0  0  0  0  0  0  0
   10.0453   15.9444   -1.0668 H   0  0  0  0  0  0  0  0  0  0  0  0
   10.1712   15.8838    0.6964 H   0  0  0  0  0  0  0  0  0  0  0  0
   14.0440   17.7850    0.5458 H   0  0  0  0  0  0  0  0  0  0  0  0
   14.0078   17.7599   -1.2219 H   0  0  0  0  0  0  0  0  0  0  0  0
    9.0965   18.1251    0.8400 H   0  0  0  0  0  0  0  0  0  0  0  0
    8.9488   18.1594   -0.9219 H   0  0  0  0  0  0  0  0  0  0  0  0
   15.1226   15.5478   -1.2212 H   0  0  0  0  0  0  0  0  0  0  0  0
   15.1417   15.5520    0.5475 H   0  0  0  0  0  0  0  0  0  0  0  0
    7.5098   16.1579   -0.8630 H   0  0  0  0  0  0  0  0  0  0  0  0
    7.6991   16.0534    0.8923 H   0  0  0  0  0  0  0  0  0  0  0  0
   16.5335   17.6155    0.5179 H   0  0  0  0  0  0  0  0  0  0  0  0
   16.5310   17.5841   -1.2501 H   0  0  0  0  0  0  0  0  0  0  0  0
    6.6341   18.2881    1.1339 H   0  0  0  0  0  0  0  0  0  0  0  0
    6.4313   18.3763   -0.6206 H   0  0  0  0  0  0  0  0  0  0  0  0
   17.6500   15.3714   -1.2167 H   0  0  0  0  0  0  0  0  0  0  0  0
   17.6437   15.3918    0.5519 H   0  0  0  0  0  0  0  0  0  0  0  0
    4.9914   16.3719   -0.5744 H   0  0  0  0  0  0  0  0  0  0  0  0
    5.2288   16.2248    1.1720 H   0  0  0  0  0  0  0  0  0  0  0  0
   19.0322   17.4536    0.5285 H   0  0  0  0  0  0  0  0  0  0  0  0
   19.0466   17.4202   -1.2394 H   0  0  0  0  0  0  0  0  0  0  0  0
   20.1697   15.2070   -1.1891 H   0  0  0  0  0  0  0  0  0  0  0  0
   20.1546   15.2395    0.5793 H   0  0  0  0  0  0  0  0  0  0  0  0
   21.5377   17.3033    0.5505 H   0  0  0  0  0  0  0  0  0  0  0  0
   21.5570   17.2637   -1.2173 H   0  0  0  0  0  0  0  0  0  0  0  0
    2.9563   15.3608    0.7308 H   0  0  0  0  0  0  0  0  0  0  0  0
    1.4556   15.7672   -0.1122 H   0  0  0  0  0  0  0  0  0  0  0  0
    3.0014   15.8538   -0.9671 H   0  0  0  0  0  0  0  0  0  0  0  0
   22.6849   15.0515   -1.1536 H   0  0  0  0  0  0  0  0  0  0  0  0
   22.6698   15.0964    0.6144 H   0  0  0  0  0  0  0  0  0  0  0  0
   24.0469   17.1636    0.5714 H   0  0  0  0  0  0  0  0  0  0  0  0
   24.0659   17.1126   -1.1961 H   0  0  0  0  0  0  0  0  0  0  0  0
   25.1991   14.9034   -1.1180 H   0  0  0  0  0  0  0  0  0  0  0  0
   25.1851   14.9607    0.6497 H   0  0  0  0  0  0  0  0  0  0  0  0
   26.5575   17.0305    0.5913 H   0  0  0  0  0  0  0  0  0  0  0  0
   26.5753   16.9673   -1.1759 H   0  0  0  0  0  0  0  0  0  0  0  0
   27.7137   14.7619   -1.0841 H   0  0  0  0  0  0  0  0  0  0  0  0
   27.6992   14.8293    0.6832 H   0  0  0  0  0  0  0  0  0  0  0  0
   29.0687   16.9005    0.6136 H   0  0  0  0  0  0  0  0  0  0  0  0
   29.0860   16.8284   -1.1533 H   0  0  0  0  0  0  0  0  0  0  0  0
   30.2281   14.6259   -1.0514 H   0  0  0  0  0  0  0  0  0  0  0  0
   30.2125   14.7001    0.7155 H   0  0  0  0  0  0  0  0  0  0  0  0
   31.5807   16.7713    0.6397 H   0  0  0  0  0  0  0  0  0  0  0  0
   31.5981   16.6944   -1.1271 H   0  0  0  0  0  0  0  0  0  0  0  0
   32.7419   14.4932   -1.0195 H   0  0  0  0  0  0  0  0  0  0  0  0
   32.7253   14.5712    0.7472 H   0  0  0  0  0  0  0  0  0  0  0  0
   34.0939   16.6413    0.6685 H   0  0  0  0  0  0  0  0  0  0  0  0
   34.1106   16.5630   -1.0982 H   0  0  0  0  0  0  0  0  0  0  0  0
   34.9197   15.3086   -0.1498 H   0  0  0  0  0  0  0  0  0  0  0  0
  1  2  1  0  0  0  0
  1  3  1  0  0  0  0
  2  4  1  0  0  0  0
  3  5  1  0  0  0  0
  4  6  1  0  0  0  0
  5  7  1  0  0  0  0
  6  8  1  0  0  0  0
  7  9  1  0  0  0  0
  8 10  1  0  0  0  0
  9 11  1  0  0  0  0
 10 12  1  0  0  0  0
 11 13  1  0  0  0  0
 12 14  1  0  0  0  0
 13 15  1  0  0  0  0
 13 16  2  0  0  0  0
 14 17  1  0  0  0  0
 15 18  1  0  0  0  0
 17 19  1  0  0  0  0
 19 20  1  0  0  0  0
 20 21  1  0  0  0  0
 21 22  1  0  0  0  0
 22 23  1  0  0  0  0
 23 24  1  0  0  0  0
 24 25  1  0  0  0  0
 25 26  1  0  0  0  0
 26 27  1  0  0  0  0
 27 28  1  0  0  0  0
  1 29  1  0  0  0  0
  1 30  1  0  0  0  0
  2 31  1  0  0  0  0
  2 32  1  0  0  0  0
  3 33  1  0  0  0  0
  3 34  1  0  0  0  0
  4 35  1  0  0  0  0
  4 36  1  0  0  0  0
  5 37  1  0  0  0  0
  5 38  1  0  0  0  0
  6 39  1  0  0  0  0
  6 40  1  0  0  0  0
  7 41  1  0  0  0  0
  7 42  1  0  0  0  0
  8 43  1  0  0  0  0
  8 44  1  0  0  0  0
  9 45  1  0  0  0  0
  9 46  1  0  0  0  0
 10 47  1  0  0  0  0
 10 48  1  0  0  0  0
 11 49  1  0  0  0  0
 11 50  1  0  0  0  0
 12 51  1  0  0  0  0
 12 52  1  0  0  0  0
 14 53  1  0  0  0  0
 14 54  1  0  0  0  0
 17 55  1  0  0  0  0
 17 56  1  0  0  0  0
 18 57  1  0  0  0  0
 18 58  1  0  0  0  0
 18 59  1  0  0  0  0
 19 60  1  0  0  0  0
 19 61  1  0  0  0  0
 20 62  1  0  0  0  0
 20 63  1  0  0  0  0
 21 64  1  0  0  0  0
 21 65  1  0  0  0  0
 22 66  1  0  0  0  0
 22 67  1  0  0  0  0
 23 68  1  0  0  0  0
 23 69  1  0  0  0  0
 24 70  1  0  0  0  0
 24 71  1  0  0  0  0
 25 72  1  0  0  0  0
 25 73  1  0  0  0  0
 26 74  1  0  0  0  0
 26 75  1  0  0  0  0
 27 76  1  0  0  0  0
 27 77  1  0  0  0  0
 28 78  1  0  0  0  0
 28 79  1  0  0  0  0
 28 80  1  0  0  0  0
M  END
>  <Alias name>
Methyl pentacosanoate

>  <logVP>   
-6.434

$$$$
2,2',3,4,5,5',6-Heptabromodiphenyl ether
  ChemBrain IXL

 23 24  0  0  0  0  0  0  0  0  1 V2000
    3.3080    3.4713   -0.8576 C   0  0  0  0  0  0  0  0  0  0  0  0
    2.5207    4.5488   -0.4509 C   0  0  0  0  0  0  0  0  0  0  0  0
    3.0922    5.8123   -0.2998 C   0  0  0  0  0  0  0  0  0  0  0  0
    4.4521    5.9972   -0.5497 C   0  0  0  0  0  0  0  0  0  0  0  0
    5.2374    4.9217   -0.9652 C   0  0  0  0  0  0  0  0  0  0  0  0
    4.6662    3.6579   -1.1154 C   0  0  0  0  0  0  0  0  0  0  0  0
    7.1005    6.3964    0.6838 C   0  0  0  0  0  0  0  0  0  0  0  0
    6.5144    7.3231   -0.1786 C   0  0  0  0  0  0  0  0  0  0  0  0
    7.3109    8.2477   -0.8544 C   0  0  0  0  0  0  0  0  0  0  0  0
    8.6902    8.2641   -0.6460 C   0  0  0  0  0  0  0  0  0  0  0  0
    9.2745    7.3469    0.2276 C   0  0  0  0  0  0  0  0  0  0  0  0
    8.4799    6.4119    0.8912 C   0  0  0  0  0  0  0  0  0  0  0  0
    5.0576    7.3254   -0.3752 O   0  0  0  0  0  0  0  0  0  0  0  0
   11.1813    7.3717    0.5183 Br  0  0  0  0  0  0  0  0  0  0  0  0
    9.7893    9.5551   -1.5660 Br  0  0  0  0  0  0  0  0  0  0  0  0
    2.0019    7.3039    0.2547 Br  0  0  0  0  0  0  0  0  0  0  0  0
    5.7544    2.1684   -1.6794 Br  0  0  0  0  0  0  0  0  0  0  0  0
    6.0035    5.0937    1.5895 Br  0  0  0  0  0  0  0  0  0  0  0  0
    6.5052    9.5034   -2.0771 Br  0  0  0  0  0  0  0  0  0  0  0  0
    9.2885    5.1404    2.0955 Br  0  0  0  0  0  0  0  0  0  0  0  0
    2.8647    2.4900   -0.9733 H   0  0  0  0  0  0  0  0  0  0  0  0
    1.4659    4.4042   -0.2525 H   0  0  0  0  0  0  0  0  0  0  0  0
    6.2905    5.0679   -1.1712 H   0  0  0  0  0  0  0  0  0  0  0  0
  1  2  4  0  0  0  0
  2  3  4  0  0  0  0
  3  4  4  0  0  0  0
  4  5  4  0  0  0  0
  5  6  4  0  0  0  0
  6  1  4  0  0  0  0
  7  8  4  0  0  0  0
  8  9  4  0  0  0  0
  9 10  4  0  0  0  0
 10 11  4  0  0  0  0
 11 12  4  0  0  0  0
 12  7  4  0  0  0  0
  4 13  1  0  0  0  0
 13  8  1  0  0  0  0
 11 14  1  0  0  0  0
 10 15  1  0  0  0  0
  3 16  1  0  0  0  0
  6 17  1  0  0  0  0
  7 18  1  0  0  0  0
  9 19  1  0  0  0  0
 12 20  1  0  0  0  0
  1 21  1  0  0  0  0
  2 22  1  0  0  0  0
  5 23  1  0  0  0  0
M  END
>  <Alias name>
2,2',3,4,5,5',6-Heptabromodiphenyl ether

>  <logVP>   
-6.33

$$$$
Perylene
  ChemBrain IXL

 32 36  0  0  0  0  0  0  0  0  1 V2000
    7.8100    5.3906   -0.0424 C   0  0  0  0  0  0  0  0  0  0  0  0
    7.7970    6.7855   -0.0560 C   0  0  0  0  0  0  0  0  0  0  0  0
    6.6089    4.6823   -0.0032 C   0  0  0  0  0  0  0  0  0  0  0  0
    9.0242    4.7041   -0.0682 C   0  0  0  0  0  0  0  0  0  0  0  0
    6.5829    7.4720   -0.0302 C   0  0  0  0  0  0  0  0  0  0  0  0
    8.9982    7.4939   -0.0952 C   0  0  0  0  0  0  0  0  0  0  0  0
    5.3948    5.3688    0.0225 C   0  0  0  0  0  0  0  0  0  0  0  0
    6.6219    3.2874    0.0103 C   0  0  0  0  0  0  0  0  0  0  0  0
   10.2253    5.4125   -0.1074 C   0  0  0  0  0  0  0  0  0  0  0  0
    4.2067    3.2655    0.0753 C   0  0  0  0  0  0  0  0  0  0  0  0
    5.3818    6.7636    0.0090 C   0  0  0  0  0  0  0  0  0  0  0  0
    6.5699    8.8669   -0.0438 C   0  0  0  0  0  0  0  0  0  0  0  0
   10.2123    6.8074   -0.1209 C   0  0  0  0  0  0  0  0  0  0  0  0
    8.9852    8.8887   -0.1087 C   0  0  0  0  0  0  0  0  0  0  0  0
    4.1937    4.6604    0.0618 C   0  0  0  0  0  0  0  0  0  0  0  0
    5.4208    2.5790    0.0496 C   0  0  0  0  0  0  0  0  0  0  0  0
    4.1677    7.4501    0.0347 C   0  0  0  0  0  0  0  0  0  0  0  0
    7.7711    9.5752   -0.0830 C   0  0  0  0  0  0  0  0  0  0  0  0
    2.9796    5.3469    0.0875 C   0  0  0  0  0  0  0  0  0  0  0  0
    2.9666    6.7418    0.0740 C   0  0  0  0  0  0  0  0  0  0  0  0
    9.0342    3.6212   -0.0577 H   0  0  0  0  0  0  0  0  0  0  0  0
    7.5645    2.7544   -0.0097 H   0  0  0  0  0  0  0  0  0  0  0  0
   11.1679    4.8795   -0.1274 H   0  0  0  0  0  0  0  0  0  0  0  0
    3.2742    2.7156    0.1057 H   0  0  0  0  0  0  0  0  0  0  0  0
    5.6274    9.3998   -0.0238 H   0  0  0  0  0  0  0  0  0  0  0  0
   11.1448    7.3573   -0.1514 H   0  0  0  0  0  0  0  0  0  0  0  0
    9.9177    9.4387   -0.1392 H   0  0  0  0  0  0  0  0  0  0  0  0
    5.4309    1.4961    0.0600 H   0  0  0  0  0  0  0  0  0  0  0  0
    4.1576    8.5330    0.0242 H   0  0  0  0  0  0  0  0  0  0  0  0
    7.7610   10.6582   -0.0935 H   0  0  0  0  0  0  0  0  0  0  0  0
    2.0471    4.7970    0.1179 H   0  0  0  0  0  0  0  0  0  0  0  0
    2.0240    7.2747    0.0939 H   0  0  0  0  0  0  0  0  0  0  0  0
  1  2  4  0  0  0  0
  1  3  4  0  0  0  0
  1  4  4  0  0  0  0
  2  5  4  0  0  0  0
  2  6  4  0  0  0  0
  3  7  4  0  0  0  0
  3  8  4  0  0  0  0
  4  9  4  0  0  0  0
  5 11  4  0  0  0  0
  5 12  4  0  0  0  0
  6 13  4  0  0  0  0
  6 14  4  0  0  0  0
  7 15  4  0  0  0  0
  7 11  4  0  0  0  0
  8 16  4  0  0  0  0
  9 13  4  0  0  0  0
 10 16  4  0  0  0  0
 11 17  4  0  0  0  0
 12 18  4  0  0  0  0
 14 18  4  0  0  0  0
 15 19  4  0  0  0  0
 17 20  4  0  0  0  0
 19 20  4  0  0  0  0
 10 15  4  0  0  0  0
  4 21  1  0  0  0  0
  8 22  1  0  0  0  0
  9 23  1  0  0  0  0
 10 24  1  0  0  0  0
 12 25  1  0  0  0  0
 13 26  1  0  0  0  0
 14 27  1  0  0  0  0
 16 28  1  0  0  0  0
 17 29  1  0  0  0  0
 18 30  1  0  0  0  0
 19 31  1  0  0  0  0
 20 32  1  0  0  0  0
M  END
>  <Alias name>
Perylene

>  <logVP>   
-6.256

$$$$
2',3,3',4,4',5,6-Heptabromodiphenyl ether
  ChemBrain IXL

 23 24  0  0  0  0  0  0  0  0  1 V2000
    3.3266    6.8330   -0.3596 C   0  0  0  0  0  0  0  0  0  0  0  0
    3.6622    8.0565    0.2204 C   0  0  0  0  0  0  0  0  0  0  0  0
    5.0025    8.4141    0.3679 C   0  0  0  0  0  0  0  0  0  0  0  0
    6.0071    7.5500   -0.0681 C   0  0  0  0  0  0  0  0  0  0  0  0
    5.6715    6.3244   -0.6437 C   0  0  0  0  0  0  0  0  0  0  0  0
    4.3312    5.9667   -0.7913 C   0  0  0  0  0  0  0  0  0  0  0  0
    7.9278    5.5526    0.5715 C   0  0  0  0  0  0  0  0  0  0  0  0
    8.3631    6.8056    0.1397 C   0  0  0  0  0  0  0  0  0  0  0  0
    9.6942    6.9907   -0.2344 C   0  0  0  0  0  0  0  0  0  0  0  0
   10.5923    5.9254   -0.1671 C   0  0  0  0  0  0  0  0  0  0  0  0
   10.1583    4.6738    0.2701 C   0  0  0  0  0  0  0  0  0  0  0  0
    8.8260    4.4873    0.6392 C   0  0  0  0  0  0  0  0  0  0  0  0
    7.4192    7.9309    0.0790 O   0  0  0  0  0  0  0  0  0  0  0  0
   11.4004    3.2010    0.3645 Br  0  0  0  0  0  0  0  0  0  0  0  0
   12.4343    6.1829   -0.6788 Br  0  0  0  0  0  0  0  0  0  0  0  0
    5.4667   10.1037    1.1748 Br  0  0  0  0  0  0  0  0  0  0  0  0
   10.2930    8.7199   -0.8447 Br  0  0  0  0  0  0  0  0  0  0  0  0
    8.2256    2.7565    1.2432 Br  0  0  0  0  0  0  0  0  0  0  0  0
    1.4732    6.3390   -0.5649 Br  0  0  0  0  0  0  0  0  0  0  0  0
    2.2730    9.2537    0.8186 Br  0  0  0  0  0  0  0  0  0  0  0  0
    6.4515    5.6505   -0.9759 H   0  0  0  0  0  0  0  0  0  0  0  0
    4.0707    5.0166   -1.2409 H   0  0  0  0  0  0  0  0  0  0  0  0
    6.8925    5.4068    0.8542 H   0  0  0  0  0  0  0  0  0  0  0  0
  1  2  4  0  0  0  0
  2  3  4  0  0  0  0
  3  4  4  0  0  0  0
  4  5  4  0  0  0  0
  5  6  4  0  0  0  0
  6  1  4  0  0  0  0
  7  8  4  0  0  0  0
  8  9  4  0  0  0  0
  9 10  4  0  0  0  0
 10 11  4  0  0  0  0
 11 12  4  0  0  0  0
 12  7  4  0  0  0  0
  4 13  1  0  0  0  0
 13  8  1  0  0  0  0
 11 14  1  0  0  0  0
 10 15  1  0  0  0  0
  3 16  1  0  0  0  0
  9 17  1  0  0  0  0
 12 18  1  0  0  0  0
  1 19  1  0  0  0  0
  2 20  1  0  0  0  0
  5 21  1  0  0  0  0
  6 22  1  0  0  0  0
  7 23  1  0  0  0  0
M  END
>  <Alias name>
2',3,3',4,4',5,6-Heptabromodiphenyl ether

>  <logVP>   
-6.244

$$$$
1-Nitropyrene
  ChemBrain IXL

 28 31  0  0  0  0  0  0  0  0  1 V2000
    2.5116    4.7801    0.0000 C   0  0  0  0  0  0  0  0  0  0  0  0
    3.5291    3.8259    0.0012 C   0  0  0  0  0  0  0  0  0  0  0  0
    4.8643    4.2300   -0.0001 C   0  0  0  0  0  0  0  0  0  0  0  0
    5.1820    5.5883   -0.0025 C   0  0  0  0  0  0  0  0  0  0  0  0
    6.5171    5.9924   -0.0039 C   0  0  0  0  0  0  0  0  0  0  0  0
    7.5347    5.0382   -0.0028 C   0  0  0  0  0  0  0  0  0  0  0  0
    7.2171    3.6798   -0.0003 C   0  0  0  0  0  0  0  0  0  0  0  0
    5.8819    3.2757    0.0011 C   0  0  0  0  0  0  0  0  0  0  0  0
    2.8292    6.1385   -0.0024 C   0  0  0  0  0  0  0  0  0  0  0  0
    4.1644    6.5426   -0.0036 C   0  0  0  0  0  0  0  0  0  0  0  0
    4.4820    7.9009   -0.0060 C   0  0  0  0  0  0  0  0  0  0  0  0
    5.8172    8.3050   -0.0073 C   0  0  0  0  0  0  0  0  0  0  0  0
    6.8348    7.3508   -0.0062 C   0  0  0  0  0  0  0  0  0  0  0  0
    8.1699    7.7549   -0.0076 C   0  0  0  0  0  0  0  0  0  0  0  0
    9.1875    6.8007   -0.0066 C   0  0  0  0  0  0  0  0  0  0  0  0
    8.8699    5.4423   -0.0043 C   0  0  0  0  0  0  0  0  0  0  0  0
    9.6088    3.2772   -0.0014 O   0  5  0  0  0  0  0  0  0  0  0  0
    9.8911    4.4846   -0.0034 N   0  3  0  0  0  0  0  0  0  0  0  0
   11.0779    4.8439   -0.0047 O   0  0  0  0  0  0  0  0  0  0  0  0
    1.4750    4.4664    0.0010 H   0  0  0  0  0  0  0  0  0  0  0  0
    3.2826    2.7713    0.0031 H   0  0  0  0  0  0  0  0  0  0  0  0
    8.0071    2.9390    0.0007 H   0  0  0  0  0  0  0  0  0  0  0  0
    5.6353    2.2212    0.0031 H   0  0  0  0  0  0  0  0  0  0  0  0
    2.0392    6.8793   -0.0033 H   0  0  0  0  0  0  0  0  0  0  0  0
    3.6920    8.6418   -0.0068 H   0  0  0  0  0  0  0  0  0  0  0  0
    6.0638    9.3596   -0.0091 H   0  0  0  0  0  0  0  0  0  0  0  0
    8.4165    8.8095   -0.0094 H   0  0  0  0  0  0  0  0  0  0  0  0
   10.2241    7.1144   -0.0077 H   0  0  0  0  0  0  0  0  0  0  0  0
  1  2  4  0  0  0  0
  3  4  4  0  0  0  0
  4  5  4  0  0  0  0
  5  6  4  0  0  0  0
  6  7  4  0  0  0  0
  7  8  4  0  0  0  0
  8  3  4  0  0  0  0
  2  3  4  0  0  0  0
  1  9  4  0  0  0  0
  9 10  4  0  0  0  0
 10  4  4  0  0  0  0
 10 11  4  0  0  0  0
 11 12  4  0  0  0  0
 12 13  4  0  0  0  0
 13  5  4  0  0  0  0
 13 14  4  0  0  0  0
 14 15  4  0  0  0  0
 15 16  4  0  0  0  0
 16  6  4  0  0  0  0
 17 18  1  0  0  0  0
 18 19  2  0  0  0  0
 18 16  1  0  0  0  0
  1 20  1  0  0  0  0
  2 21  1  0  0  0  0
  7 22  1  0  0  0  0
  8 23  1  0  0  0  0
  9 24  1  0  0  0  0
 11 25  1  0  0  0  0
 12 26  1  0  0  0  0
 14 27  1  0  0  0  0
 15 28  1  0  0  0  0
M  END
>  <Alias name>
1-Nitropyrene

>  <logVP>   
-6.23

$$$$
Benzo(a)pyrene
  ChemBrain IXL

 32 36  0  0  0  0  0  0  0  0  1 V2000
    2.4562    7.5879   -0.1316 C   0  0  0  0  0  0  0  0  0  0  0  0
    3.6071    8.3758   -0.1049 C   0  0  0  0  0  0  0  0  0  0  0  0
    4.8646    7.7730   -0.0623 C   0  0  0  0  0  0  0  0  0  0  0  0
    4.9717    6.3817   -0.0463 C   0  0  0  0  0  0  0  0  0  0  0  0
    3.8198    5.5940   -0.0730 C   0  0  0  0  0  0  0  0  0  0  0  0
    2.5626    6.1971   -0.1156 C   0  0  0  0  0  0  0  0  0  0  0  0
    6.2305    5.7794   -0.0036 C   0  0  0  0  0  0  0  0  0  0  0  0
    7.3808    6.5692    0.0230 C   0  0  0  0  0  0  0  0  0  0  0  0
    8.6393    5.9680    0.0657 C   0  0  0  0  0  0  0  0  0  0  0  0
    8.7480    4.5772    0.0817 C   0  0  0  0  0  0  0  0  0  0  0  0
    7.5985    3.7874    0.0551 C   0  0  0  0  0  0  0  0  0  0  0  0
    6.3401    4.3881    0.0125 C   0  0  0  0  0  0  0  0  0  0  0  0
    6.0149    8.5618   -0.0356 C   0  0  0  0  0  0  0  0  0  0  0  0
    7.2727    7.9601    0.0070 C   0  0  0  0  0  0  0  0  0  0  0  0
    8.4227    8.7496    0.0337 C   0  0  0  0  0  0  0  0  0  0  0  0
    9.6808    8.1484    0.0763 C   0  0  0  0  0  0  0  0  0  0  0  0
    9.7892    6.7577    0.0923 C   0  0  0  0  0  0  0  0  0  0  0  0
   11.0475    6.1566    0.1350 C   0  0  0  0  0  0  0  0  0  0  0  0
   11.1560    4.7658    0.1510 C   0  0  0  0  0  0  0  0  0  0  0  0
   10.0063    3.9761    0.1244 C   0  0  0  0  0  0  0  0  0  0  0  0
    1.4829    8.0547   -0.1646 H   0  0  0  0  0  0  0  0  0  0  0  0
    3.5246    9.4526   -0.1173 H   0  0  0  0  0  0  0  0  0  0  0  0
    3.9010    4.5176   -0.0607 H   0  0  0  0  0  0  0  0  0  0  0  0
    1.6715    5.5872   -0.1363 H   0  0  0  0  0  0  0  0  0  0  0  0
    7.6827    2.7107    0.0675 H   0  0  0  0  0  0  0  0  0  0  0  0
    5.4512    3.7759   -0.0081 H   0  0  0  0  0  0  0  0  0  0  0  0
    5.9316    9.6385   -0.0480 H   0  0  0  0  0  0  0  0  0  0  0  0
    8.3389    9.8263    0.0213 H   0  0  0  0  0  0  0  0  0  0  0  0
   10.5710    8.7597    0.0969 H   0  0  0  0  0  0  0  0  0  0  0  0
   11.9376    6.7679    0.1556 H   0  0  0  0  0  0  0  0  0  0  0  0
   12.1301    4.3005    0.1841 H   0  0  0  0  0  0  0  0  0  0  0  0
   10.0903    2.8994    0.1368 H   0  0  0  0  0  0  0  0  0  0  0  0
  1  2  4  0  0  0  0
  2  3  4  0  0  0  0
  3  4  4  0  0  0  0
  4  5  4  0  0  0  0
  5  6  4  0  0  0  0
  6  1  4  0  0  0  0
  7  8  4  0  0  0  0
  8  9  4  0  0  0  0
  9 10  4  0  0  0  0
 10 11  4  0  0  0  0
 11 12  4  0  0  0  0
 12  7  4  0  0  0  0
  4  7  4  0  0  0  0
  3 13  4  0  0  0  0
 13 14  4  0  0  0  0
 14  8  4  0  0  0  0
 14 15  4  0  0  0  0
 15 16  4  0  0  0  0
 16 17  4  0  0  0  0
 17  9  4  0  0  0  0
 17 18  4  0  0  0  0
 18 19  4  0  0  0  0
 19 20  4  0  0  0  0
 20 10  4  0  0  0  0
  1 21  1  0  0  0  0
  2 22  1  0  0  0  0
  5 23  1  0  0  0  0
  6 24  1  0  0  0  0
 11 25  1  0  0  0  0
 12 26  1  0  0  0  0
 13 27  1  0  0  0  0
 15 28  1  0  0  0  0
 16 29  1  0  0  0  0
 18 30  1  0  0  0  0
 19 31  1  0  0  0  0
 20 32  1  0  0  0  0
M  END
>  <Alias name>
Benzo[a]pyrene

>  <logVP>   
-6.135

$$$$
Azinphos-methyl
  ChemBrain IXL

 31 32  0  0  0  0  0  0  0  0  1 V2000
    4.4621    8.8643    3.9059 C   0  0  0  0  0  0  0  0  0  0  0  0
    5.2732    9.9958    3.8193 C   0  0  0  0  0  0  0  0  0  0  0  0
    6.4231    9.9680    3.0330 C   0  0  0  0  0  0  0  0  0  0  0  0
    6.7601    8.8092    2.3348 C   0  0  0  0  0  0  0  0  0  0  0  0
    5.9519    7.6714    2.4168 C   0  0  0  0  0  0  0  0  0  0  0  0
    4.8006    7.7041    3.2060 C   0  0  0  0  0  0  0  0  0  0  0  0
    6.2837    6.4801    1.7088 N   0  0  0  0  0  0  0  0  0  0  0  0
    7.3825    6.4122    0.9409 N   0  0  0  0  0  0  0  0  0  0  0  0
    8.2595    7.5560    0.8141 N   0  0  0  0  0  0  0  0  0  0  0  0
    7.9449    8.7749    1.5229 C   0  0  0  0  0  0  0  0  0  0  0  0
    8.6694    9.7529    1.4345 O   0  0  0  0  0  0  0  0  0  0  0  0
    9.4699    7.4756   -0.0205 C   0  0  0  0  0  0  0  0  0  0  0  0
    9.1796    6.3333   -1.4039 S   0  0  0  0  0  0  0  0  0  0  0  0
   10.8886    6.1699   -2.6195 P   0  0  0  0  0  0  0  0  0  0  0  0
   10.5627    5.0327   -3.9490 O   0  0  0  0  0  0  0  0  0  0  0  0
   11.2972    7.7668   -3.2927 O   0  0  0  0  0  0  0  0  0  0  0  0
   12.3071    5.5461   -1.6091 S   0  0  0  0  0  0  0  0  0  0  0  0
   12.4786    7.7875   -4.1692 C   0  0  0  0  0  0  0  0  0  0  0  0
   10.2079    3.6704   -3.5270 C   0  0  0  0  0  0  0  0  0  0  0  0
    3.5710    8.8860    4.5153 H   0  0  0  0  0  0  0  0  0  0  0  0
    5.0106   10.8929    4.3610 H   0  0  0  0  0  0  0  0  0  0  0  0
    7.0531   10.8434    2.9644 H   0  0  0  0  0  0  0  0  0  0  0  0
    4.1705    6.8304    3.2755 H   0  0  0  0  0  0  0  0  0  0  0  0
    9.7061    8.4562   -0.4074 H   0  0  0  0  0  0  0  0  0  0  0  0
   10.2953    7.1160    0.5760 H   0  0  0  0  0  0  0  0  0  0  0  0
   12.3150    7.1291   -5.0097 H   0  0  0  0  0  0  0  0  0  0  0  0
   13.3441    7.4552   -3.6149 H   0  0  0  0  0  0  0  0  0  0  0  0
    9.3149    3.7026   -2.9203 H   0  0  0  0  0  0  0  0  0  0  0  0
   10.0290    3.0585   -4.3987 H   0  0  0  0  0  0  0  0  0  0  0  0
   12.6444    8.7931   -4.5266 H   0  0  0  0  0  0  0  0  0  0  0  0
   11.0190    3.2491   -2.9517 H   0  0  0  0  0  0  0  0  0  0  0  0
  1  2  4  0  0  0  0
  2  3  4  0  0  0  0
  3  4  4  0  0  0  0
  4  5  4  0  0  0  0
  5  6  4  0  0  0  0
  6  1  4  0  0  0  0
  5  7  1  0  0  0  0
  7  8  2  0  0  0  0
  8  9  1  0  0  0  0
  9 10  1  0  0  0  0
 10  4  1  0  0  0  0
 10 11  2  0  0  0  0
  9 12  1  0  0  0  0
 12 13  1  0  0  0  0
 13 14  1  0  0  0  0
 14 15  1  0  0  0  0
 14 16  1  0  0  0  0
 14 17  2  0  0  0  0
 16 18  1  0  0  0  0
 15 19  1  0  0  0  0
  1 20  1  0  0  0  0
  2 21  1  0  0  0  0
  3 22  1  0  0  0  0
  6 23  1  0  0  0  0
 12 24  1  0  0  0  0
 12 25  1  0  0  0  0
 18 26  1  0  0  0  0
 18 27  1  0  0  0  0
 19 28  1  0  0  0  0
 19 29  1  0  0  0  0
 18 30  1  0  0  0  0
 19 31  1  0  0  0  0
M  END
>  <Alias name>
Azinphos-methyl

>  <logVP>   
-6.108

$$$$
Benzo(e)pyrene
  ChemBrain IXL

 32 36  0  0  0  0  0  0  0  0  1 V2000
    7.7804    5.3701   -0.0423 C   0  0  0  0  0  0  0  0  0  0  0  0
    7.7681    6.7649   -0.0665 C   0  0  0  0  0  0  0  0  0  0  0  0
    6.5790    4.6627    0.0052 C   0  0  0  0  0  0  0  0  0  0  0  0
    8.9941    4.6828   -0.0655 C   0  0  0  0  0  0  0  0  0  0  0  0
    6.5544    7.4522   -0.0432 C   0  0  0  0  0  0  0  0  0  0  0  0
    8.9694    7.4723   -0.1140 C   0  0  0  0  0  0  0  0  0  0  0  0
    5.3653    5.3501    0.0284 C   0  0  0  0  0  0  0  0  0  0  0  0
    6.5913    3.2680    0.0294 C   0  0  0  0  0  0  0  0  0  0  0  0
   10.1955    5.3902   -0.1130 C   0  0  0  0  0  0  0  0  0  0  0  0
    9.0064    3.2881   -0.0413 C   0  0  0  0  0  0  0  0  0  0  0  0
    5.3530    6.7448    0.0042 C   0  0  0  0  0  0  0  0  0  0  0  0
    6.5420    8.8469   -0.0674 C   0  0  0  0  0  0  0  0  0  0  0  0
   10.1831    6.7850   -0.1372 C   0  0  0  0  0  0  0  0  0  0  0  0
    8.9571    8.8670   -0.1382 C   0  0  0  0  0  0  0  0  0  0  0  0
    4.1639    4.6426    0.0759 C   0  0  0  0  0  0  0  0  0  0  0  0
    7.8050    2.5807    0.0061 C   0  0  0  0  0  0  0  0  0  0  0  0
    4.1393    7.4321    0.0275 C   0  0  0  0  0  0  0  0  0  0  0  0
    7.7434    9.5544   -0.1149 C   0  0  0  0  0  0  0  0  0  0  0  0
    2.9502    5.3300    0.0992 C   0  0  0  0  0  0  0  0  0  0  0  0
    2.9379    6.7247    0.0750 C   0  0  0  0  0  0  0  0  0  0  0  0
    5.6586    2.7188    0.0662 H   0  0  0  0  0  0  0  0  0  0  0  0
   11.1377    4.8566   -0.1311 H   0  0  0  0  0  0  0  0  0  0  0  0
    9.9486    2.7545   -0.0594 H   0  0  0  0  0  0  0  0  0  0  0  0
    5.5998    9.3805   -0.0494 H   0  0  0  0  0  0  0  0  0  0  0  0
   11.1158    7.3342   -0.1741 H   0  0  0  0  0  0  0  0  0  0  0  0
    9.8898    9.4162   -0.1750 H   0  0  0  0  0  0  0  0  0  0  0  0
    4.1734    3.5599    0.0947 H   0  0  0  0  0  0  0  0  0  0  0  0
    7.8146    1.4979    0.0249 H   0  0  0  0  0  0  0  0  0  0  0  0
    4.1297    8.5149    0.0087 H   0  0  0  0  0  0  0  0  0  0  0  0
    7.7339   10.6371   -0.1337 H   0  0  0  0  0  0  0  0  0  0  0  0
    2.0175    4.7808    0.1360 H   0  0  0  0  0  0  0  0  0  0  0  0
    1.9956    7.2583    0.0930 H   0  0  0  0  0  0  0  0  0  0  0  0
  1  2  4  0  0  0  0
  1  3  4  0  0  0  0
  1  4  4  0  0  0  0
  2  5  4  0  0  0  0
  2  6  4  0  0  0  0
  3  7  4  0  0  0  0
  3  8  4  0  0  0  0
  4  9  4  0  0  0  0
  4 10  4  0  0  0  0
  5 11  4  0  0  0  0
  5 12  4  0  0  0  0
  6 13  4  0  0  0  0
  6 14  4  0  0  0  0
  7 15  4  0  0  0  0
  7 11  4  0  0  0  0
  8 16  4  0  0  0  0
  9 13  4  0  0  0  0
 10 16  4  0  0  0  0
 11 17  4  0  0  0  0
 12 18  4  0  0  0  0
 14 18  4  0  0  0  0
 15 19  4  0  0  0  0
 17 20  4  0  0  0  0
 19 20  4  0  0  0  0
  8 21  1  0  0  0  0
  9 22  1  0  0  0  0
 10 23  1  0  0  0  0
 12 24  1  0  0  0  0
 13 25  1  0  0  0  0
 14 26  1  0  0  0  0
 15 27  1  0  0  0  0
 16 28  1  0  0  0  0
 17 29  1  0  0  0  0
 18 30  1  0  0  0  0
 19 31  1  0  0  0  0
 20 32  1  0  0  0  0
M  END
>  <Alias name>
Benzo[e]pyrene

>  <logVP>   
-6.103

$$$$
1,2,3,4,6,8,9-Heptachlorodibenzofuran
  ChemBrain IXL

 21 23  0  0  0  0  0  0  0  0  1 V2000
    2.9987    4.8471   -0.0822 C   0  0  0  0  0  0  0  0  0  0  0  0
    2.5722    6.1667   -0.1064 C   0  0  0  0  0  0  0  0  0  0  0  0
    3.5178    7.1966   -0.0956 C   0  0  0  0  0  0  0  0  0  0  0  0
    4.8775    6.8828   -0.0606 C   0  0  0  0  0  0  0  0  0  0  0  0
    5.2827    5.6660   -0.0380 C   0  0  0  0  0  0  0  0  0  0  0  0
    4.3608    4.5791   -0.0476 C   0  0  0  0  0  0  0  0  0  0  0  0
    6.7055    5.6676   -0.0049 C   0  0  0  0  0  0  0  0  0  0  0  0
    7.1092    6.8847   -0.0088 C   0  0  0  0  0  0  0  0  0  0  0  0
    8.4682    7.2009    0.0194 C   0  0  0  0  0  0  0  0  0  0  0  0
    9.4154    6.1717    0.0525 C   0  0  0  0  0  0  0  0  0  0  0  0
    8.9909    4.8524    0.0570 C   0  0  0  0  0  0  0  0  0  0  0  0
    7.6294    4.5819    0.0283 C   0  0  0  0  0  0  0  0  0  0  0  0
    5.9925    7.7574   -0.0442 O   0  0  0  0  0  0  0  0  0  0  0  0
   10.1844    3.5125    0.0992 Cl  0  0  0  0  0  0  0  0  0  0  0  0
    1.8076    3.5043   -0.0953 Cl  0  0  0  0  0  0  0  0  0  0  0  0
    2.9878    8.8890   -0.1262 Cl  0  0  0  0  0  0  0  0  0  0  0  0
    8.9949    8.8952    0.0132 Cl  0  0  0  0  0  0  0  0  0  0  0  0
   11.1614    6.5411    0.0891 Cl  0  0  0  0  0  0  0  0  0  0  0  0
    7.1033    2.8722    0.0346 Cl  0  0  0  0  0  0  0  0  0  0  0  0
    4.8899    2.8701   -0.0168 Cl  0  0  0  0  0  0  0  0  0  0  0  0
    1.5126    6.3922   -0.1334 H   0  0  0  0  0  0  0  0  0  0  0  0
  1  2  4  0  0  0  0
  2  3  4  0  0  0  0
  3  4  4  0  0  0  0
  4  5  4  0  0  0  0
  5  6  4  0  0  0  0
  6  1  4  0  0  0  0
  7  8  4  0  0  0  0
  8  9  4  0  0  0  0
  9 10  4  0  0  0  0
 10 11  4  0  0  0  0
 11 12  4  0  0  0  0
 12  7  4  0  0  0  0
  4 13  1  0  0  0  0
 13  8  1  0  0  0  0
  5  7  1  0  0  0  0
 11 14  1  0  0  0  0
  1 15  1  0  0  0  0
  3 16  1  0  0  0  0
  9 17  1  0  0  0  0
 10 18  1  0  0  0  0
 12 19  1  0  0  0  0
  6 20  1  0  0  0  0
  2 21  1  0  0  0  0
M  END
>  <Alias name>
1,2,3,4,6,8,9-Heptachlorodibenzofuran

>  <logVP>   
-6.09

$$$$
1,2,3,6,7,8-Hexachlorodibenzo-p-dioxin
  ChemBrain IXL

 22 24  0  0  0  0  0  0  0  0  1 V2000
    5.4426    5.4858   -0.0864 C   0  0  0  0  0  0  0  0  0  0  0  0
    5.4512    6.8952   -0.0684 C   0  0  0  0  0  0  0  0  0  0  0  0
    6.7075    4.7096   -0.0874 O   0  0  0  0  0  0  0  0  0  0  0  0
    4.2252    4.8011   -0.1034 C   0  0  0  0  0  0  0  0  0  0  0  0
    6.7199    7.6573   -0.0502 O   0  0  0  0  0  0  0  0  0  0  0  0
    4.2464    7.5955   -0.0672 C   0  0  0  0  0  0  0  0  0  0  0  0
    7.9783    5.4763   -0.0426 C   0  0  0  0  0  0  0  0  0  0  0  0
    3.0229    5.5101   -0.1019 C   0  0  0  0  0  0  0  0  0  0  0  0
    7.9817    6.8855   -0.0251 C   0  0  0  0  0  0  0  0  0  0  0  0
    3.0342    6.9058   -0.0838 C   0  0  0  0  0  0  0  0  0  0  0  0
    9.1891    4.7820   -0.0173 C   0  0  0  0  0  0  0  0  0  0  0  0
    9.1924    7.5761    0.0170 C   0  0  0  0  0  0  0  0  0  0  0  0
    1.4979    7.8099   -0.0816 Cl  0  0  0  0  0  0  0  0  0  0  0  0
   10.3970    5.4807    0.0251 C   0  0  0  0  0  0  0  0  0  0  0  0
   10.3980    6.8763    0.0421 C   0  0  0  0  0  0  0  0  0  0  0  0
   11.9410    4.5891    0.0575 Cl  0  0  0  0  0  0  0  0  0  0  0  0
    9.1921    2.9981   -0.0388 Cl  0  0  0  0  0  0  0  0  0  0  0  0
    1.4702    4.6316   -0.1230 Cl  0  0  0  0  0  0  0  0  0  0  0  0
   11.9416    7.7674    0.0961 Cl  0  0  0  0  0  0  0  0  0  0  0  0
    4.2578    9.3775   -0.0441 Cl  0  0  0  0  0  0  0  0  0  0  0  0
    4.2138    3.7173   -0.1175 H   0  0  0  0  0  0  0  0  0  0  0  0
    9.1956    8.6580    0.0304 H   0  0  0  0  0  0  0  0  0  0  0  0
  1  2  4  0  0  0  0
  1  3  1  0  0  0  0
  1  4  4  0  0  0  0
  2  5  1  0  0  0  0
  2  6  4  0  0  0  0
  3  7  1  0  0  0  0
  4  8  4  0  0  0  0
  5  9  1  0  0  0  0
  6 10  4  0  0  0  0
  7 11  4  0  0  0  0
  7  9  4  0  0  0  0
  8 10  4  0  0  0  0
  9 12  4  0  0  0  0
 10 13  1  0  0  0  0
 11 14  4  0  0  0  0
 12 15  4  0  0  0  0
 14 16  1  0  0  0  0
 14 15  4  0  0  0  0
 11 17  1  0  0  0  0
  8 18  1  0  0  0  0
 15 19  1  0  0  0  0
  6 20  1  0  0  0  0
  4 21  1  0  0  0  0
 12 22  1  0  0  0  0
M  END
>  <Alias name>
1,2,3,6,7,8-Hexachlorodibenzo-p-dioxin

>  <logVP>   
-6.07

$$$$
1,2,3,7,8,9-Hexachlorodibenzo-p-dioxin
  ChemBrain IXL

 22 24  0  0  0  0  0  0  0  0  1 V2000
    5.4449    5.8338   -0.0864 C   0  0  0  0  0  0  0  0  0  0  0  0
    5.4558    7.2432   -0.0686 C   0  0  0  0  0  0  0  0  0  0  0  0
    6.7049    5.0535   -0.0875 O   0  0  0  0  0  0  0  0  0  0  0  0
    4.2290    5.1511   -0.1030 C   0  0  0  0  0  0  0  0  0  0  0  0
    6.7310    8.0020   -0.0508 O   0  0  0  0  0  0  0  0  0  0  0  0
    4.2482    7.9452   -0.0674 C   0  0  0  0  0  0  0  0  0  0  0  0
    7.9783    5.8093   -0.0430 C   0  0  0  0  0  0  0  0  0  0  0  0
    3.0267    5.8587   -0.1014 C   0  0  0  0  0  0  0  0  0  0  0  0
    7.9920    7.2188   -0.0256 C   0  0  0  0  0  0  0  0  0  0  0  0
    3.0358    7.2543   -0.0835 C   0  0  0  0  0  0  0  0  0  0  0  0
    9.1822    5.1035   -0.0177 C   0  0  0  0  0  0  0  0  0  0  0  0
    9.2110    7.8980    0.0163 C   0  0  0  0  0  0  0  0  0  0  0  0
    1.4962    8.1561   -0.0812 Cl  0  0  0  0  0  0  0  0  0  0  0  0
   10.3963    5.7898    0.0244 C   0  0  0  0  0  0  0  0  0  0  0  0
   10.4106    7.1854    0.0412 C   0  0  0  0  0  0  0  0  0  0  0  0
   11.9315    4.8820    0.0567 Cl  0  0  0  0  0  0  0  0  0  0  0  0
    9.1677    3.3195   -0.0389 Cl  0  0  0  0  0  0  0  0  0  0  0  0
    1.4768    4.9779   -0.1219 Cl  0  0  0  0  0  0  0  0  0  0  0  0
   11.9638    8.0598    0.0949 Cl  0  0  0  0  0  0  0  0  0  0  0  0
    4.2133    3.3689   -0.1261 Cl  0  0  0  0  0  0  0  0  0  0  0  0
    4.2525    9.0283   -0.0537 H   0  0  0  0  0  0  0  0  0  0  0  0
    9.2256    8.9806    0.0296 H   0  0  0  0  0  0  0  0  0  0  0  0
  1  2  4  0  0  0  0
  1  3  1  0  0  0  0
  1  4  4  0  0  0  0
  2  5  1  0  0  0  0
  2  6  4  0  0  0  0
  3  7  1  0  0  0  0
  4  8  4  0  0  0  0
  5  9  1  0  0  0  0
  6 10  4  0  0  0  0
  7 11  4  0  0  0  0
  7  9  4  0  0  0  0
  8 10  4  0  0  0  0
  9 12  4  0  0  0  0
 10 13  1  0  0  0  0
 11 14  4  0  0  0  0
 12 15  4  0  0  0  0
 14 16  1  0  0  0  0
 14 15  4  0  0  0  0
 11 17  1  0  0  0  0
  8 18  1  0  0  0  0
 15 19  1  0  0  0  0
  4 20  1  0  0  0  0
  6 21  1  0  0  0  0
 12 22  1  0  0  0  0
M  END
>  <Alias name>
1,2,3,7,8,9-Hexachlorodibenzo-p-dioxin

>  <logVP>   
-6.07

$$$$
Benzo(b)fluoranthene
  ChemBrain IXL

 32 36  0  0  0  0  0  0  0  0  1 V2000
    8.1419    4.4619   -0.7360 C   0  0  0  0  0  0  0  0  0  0  0  0
    6.8747    3.8957   -0.7685 C   0  0  0  0  0  0  0  0  0  0  0  0
    5.7697    4.6972   -0.4804 C   0  0  0  0  0  0  0  0  0  0  0  0
    5.9766    6.0371   -0.1688 C   0  0  0  0  0  0  0  0  0  0  0  0
    7.2218    6.4827   -0.1642 C   0  0  0  0  0  0  0  0  0  0  0  0
    8.2375    5.7970   -0.4186 C   0  0  0  0  0  0  0  0  0  0  0  0
    4.9675    6.9429    0.1393 C   0  0  0  0  0  0  0  0  0  0  0  0
    5.3136    8.2573    0.4337 C   0  0  0  0  0  0  0  0  0  0  0  0
    6.6486    8.6244    0.4113 C   0  0  0  0  0  0  0  0  0  0  0  0
    7.5679    7.6582    0.0958 C   0  0  0  0  0  0  0  0  0  0  0  0
   11.1288    8.6155    0.0259 C   0  0  0  0  0  0  0  0  0  0  0  0
   11.5902    7.3521   -0.3280 C   0  0  0  0  0  0  0  0  0  0  0  0
   10.6704    6.3231   -0.5019 C   0  0  0  0  0  0  0  0  0  0  0  0
    9.3266    6.6040   -0.3145 C   0  0  0  0  0  0  0  0  0  0  0  0
    8.9169    7.7333   -0.0003 C   0  0  0  0  0  0  0  0  0  0  0  0
    9.7629    8.8108    0.1934 C   0  0  0  0  0  0  0  0  0  0  0  0
    3.6325    6.5532    0.1560 C   0  0  0  0  0  0  0  0  0  0  0  0
    4.3324    9.1895    0.7465 C   0  0  0  0  0  0  0  0  0  0  0  0
    2.6444    7.4842    0.4694 C   0  0  0  0  0  0  0  0  0  0  0  0
    2.9943    8.8028    0.7648 C   0  0  0  0  0  0  0  0  0  0  0  0
    9.0265    3.8730   -0.9534 H   0  0  0  0  0  0  0  0  0  0  0  0
    6.7481    2.8489   -1.0137 H   0  0  0  0  0  0  0  0  0  0  0  0
    4.7736    4.2824   -0.4992 H   0  0  0  0  0  0  0  0  0  0  0  0
    6.9574    9.6385    0.6348 H   0  0  0  0  0  0  0  0  0  0  0  0
   11.8241    9.4351    0.1684 H   0  0  0  0  0  0  0  0  0  0  0  0
   12.6510    7.1730   -0.4659 H   0  0  0  0  0  0  0  0  0  0  0  0
   10.9984    5.3284   -0.7772 H   0  0  0  0  0  0  0  0  0  0  0  0
    9.3718    9.7819    0.4681 H   0  0  0  0  0  0  0  0  0  0  0  0
    3.3628    5.5315   -0.0730 H   0  0  0  0  0  0  0  0  0  0  0  0
    4.6089   10.2117    0.9750 H   0  0  0  0  0  0  0  0  0  0  0  0
    1.6071    7.1842    0.4835 H   0  0  0  0  0  0  0  0  0  0  0  0
    2.2280    9.5244    1.0078 H   0  0  0  0  0  0  0  0  0  0  0  0
  1  2  4  0  0  0  0
  2  3  4  0  0  0  0
  3  4  4  0  0  0  0
  4  5  4  0  0  0  0
  5  6  4  0  0  0  0
  6  1  4  0  0  0  0
  7  8  4  0  0  0  0
  8  9  4  0  0  0  0
  9 10  4  0  0  0  0
  7  4  4  0  0  0  0
 10  5  4  0  0  0  0
 11 12  4  0  0  0  0
 12 13  4  0  0  0  0
 13 14  4  0  0  0  0
 14 15  4  0  0  0  0
 15 16  4  0  0  0  0
 16 11  4  0  0  0  0
 14  6  1  0  0  0  0
 15 10  1  0  0  0  0
  7 17  4  0  0  0  0
  8 18  4  0  0  0  0
 17 19  4  0  0  0  0
 18 20  4  0  0  0  0
 19 20  4  0  0  0  0
  1 21  1  0  0  0  0
  2 22  1  0  0  0  0
  3 23  1  0  0  0  0
  9 24  1  0  0  0  0
 11 25  1  0  0  0  0
 12 26  1  0  0  0  0
 13 27  1  0  0  0  0
 16 28  1  0  0  0  0
 17 29  1  0  0  0  0
 18 30  1  0  0  0  0
 19 31  1  0  0  0  0
 20 32  1  0  0  0  0
M  END
>  <Alias name>
Benz[e]acephenanthrylene

>  <logVP>   
-6

$$$$
Heptacosane
  ChemBrain IXL

 83 82  0  0  0  0  0  0  0  0  1 V2000
    5.8662   17.6888    6.4979 C   0  0  0  0  0  0  0  0  0  0  0  0
    6.4784   16.3589    6.0168 C   0  0  0  0  0  0  0  0  0  0  0  0
    7.6660   16.6495    5.0786 C   0  0  0  0  0  0  0  0  0  0  0  0
    8.2789   15.3195    4.5986 C   0  0  0  0  0  0  0  0  0  0  0  0
    9.4672   15.6100    3.6612 C   0  0  0  0  0  0  0  0  0  0  0  0
   10.0813   14.2800    3.1827 C   0  0  0  0  0  0  0  0  0  0  0  0
   11.2706   14.5703    2.2467 C   0  0  0  0  0  0  0  0  0  0  0  0
   11.8861   13.2402    1.7703 C   0  0  0  0  0  0  0  0  0  0  0  0
   13.0768   13.5303    0.8360 C   0  0  0  0  0  0  0  0  0  0  0  0
   13.6941   12.2001    0.3622 C   0  0  0  0  0  0  0  0  0  0  0  0
   14.8865   12.4901   -0.5701 C   0  0  0  0  0  0  0  0  0  0  0  0
   15.5058   11.1598   -1.0411 C   0  0  0  0  0  0  0  0  0  0  0  0
   16.6999   11.4496   -1.9712 C   0  0  0  0  0  0  0  0  0  0  0  0
   17.3212   10.1192   -2.4394 C   0  0  0  0  0  0  0  0  0  0  0  0
   18.5170   10.4089   -3.3674 C   0  0  0  0  0  0  0  0  0  0  0  0
   19.1400    9.0785   -3.8330 C   0  0  0  0  0  0  0  0  0  0  0  0
   20.3372    9.3680   -4.7592 C   0  0  0  0  0  0  0  0  0  0  0  0
   20.9617    8.0375   -5.2228 C   0  0  0  0  0  0  0  0  0  0  0  0
   22.1600    8.3270   -6.1477 C   0  0  0  0  0  0  0  0  0  0  0  0
   22.7853    6.9965   -6.6100 C   0  0  0  0  0  0  0  0  0  0  0  0
   23.9842    7.2859   -7.5342 C   0  0  0  0  0  0  0  0  0  0  0  0
   24.6102    5.9552   -7.9961 C   0  0  0  0  0  0  0  0  0  0  0  0
   25.8107    6.2499   -8.9169 C   0  0  0  0  0  0  0  0  0  0  0  0
    4.6790   17.3981    7.4366 C   0  0  0  0  0  0  0  0  0  0  0  0
    4.0671   18.7281    7.9183 C   0  0  0  0  0  0  0  0  0  0  0  0
    2.8799   18.4374    8.8571 C   0  0  0  0  0  0  0  0  0  0  0  0
    2.2682   19.7671    9.3391 C   0  0  0  0  0  0  0  0  0  0  0  0
    6.6165   18.2596    7.0310 H   0  0  0  0  0  0  0  0  0  0  0  0
    5.5201   18.2569    5.6434 H   0  0  0  0  0  0  0  0  0  0  0  0
    5.7282   15.7882    5.4834 H   0  0  0  0  0  0  0  0  0  0  0  0
    6.8242   15.7906    6.8715 H   0  0  0  0  0  0  0  0  0  0  0  0
    8.4158   17.2208    5.6118 H   0  0  0  0  0  0  0  0  0  0  0  0
    7.3201   17.2170    4.2236 H   0  0  0  0  0  0  0  0  0  0  0  0
    7.5294   14.7484    4.0649 H   0  0  0  0  0  0  0  0  0  0  0  0
    8.6242   14.7518    5.4537 H   0  0  0  0  0  0  0  0  0  0  0  0
   10.2162   16.1821    4.1946 H   0  0  0  0  0  0  0  0  0  0  0  0
    9.1218   16.1767    2.8054 H   0  0  0  0  0  0  0  0  0  0  0  0
    9.3326   13.7082    2.6485 H   0  0  0  0  0  0  0  0  0  0  0  0
   10.4257   13.7129    4.0387 H   0  0  0  0  0  0  0  0  0  0  0  0
   12.0186   15.1434    2.7806 H   0  0  0  0  0  0  0  0  0  0  0  0
   10.9260   15.1360    1.3899 H   0  0  0  0  0  0  0  0  0  0  0  0
   11.1386   12.6675    1.2353 H   0  0  0  0  0  0  0  0  0  0  0  0
   12.2295   12.6740    2.6273 H   0  0  0  0  0  0  0  0  0  0  0  0
   13.8235   14.1045    1.3705 H   0  0  0  0  0  0  0  0  0  0  0  0
   12.7333   14.0949   -0.0221 H   0  0  0  0  0  0  0  0  0  0  0  0
   12.9480   11.6264   -0.1737 H   0  0  0  0  0  0  0  0  0  0  0  0
   14.0362   11.6351    1.2204 H   0  0  0  0  0  0  0  0  0  0  0  0
   15.6316   13.0655   -0.0348 H   0  0  0  0  0  0  0  0  0  0  0  0
   14.5443   13.0534   -1.4295 H   0  0  0  0  0  0  0  0  0  0  0  0
   14.7612   10.5850   -1.5779 H   0  0  0  0  0  0  0  0  0  0  0  0
   15.8464   10.5960   -0.1815 H   0  0  0  0  0  0  0  0  0  0  0  0
   17.4435   12.0261   -1.4349 H   0  0  0  0  0  0  0  0  0  0  0  0
   16.3591   12.0116   -2.8320 H   0  0  0  0  0  0  0  0  0  0  0  0
   16.5782    9.5432   -2.9770 H   0  0  0  0  0  0  0  0  0  0  0  0
   17.6605    9.5567   -1.5784 H   0  0  0  0  0  0  0  0  0  0  0  0
   19.2591   10.9864   -2.8302 H   0  0  0  0  0  0  0  0  0  0  0  0
   18.1775   10.9699   -4.2293 H   0  0  0  0  0  0  0  0  0  0  0  0
   18.3984    8.5014   -4.3714 H   0  0  0  0  0  0  0  0  0  0  0  0
   19.4782    8.5170   -2.9709 H   0  0  0  0  0  0  0  0  0  0  0  0
   21.0782    9.9463   -4.2212 H   0  0  0  0  0  0  0  0  0  0  0  0
   19.9989    9.9282   -5.6221 H   0  0  0  0  0  0  0  0  0  0  0  0
   20.2211    7.4595   -5.7617 H   0  0  0  0  0  0  0  0  0  0  0  0
   21.2991    7.4771   -4.3598 H   0  0  0  0  0  0  0  0  0  0  0  0
   22.9001    8.9058   -5.6091 H   0  0  0  0  0  0  0  0  0  0  0  0
   21.8225    8.8867   -7.0113 H   0  0  0  0  0  0  0  0  0  0  0  0
   22.0454    6.4179   -7.1491 H   0  0  0  0  0  0  0  0  0  0  0  0
   23.1223    6.4367   -5.7464 H   0  0  0  0  0  0  0  0  0  0  0  0
   24.7239    7.8650   -6.9952 H   0  0  0  0  0  0  0  0  0  0  0  0
   23.6472    7.8454   -8.3981 H   0  0  0  0  0  0  0  0  0  0  0  0
   23.8703    5.3767   -8.5353 H   0  0  0  0  0  0  0  0  0  0  0  0
   24.9482    5.4035   -7.1276 H   0  0  0  0  0  0  0  0  0  0  0  0
   26.2963    7.1592   -8.5847 H   0  0  0  0  0  0  0  0  0  0  0  0
   25.4704    6.3753   -9.9373 H   0  0  0  0  0  0  0  0  0  0  0  0
   26.5216    5.4353   -8.8548 H   0  0  0  0  0  0  0  0  0  0  0  0
    3.9285   16.8277    6.9034 H   0  0  0  0  0  0  0  0  0  0  0  0
    5.0250   16.8296    8.2909 H   0  0  0  0  0  0  0  0  0  0  0  0
    4.8177   19.2985    8.4514 H   0  0  0  0  0  0  0  0  0  0  0  0
    3.7210   19.2965    7.0639 H   0  0  0  0  0  0  0  0  0  0  0  0
    2.1294   17.8671    8.3240 H   0  0  0  0  0  0  0  0  0  0  0  0
    3.2261   17.8688    9.7113 H   0  0  0  0  0  0  0  0  0  0  0  0
    1.4341   19.5626    9.9987 H   0  0  0  0  0  0  0  0  0  0  0  0
    3.0187   20.3375    9.8723 H   0  0  0  0  0  0  0  0  0  0  0  0
    1.9220   20.3358    8.4849 H   0  0  0  0  0  0  0  0  0  0  0  0
  1  2  1  0  0  0  0
  2  3  1  0  0  0  0
  3  4  1  0  0  0  0
  4  5  1  0  0  0  0
  5  6  1  0  0  0  0
  6  7  1  0  0  0  0
  7  8  1  0  0  0  0
  8  9  1  0  0  0  0
  9 10  1  0  0  0  0
 10 11  1  0  0  0  0
 11 12  1  0  0  0  0
 12 13  1  0  0  0  0
 13 14  1  0  0  0  0
 14 15  1  0  0  0  0
 15 16  1  0  0  0  0
 16 17  1  0  0  0  0
 17 18  1  0  0  0  0
 18 19  1  0  0  0  0
 19 20  1  0  0  0  0
 20 21  1  0  0  0  0
 21 22  1  0  0  0  0
 22 23  1  0  0  0  0
  1 24  1  0  0  0  0
 24 25  1  0  0  0  0
 25 26  1  0  0  0  0
 26 27  1  0  0  0  0
  1 28  1  0  0  0  0
  1 29  1  0  0  0  0
  2 30  1  0  0  0  0
  2 31  1  0  0  0  0
  3 32  1  0  0  0  0
  3 33  1  0  0  0  0
  4 34  1  0  0  0  0
  4 35  1  0  0  0  0
  5 36  1  0  0  0  0
  5 37  1  0  0  0  0
  6 38  1  0  0  0  0
  6 39  1  0  0  0  0
  7 40  1  0  0  0  0
  7 41  1  0  0  0  0
  8 42  1  0  0  0  0
  8 43  1  0  0  0  0
  9 44  1  0  0  0  0
  9 45  1  0  0  0  0
 10 46  1  0  0  0  0
 10 47  1  0  0  0  0
 11 48  1  0  0  0  0
 11 49  1  0  0  0  0
 12 50  1  0  0  0  0
 12 51  1  0  0  0  0
 13 52  1  0  0  0  0
 13 53  1  0  0  0  0
 14 54  1  0  0  0  0
 14 55  1  0  0  0  0
 15 56  1  0  0  0  0
 15 57  1  0  0  0  0
 16 58  1  0  0  0  0
 16 59  1  0  0  0  0
 17 60  1  0  0  0  0
 17 61  1  0  0  0  0
 18 62  1  0  0  0  0
 18 63  1  0  0  0  0
 19 64  1  0  0  0  0
 19 65  1  0  0  0  0
 20 66  1  0  0  0  0
 20 67  1  0  0  0  0
 21 68  1  0  0  0  0
 21 69  1  0  0  0  0
 22 70  1  0  0  0  0
 22 71  1  0  0  0  0
 23 72  1  0  0  0  0
 23 73  1  0  0  0  0
 23 74  1  0  0  0  0
 24 75  1  0  0  0  0
 24 76  1  0  0  0  0
 25 77  1  0  0  0  0
 25 78  1  0  0  0  0
 26 79  1  0  0  0  0
 26 80  1  0  0  0  0
 27 81  1  0  0  0  0
 27 82  1  0  0  0  0
 27 83  1  0  0  0  0
M  END
>  <Alias name>
Heptacosane

>  <logVP>   
-5.95

$$$$
Methyl tetracosanoate
  ChemBrain IXL

 77 76  0  0  0  0  0  0  0  0  1 V2000
   22.6163   16.5929   -0.2273 C   0  0  0  0  0  0  0  0  0  0  0  0
   21.3306   15.7446   -0.1797 C   0  0  0  0  0  0  0  0  0  0  0  0
   23.8455   15.6701   -0.1179 C   0  0  0  0  0  0  0  0  0  0  0  0
   20.1017   16.6720   -0.2429 C   0  0  0  0  0  0  0  0  0  0  0  0
   25.1299   16.5215   -0.1398 C   0  0  0  0  0  0  0  0  0  0  0  0
   18.8149   15.8258   -0.1871 C   0  0  0  0  0  0  0  0  0  0  0  0
   26.3573   15.6044    0.0241 C   0  0  0  0  0  0  0  0  0  0  0  0
   17.5874   16.7568   -0.2210 C   0  0  0  0  0  0  0  0  0  0  0  0
   27.6388   16.4600    0.0415 C   0  0  0  0  0  0  0  0  0  0  0  0
   16.2992   15.9125   -0.1690 C   0  0  0  0  0  0  0  0  0  0  0  0
   28.8624   15.5483    0.2562 C   0  0  0  0  0  0  0  0  0  0  0  0
   15.0735   16.8463   -0.1909 C   0  0  0  0  0  0  0  0  0  0  0  0
   30.1402   16.4080    0.3105 C   0  0  0  0  0  0  0  0  0  0  0  0
   13.7836   16.0043   -0.1474 C   0  0  0  0  0  0  0  0  0  0  0  0
   31.3119   15.5358    0.5485 C   0  0  0  0  0  0  0  0  0  0  0  0
   12.5598   16.9405   -0.1684 C   0  0  0  0  0  0  0  0  0  0  0  0
   32.6714   16.0795    0.4183 O   0  0  0  0  0  0  0  0  0  0  0  0
   31.1495   14.3656    0.8528 O   0  0  0  0  0  0  0  0  0  0  0  0
   11.2682   16.1008   -0.1333 C   0  0  0  0  0  0  0  0  0  0  0  0
   10.0460   17.0393   -0.1573 C   0  0  0  0  0  0  0  0  0  0  0  0
    8.7530   16.2016   -0.1284 C   0  0  0  0  0  0  0  0  0  0  0  0
    7.5322   17.1418   -0.1551 C   0  0  0  0  0  0  0  0  0  0  0  0
    6.2382   16.3055   -0.1296 C   0  0  0  0  0  0  0  0  0  0  0  0
    5.0182   17.2468   -0.1575 C   0  0  0  0  0  0  0  0  0  0  0  0
    3.7237   16.4112   -0.1333 C   0  0  0  0  0  0  0  0  0  0  0  0
    2.5041   17.3527   -0.1613 C   0  0  0  0  0  0  0  0  0  0  0  0
   32.7393   17.4999    0.0457 C   0  0  0  0  0  0  0  0  0  0  0  0
   22.6168   17.2941    0.5981 H   0  0  0  0  0  0  0  0  0  0  0  0
   22.6554   17.1368   -1.1630 H   0  0  0  0  0  0  0  0  0  0  0  0
   21.3144   15.0657   -1.0234 H   0  0  0  0  0  0  0  0  0  0  0  0
   21.3070   15.1761    0.7417 H   0  0  0  0  0  0  0  0  0  0  0  0
   23.8550   14.9808   -0.9531 H   0  0  0  0  0  0  0  0  0  0  0  0
   23.7974   15.1130    0.8096 H   0  0  0  0  0  0  0  0  0  0  0  0
   20.1213   17.3548    0.5975 H   0  0  0  0  0  0  0  0  0  0  0  0
   20.1226   17.2364   -1.1670 H   0  0  0  0  0  0  0  0  0  0  0  0
   25.1026   17.2368    0.6728 H   0  0  0  0  0  0  0  0  0  0  0  0
   25.1970   17.0492   -1.0832 H   0  0  0  0  0  0  0  0  0  0  0  0
   18.7849   15.1575   -1.0387 H   0  0  0  0  0  0  0  0  0  0  0  0
   18.8033   15.2461    0.7276 H   0  0  0  0  0  0  0  0  0  0  0  0
   26.4000   14.9069   -0.8033 H   0  0  0  0  0  0  0  0  0  0  0  0
   26.2766   15.0561    0.9546 H   0  0  0  0  0  0  0  0  0  0  0  0
   17.6165   17.4235    0.6319 H   0  0  0  0  0  0  0  0  0  0  0  0
   17.6009   17.3385   -1.1344 H   0  0  0  0  0  0  0  0  0  0  0  0
   27.5803   17.1814    0.8471 H   0  0  0  0  0  0  0  0  0  0  0  0
   27.7380   16.9808   -0.9029 H   0  0  0  0  0  0  0  0  0  0  0  0
   16.2654   15.2519   -1.0265 H   0  0  0  0  0  0  0  0  0  0  0  0
   16.2892   15.3246    0.7405 H   0  0  0  0  0  0  0  0  0  0  0  0
   28.9359   14.8437   -0.5630 H   0  0  0  0  0  0  0  0  0  0  0  0
   28.7509   15.0080    1.1882 H   0  0  0  0  0  0  0  0  0  0  0  0
   15.1049   17.5030    0.6697 H   0  0  0  0  0  0  0  0  0  0  0  0
   15.0874   17.4386   -1.0974 H   0  0  0  0  0  0  0  0  0  0  0  0
   30.0568   17.1281    1.1151 H   0  0  0  0  0  0  0  0  0  0  0  0
   30.2641   16.9303   -0.6301 H   0  0  0  0  0  0  0  0  0  0  0  0
   13.7513   15.3482   -1.0085 H   0  0  0  0  0  0  0  0  0  0  0  0
   13.7695   15.4116    0.7589 H   0  0  0  0  0  0  0  0  0  0  0  0
   12.5896   17.5928    0.6957 H   0  0  0  0  0  0  0  0  0  0  0  0
   12.5776   17.5375   -1.0718 H   0  0  0  0  0  0  0  0  0  0  0  0
   11.2387   15.4473   -0.9965 H   0  0  0  0  0  0  0  0  0  0  0  0
   11.2488   15.5056    0.7712 H   0  0  0  0  0  0  0  0  0  0  0  0
   10.0738   17.6901    0.7079 H   0  0  0  0  0  0  0  0  0  0  0  0
   10.0682   17.6377   -1.0597 H   0  0  0  0  0  0  0  0  0  0  0  0
    8.7257   15.5497   -0.9928 H   0  0  0  0  0  0  0  0  0  0  0  0
    8.7295   15.6048    0.7750 H   0  0  0  0  0  0  0  0  0  0  0  0
    7.5586   17.7922    0.7104 H   0  0  0  0  0  0  0  0  0  0  0  0
    7.5573   17.7404   -1.0573 H   0  0  0  0  0  0  0  0  0  0  0  0
    6.2119   15.6546   -0.9948 H   0  0  0  0  0  0  0  0  0  0  0  0
    6.2124   15.7076    0.7730 H   0  0  0  0  0  0  0  0  0  0  0  0
    5.0442   17.8971    0.7081 H   0  0  0  0  0  0  0  0  0  0  0  0
    5.0447   17.8453   -1.0597 H   0  0  0  0  0  0  0  0  0  0  0  0
    3.6976   15.7608   -0.9989 H   0  0  0  0  0  0  0  0  0  0  0  0
    3.6971   15.8127    0.7689 H   0  0  0  0  0  0  0  0  0  0  0  0
    1.5942   16.7656   -0.1446 H   0  0  0  0  0  0  0  0  0  0  0  0
    2.5301   18.0030    0.7043 H   0  0  0  0  0  0  0  0  0  0  0  0
    2.5308   17.9514   -1.0635 H   0  0  0  0  0  0  0  0  0  0  0  0
   32.2320   18.0944    0.7954 H   0  0  0  0  0  0  0  0  0  0  0  0
   32.2602   17.6445   -0.9147 H   0  0  0  0  0  0  0  0  0  0  0  0
   33.7758   17.8073   -0.0180 H   0  0  0  0  0  0  0  0  0  0  0  0
  1  2  1  0  0  0  0
  1  3  1  0  0  0  0
  2  4  1  0  0  0  0
  3  5  1  0  0  0  0
  4  6  1  0  0  0  0
  5  7  1  0  0  0  0
  6  8  1  0  0  0  0
  7  9  1  0  0  0  0
  8 10  1  0  0  0  0
  9 11  1  0  0  0  0
 10 12  1  0  0  0  0
 11 13  1  0  0  0  0
 12 14  1  0  0  0  0
 13 15  1  0  0  0  0
 14 16  1  0  0  0  0
 15 17  1  0  0  0  0
 15 18  2  0  0  0  0
 16 19  1  0  0  0  0
 19 20  1  0  0  0  0
 20 21  1  0  0  0  0
 21 22  1  0  0  0  0
 22 23  1  0  0  0  0
 23 24  1  0  0  0  0
 24 25  1  0  0  0  0
 25 26  1  0  0  0  0
 17 27  1  0  0  0  0
  1 28  1  0  0  0  0
  1 29  1  0  0  0  0
  2 30  1  0  0  0  0
  2 31  1  0  0  0  0
  3 32  1  0  0  0  0
  3 33  1  0  0  0  0
  4 34  1  0  0  0  0
  4 35  1  0  0  0  0
  5 36  1  0  0  0  0
  5 37  1  0  0  0  0
  6 38  1  0  0  0  0
  6 39  1  0  0  0  0
  7 40  1  0  0  0  0
  7 41  1  0  0  0  0
  8 42  1  0  0  0  0
  8 43  1  0  0  0  0
  9 44  1  0  0  0  0
  9 45  1  0  0  0  0
 10 46  1  0  0  0  0
 10 47  1  0  0  0  0
 11 48  1  0  0  0  0
 11 49  1  0  0  0  0
 12 50  1  0  0  0  0
 12 51  1  0  0  0  0
 13 52  1  0  0  0  0
 13 53  1  0  0  0  0
 14 54  1  0  0  0  0
 14 55  1  0  0  0  0
 16 56  1  0  0  0  0
 16 57  1  0  0  0  0
 19 58  1  0  0  0  0
 19 59  1  0  0  0  0
 20 60  1  0  0  0  0
 20 61  1  0  0  0  0
 21 62  1  0  0  0  0
 21 63  1  0  0  0  0
 22 64  1  0  0  0  0
 22 65  1  0  0  0  0
 23 66  1  0  0  0  0
 23 67  1  0  0  0  0
 24 68  1  0  0  0  0
 24 69  1  0  0  0  0
 25 70  1  0  0  0  0
 25 71  1  0  0  0  0
 26 72  1  0  0  0  0
 26 73  1  0  0  0  0
 26 74  1  0  0  0  0
 27 75  1  0  0  0  0
 27 76  1  0  0  0  0
 27 77  1  0  0  0  0
M  END
>  <Alias name>
Methyl tetracosanoate

>  <logVP>   
-5.938

$$$$
1,2,3,4,7,8,9-Heptachlorodibenzofuran
  ChemBrain IXL

 21 23  0  0  0  0  0  0  0  0  1 V2000
    3.6769    5.1909   -0.0433 C   0  0  0  0  0  0  0  0  0  0  0  0
    3.2601    6.5137   -0.0681 C   0  0  0  0  0  0  0  0  0  0  0  0
    4.2165    7.5370   -0.0566 C   0  0  0  0  0  0  0  0  0  0  0  0
    5.5756    7.2104   -0.0203 C   0  0  0  0  0  0  0  0  0  0  0  0
    5.9712    5.9916    0.0029 C   0  0  0  0  0  0  0  0  0  0  0  0
    5.0403    4.9108   -0.0074 C   0  0  0  0  0  0  0  0  0  0  0  0
    7.4006    5.9822    0.0373 C   0  0  0  0  0  0  0  0  0  0  0  0
    7.8131    7.1957    0.0336 C   0  0  0  0  0  0  0  0  0  0  0  0
    9.1773    7.5041    0.0629 C   0  0  0  0  0  0  0  0  0  0  0  0
   10.1186    6.4684    0.0971 C   0  0  0  0  0  0  0  0  0  0  0  0
    9.6834    5.1514    0.1014 C   0  0  0  0  0  0  0  0  0  0  0  0
    8.3163    4.8893    0.0715 C   0  0  0  0  0  0  0  0  0  0  0  0
    6.7003    8.0787   -0.0030 O   0  0  0  0  0  0  0  0  0  0  0  0
   10.8641    3.8045    0.1449 Cl  0  0  0  0  0  0  0  0  0  0  0  0
    2.4774    3.8595   -0.0571 Cl  0  0  0  0  0  0  0  0  0  0  0  0
    9.7114    9.1957    0.0568 Cl  0  0  0  0  0  0  0  0  0  0  0  0
   11.8617    6.8260    0.1350 Cl  0  0  0  0  0  0  0  0  0  0  0  0
    7.7754    3.1817    0.0777 Cl  0  0  0  0  0  0  0  0  0  0  0  0
    5.5574    3.1960    0.0242 Cl  0  0  0  0  0  0  0  0  0  0  0  0
    1.5218    6.8942   -0.1141 Cl  0  0  0  0  0  0  0  0  0  0  0  0
    3.9089    8.5656   -0.0755 H   0  0  0  0  0  0  0  0  0  0  0  0
  1  2  4  0  0  0  0
  2  3  4  0  0  0  0
  3  4  4  0  0  0  0
  4  5  4  0  0  0  0
  5  6  4  0  0  0  0
  6  1  4  0  0  0  0
  7  8  4  0  0  0  0
  8  9  4  0  0  0  0
  9 10  4  0  0  0  0
 10 11  4  0  0  0  0
 11 12  4  0  0  0  0
 12  7  4  0  0  0  0
  4 13  1  0  0  0  0
 13  8  1  0  0  0  0
  5  7  1  0  0  0  0
 11 14  1  0  0  0  0
  1 15  1  0  0  0  0
  9 16  1  0  0  0  0
 10 17  1  0  0  0  0
 12 18  1  0  0  0  0
  6 19  1  0  0  0  0
  2 20  1  0  0  0  0
  3 21  1  0  0  0  0
M  END
>  <Alias name>
1,2,3,4,7,8,9-Heptachlorodibenzofuran

>  <logVP>   
-5.884

$$$$
1,2,4,6,7,9-Hexachlorodibenzo-p-dioxin
  ChemBrain IXL

 22 24  0  0  0  0  0  0  0  0  1 V2000
    5.3892    5.4754   -0.0862 C   0  0  0  0  0  0  0  0  0  0  0  0
    5.4039    6.8852   -0.0689 C   0  0  0  0  0  0  0  0  0  0  0  0
    6.6505    4.6923   -0.0906 O   0  0  0  0  0  0  0  0  0  0  0  0
    4.1689    4.7961   -0.0992 C   0  0  0  0  0  0  0  0  0  0  0  0
    6.6795    7.6414   -0.0543 O   0  0  0  0  0  0  0  0  0  0  0  0
    4.1993    7.5907   -0.0649 C   0  0  0  0  0  0  0  0  0  0  0  0
    7.9265    5.4496   -0.0436 C   0  0  0  0  0  0  0  0  0  0  0  0
    2.9689    5.5090   -0.0949 C   0  0  0  0  0  0  0  0  0  0  0  0
    7.9394    6.8595   -0.0261 C   0  0  0  0  0  0  0  0  0  0  0  0
    2.9841    6.9044   -0.0778 C   0  0  0  0  0  0  0  0  0  0  0  0
    9.1328    4.7458   -0.0157 C   0  0  0  0  0  0  0  0  0  0  0  0
    9.1569    7.5404    0.0186 C   0  0  0  0  0  0  0  0  0  0  0  0
    1.4485    7.8119   -0.0722 Cl  0  0  0  0  0  0  0  0  0  0  0  0
   10.3460    5.4346    0.0291 C   0  0  0  0  0  0  0  0  0  0  0  0
   10.3578    6.8300    0.0465 C   0  0  0  0  0  0  0  0  0  0  0  0
   11.8835    4.5306    0.0647 Cl  0  0  0  0  0  0  0  0  0  0  0  0
    9.1231    2.9617   -0.0373 Cl  0  0  0  0  0  0  0  0  0  0  0  0
    4.1436    3.0124   -0.1209 Cl  0  0  0  0  0  0  0  0  0  0  0  0
    4.2141    9.3743   -0.0430 Cl  0  0  0  0  0  0  0  0  0  0  0  0
    9.1770    9.3237    0.0412 Cl  0  0  0  0  0  0  0  0  0  0  0  0
    2.0250    4.9787   -0.1046 H   0  0  0  0  0  0  0  0  0  0  0  0
   11.2999    7.3622    0.0815 H   0  0  0  0  0  0  0  0  0  0  0  0
  1  2  4  0  0  0  0
  1  3  1  0  0  0  0
  1  4  4  0  0  0  0
  2  5  1  0  0  0  0
  2  6  4  0  0  0  0
  3  7  1  0  0  0  0
  4  8  4  0  0  0  0
  5  9  1  0  0  0  0
  6 10  4  0  0  0  0
  7 11  4  0  0  0  0
  7  9  4  0  0  0  0
  8 10  4  0  0  0  0
  9 12  4  0  0  0  0
 10 13  1  0  0  0  0
 11 14  4  0  0  0  0
 12 15  4  0  0  0  0
 14 16  1  0  0  0  0
 14 15  4  0  0  0  0
 11 17  1  0  0  0  0
  4 18  1  0  0  0  0
  6 19  1  0  0  0  0
 12 20  1  0  0  0  0
  8 21  1  0  0  0  0
 15 22  1  0  0  0  0
M  END
>  <Alias name>
1,2,4,6,7,9-Hexachlorodibenzo-p-dioxin

>  <logVP>   
-5.87

$$$$
2,2',3,3',4,4',5,5',6,6'-Decachlorobiphenyl
  ChemBrain IXL

 22 23  0  0  0  0  0  0  0  0  1 V2000
    9.2521    5.0617   -1.7011 C   0  0  0  0  0  0  0  0  0  0  0  0
    9.7377    6.3441   -1.4447 C   0  0  0  0  0  0  0  0  0  0  0  0
    8.9223    7.2862   -0.8175 C   0  0  0  0  0  0  0  0  0  0  0  0
    7.6214    6.9459   -0.4461 C   0  0  0  0  0  0  0  0  0  0  0  0
    7.1356    5.6637   -0.7031 C   0  0  0  0  0  0  0  0  0  0  0  0
    7.9508    4.7217   -1.3308 C   0  0  0  0  0  0  0  0  0  0  0  0
    3.1530    4.6224    0.4318 C   0  0  0  0  0  0  0  0  0  0  0  0
    3.3684    5.5060   -0.6260 C   0  0  0  0  0  0  0  0  0  0  0  0
    4.6695    5.8457   -0.9971 C   0  0  0  0  0  0  0  0  0  0  0  0
    5.7552    5.3028   -0.3097 C   0  0  0  0  0  0  0  0  0  0  0  0
    5.5398    4.4197    0.7485 C   0  0  0  0  0  0  0  0  0  0  0  0
    4.2387    4.0790    1.1188 C   0  0  0  0  0  0  0  0  0  0  0  0
   10.2952    3.8566   -2.5024 Cl  0  0  0  0  0  0  0  0  0  0  0  0
    7.3292    3.0822   -1.6602 Cl  0  0  0  0  0  0  0  0  0  0  0  0
    6.5791    8.1503    0.3574 Cl  0  0  0  0  0  0  0  0  0  0  0  0
    9.5431    8.9264   -0.4903 Cl  0  0  0  0  0  0  0  0  0  0  0  0
   11.4016    6.7791   -1.9188 Cl  0  0  0  0  0  0  0  0  0  0  0  0
    3.9633    2.9484    2.4711 Cl  0  0  0  0  0  0  0  0  0  0  0  0
    6.9282    3.7260    1.6281 Cl  0  0  0  0  0  0  0  0  0  0  0  0
    4.9450    6.9744   -2.3509 Cl  0  0  0  0  0  0  0  0  0  0  0  0
    1.9800    6.2015   -1.5041 Cl  0  0  0  0  0  0  0  0  0  0  0  0
    1.4891    4.1874    0.9060 Cl  0  0  0  0  0  0  0  0  0  0  0  0
  1  2  4  0  0  0  0
  2  3  4  0  0  0  0
  3  4  4  0  0  0  0
  4  5  4  0  0  0  0
  5  6  4  0  0  0  0
  6  1  4  0  0  0  0
  7  8  4  0  0  0  0
  8  9  4  0  0  0  0
  9 10  4  0  0  0  0
 10 11  4  0  0  0  0
 11 12  4  0  0  0  0
 12  7  4  0  0  0  0
 10  5  1  0  0  0  0
  1 13  1  0  0  0  0
  6 14  1  0  0  0  0
  4 15  1  0  0  0  0
  3 16  1  0  0  0  0
  2 17  1  0  0  0  0
 12 18  1  0  0  0  0
 11 19  1  0  0  0  0
  9 20  1  0  0  0  0
  8 21  1  0  0  0  0
  7 22  1  0  0  0  0
M  END
>  <Alias name>
Perchlorobiphenyl

>  <logVP>   
-5.857

$$$$
1,2,3,4,7,8-Hexachlorodibenzo-p-dioxin
  ChemBrain IXL

 22 24  0  0  0  0  0  0  0  0  1 V2000
    5.4616    5.5050   -0.0867 C   0  0  0  0  0  0  0  0  0  0  0  0
    5.4738    6.9138   -0.0677 C   0  0  0  0  0  0  0  0  0  0  0  0
    6.7209    4.7247   -0.0870 O   0  0  0  0  0  0  0  0  0  0  0  0
    4.2452    4.8239   -0.1053 C   0  0  0  0  0  0  0  0  0  0  0  0
    6.7438    7.6707   -0.0480 O   0  0  0  0  0  0  0  0  0  0  0  0
    4.2708    7.6177   -0.0669 C   0  0  0  0  0  0  0  0  0  0  0  0
    7.9919    5.4837   -0.0423 C   0  0  0  0  0  0  0  0  0  0  0  0
    3.0453    5.5346   -0.1045 C   0  0  0  0  0  0  0  0  0  0  0  0
    8.0014    6.8925   -0.0241 C   0  0  0  0  0  0  0  0  0  0  0  0
    3.0582    6.9302   -0.0852 C   0  0  0  0  0  0  0  0  0  0  0  0
    9.1977    4.7828   -0.0179 C   0  0  0  0  0  0  0  0  0  0  0  0
    9.2141    7.5765    0.0177 C   0  0  0  0  0  0  0  0  0  0  0  0
    1.5233    7.8366   -0.0836 Cl  0  0  0  0  0  0  0  0  0  0  0  0
   10.4081    5.4751    0.0241 C   0  0  0  0  0  0  0  0  0  0  0  0
   10.4157    6.8702    0.0417 C   0  0  0  0  0  0  0  0  0  0  0  0
   11.9471    4.5763    0.0555 Cl  0  0  0  0  0  0  0  0  0  0  0  0
    9.1905    2.9980   -0.0402 Cl  0  0  0  0  0  0  0  0  0  0  0  0
    1.4939    4.6578   -0.1281 Cl  0  0  0  0  0  0  0  0  0  0  0  0
    9.2265    9.3588    0.0405 Cl  0  0  0  0  0  0  0  0  0  0  0  0
   11.9630    7.7517    0.0952 Cl  0  0  0  0  0  0  0  0  0  0  0  0
    4.2329    3.7413   -0.1202 H   0  0  0  0  0  0  0  0  0  0  0  0
    4.2793    8.7005   -0.0520 H   0  0  0  0  0  0  0  0  0  0  0  0
  1  2  4  0  0  0  0
  1  3  1  0  0  0  0
  1  4  4  0  0  0  0
  2  5  1  0  0  0  0
  2  6  4  0  0  0  0
  3  7  1  0  0  0  0
  4  8  4  0  0  0  0
  5  9  1  0  0  0  0
  6 10  4  0  0  0  0
  7 11  4  0  0  0  0
  7  9  4  0  0  0  0
  8 10  4  0  0  0  0
  9 12  4  0  0  0  0
 10 13  1  0  0  0  0
 11 14  4  0  0  0  0
 12 15  4  0  0  0  0
 14 16  1  0  0  0  0
 14 15  4  0  0  0  0
 11 17  1  0  0  0  0
  8 18  1  0  0  0  0
 12 19  1  0  0  0  0
 15 20  1  0  0  0  0
  4 21  1  0  0  0  0
  6 22  1  0  0  0  0
M  END
>  <Alias name>
1,2,3,4,7,8-Hexachlorodibenzo-p-dioxin

>  <logVP>   
-5.839

$$$$
Triflumizole
  ChemBrain IXL

 38 39  0  0  0  0  0  0  0  0  1 V2000
    3.6281    6.3259   -0.0930 C   0  0  0  0  0  0  0  0  0  0  0  0
    3.6741    7.7173   -0.0691 C   0  0  0  0  0  0  0  0  0  0  0  0
    4.8932    8.3780    0.1098 C   0  0  0  0  0  0  0  0  0  0  0  0
    6.0771    7.6509    0.2678 C   0  0  0  0  0  0  0  0  0  0  0  0
    6.0204    6.2464    0.2442 C   0  0  0  0  0  0  0  0  0  0  0  0
    4.7996    5.5913    0.0627 C   0  0  0  0  0  0  0  0  0  0  0  0
    4.7404    3.8242    0.0335 Cl  0  0  0  0  0  0  0  0  0  0  0  0
    2.3760    8.5261   -0.2368 C   0  0  0  0  0  0  0  0  0  0  0  0
    1.9026    8.3676   -1.5013 F   0  0  0  0  0  0  0  0  0  0  0  0
    1.4482    8.0812    0.6538 F   0  0  0  0  0  0  0  0  0  0  0  0
    2.6292    9.8415   -0.0076 F   0  0  0  0  0  0  0  0  0  0  0  0
    7.3117    8.3681    0.4523 N   0  0  0  0  0  0  0  0  0  0  0  0
    8.4331    7.7584    0.6096 C   0  0  0  0  0  0  0  0  0  0  0  0
    8.5205    6.2455    0.6006 C   0  0  0  0  0  0  0  0  0  0  0  0
    9.9257    5.8573    0.6205 O   0  0  0  0  0  0  0  0  0  0  0  0
   10.1598    4.4380    0.4378 C   0  0  0  0  0  0  0  0  0  0  0  0
   11.6651    4.1741    0.3484 C   0  0  0  0  0  0  0  0  0  0  0  0
   11.8992    2.6642    0.2160 C   0  0  0  0  0  0  0  0  0  0  0  0
   11.7154    8.9307    1.2429 N   0  0  0  0  0  0  0  0  0  0  0  0
   10.8909    7.9676    1.2163 C   0  0  0  0  0  0  0  0  0  0  0  0
   11.0842   10.1638    0.8430 C   0  0  0  0  0  0  0  0  0  0  0  0
    9.8073    9.8773    0.5723 C   0  0  0  0  0  0  0  0  0  0  0  0
    9.6774    8.5248    0.8004 N   0  0  0  0  0  0  0  0  0  0  0  0
    2.6842    5.8173   -0.2316 H   0  0  0  0  0  0  0  0  0  0  0  0
    4.9206    9.4562    0.1276 H   0  0  0  0  0  0  0  0  0  0  0  0
    6.9024    5.6671    0.3657 H   0  0  0  0  0  0  0  0  0  0  0  0
    8.0653    5.8657   -0.3004 H   0  0  0  0  0  0  0  0  0  0  0  0
    8.0180    5.8432    1.4661 H   0  0  0  0  0  0  0  0  0  0  0  0
    9.6835    4.1120   -0.4750 H   0  0  0  0  0  0  0  0  0  0  0  0
    9.7473    3.8959    1.2731 H   0  0  0  0  0  0  0  0  0  0  0  0
   12.1496    4.5388    1.2418 H   0  0  0  0  0  0  0  0  0  0  0  0
   12.0709    4.6812   -0.5159 H   0  0  0  0  0  0  0  0  0  0  0  0
   12.9572    2.4674    0.1549 H   0  0  0  0  0  0  0  0  0  0  0  0
   11.4120    2.3026   -0.6776 H   0  0  0  0  0  0  0  0  0  0  0  0
   11.4874    2.1613    1.0787 H   0  0  0  0  0  0  0  0  0  0  0  0
   11.0837    6.9378    1.4660 H   0  0  0  0  0  0  0  0  0  0  0  0
   11.5511   11.1351    0.7721 H   0  0  0  0  0  0  0  0  0  0  0  0
    9.0386   10.5620    0.2414 H   0  0  0  0  0  0  0  0  0  0  0  0
  1  2  4  0  0  0  0
  2  3  4  0  0  0  0
  3  4  4  0  0  0  0
  4  5  4  0  0  0  0
  5  6  4  0  0  0  0
  6  1  4  0  0  0  0
  6  7  1  0  0  0  0
  8  9  1  0  0  0  0
  8 10  1  0  0  0  0
  8 11  1  0  0  0  0
  8  2  1  0  0  0  0
  4 12  1  0  0  0  0
 12 13  2  0  0  0  0
 13 14  1  0  0  0  0
 14 15  1  0  0  0  0
 15 16  1  0  0  0  0
 16 17  1  0  0  0  0
 17 18  1  0  0  0  0
 19 20  2  0  0  0  0
 19 21  1  0  0  0  0
 21 22  2  0  0  0  0
 22 23  1  0  0  0  0
 23 20  1  0  0  0  0
 23 13  1  0  0  0  0
  1 24  1  0  0  0  0
  3 25  1  0  0  0  0
  5 26  1  0  0  0  0
 14 27  1  0  0  0  0
 14 28  1  0  0  0  0
 16 29  1  0  0  0  0
 16 30  1  0  0  0  0
 17 31  1  0  0  0  0
 17 32  1  0  0  0  0
 18 33  1  0  0  0  0
 18 34  1  0  0  0  0
 18 35  1  0  0  0  0
 20 36  1  0  0  0  0
 21 37  1  0  0  0  0
 22 38  1  0  0  0  0
M  END
>  <Alias name>
Triflumizole

>  <logVP>   
-5.833

$$$$
3-Methylcholanthrene
  ChemBrain IXL

 37 41  0  0  0  0  0  0  0  0  1 V2000
    8.7903    5.7511   -0.2805 C   0  0  0  0  0  0  0  0  0  0  0  0
    7.7611    4.9998   -0.0598 C   0  0  0  0  0  0  0  0  0  0  0  0
    8.7092    7.0755   -0.6159 C   0  0  0  0  0  0  0  0  0  0  0  0
    9.9063    5.1077   -0.1482 C   0  0  0  0  0  0  0  0  0  0  0  0
    6.4659    5.5522   -0.1516 C   0  0  0  0  0  0  0  0  0  0  0  0
    8.1538    3.6247    0.2679 C   0  0  0  0  0  0  0  0  0  0  0  0
    7.4579    7.6722   -0.7245 C   0  0  0  0  0  0  0  0  0  0  0  0
    9.8809    7.7870   -0.8379 C   0  0  0  0  0  0  0  0  0  0  0  0
    9.6913    3.7111    0.2221 C   0  0  0  0  0  0  0  0  0  0  0  0
   11.1206    5.7764   -0.3608 C   0  0  0  0  0  0  0  0  0  0  0  0
    6.3194    6.9040   -0.4883 C   0  0  0  0  0  0  0  0  0  0  0  0
    5.3289    4.7787    0.0857 C   0  0  0  0  0  0  0  0  0  0  0  0
   11.1012    7.1307   -0.7095 C   0  0  0  0  0  0  0  0  0  0  0  0
   12.4139    5.0745   -0.2210 C   0  0  0  0  0  0  0  0  0  0  0  0
    5.0398    7.4800   -0.5866 C   0  0  0  0  0  0  0  0  0  0  0  0
    4.0545    5.3509   -0.0110 C   0  0  0  0  0  0  0  0  0  0  0  0
    3.9094    6.6991   -0.3460 C   0  0  0  0  0  0  0  0  0  0  0  0
    4.8884    8.8342   -0.9244 C   0  0  0  0  0  0  0  0  0  0  0  0
    2.6330    7.2650   -0.4397 C   0  0  0  0  0  0  0  0  0  0  0  0
    3.6114    9.3977   -1.0178 C   0  0  0  0  0  0  0  0  0  0  0  0
    2.4843    8.6126   -0.7750 C   0  0  0  0  0  0  0  0  0  0  0  0
    7.8104    3.3492    1.2559 H   0  0  0  0  0  0  0  0  0  0  0  0
    7.7846    2.9361   -0.4803 H   0  0  0  0  0  0  0  0  0  0  0  0
    7.3698    8.7226   -0.9895 H   0  0  0  0  0  0  0  0  0  0  0  0
    9.8455    8.8401   -1.1075 H   0  0  0  0  0  0  0  0  0  0  0  0
   10.0972    3.0457   -0.5299 H   0  0  0  0  0  0  0  0  0  0  0  0
   10.1201    3.5079    1.1951 H   0  0  0  0  0  0  0  0  0  0  0  0
    5.4330    3.7359    0.3447 H   0  0  0  0  0  0  0  0  0  0  0  0
   12.0295    7.6688   -0.8791 H   0  0  0  0  0  0  0  0  0  0  0  0
   12.2363    4.0335    0.0043 H   0  0  0  0  0  0  0  0  0  0  0  0
   12.9849    5.5269    0.5819 H   0  0  0  0  0  0  0  0  0  0  0  0
   12.9705    5.1547   -1.1484 H   0  0  0  0  0  0  0  0  0  0  0  0
    3.1772    4.7470    0.1746 H   0  0  0  0  0  0  0  0  0  0  0  0
    5.7609    9.4482   -1.1140 H   0  0  0  0  0  0  0  0  0  0  0  0
    1.7571    6.6575   -0.2518 H   0  0  0  0  0  0  0  0  0  0  0  0
    3.4955   10.4456   -1.2791 H   0  0  0  0  0  0  0  0  0  0  0  0
    1.4930    9.0491   -0.8467 H   0  0  0  0  0  0  0  0  0  0  0  0
  1  2  4  0  0  0  0
  1  3  4  0  0  0  0
  1  4  4  0  0  0  0
  2  5  4  0  0  0  0
  2  6  1  0  0  0  0
  3  7  4  0  0  0  0
  3  8  4  0  0  0  0
  4  9  1  0  0  0  0
  4 10  4  0  0  0  0
  5 11  4  0  0  0  0
  5 12  4  0  0  0  0
  6  9  1  0  0  0  0
  7 11  4  0  0  0  0
  8 13  4  0  0  0  0
 10 14  1  0  0  0  0
 10 13  4  0  0  0  0
 11 15  4  0  0  0  0
 12 16  4  0  0  0  0
 15 17  4  0  0  0  0
 15 18  4  0  0  0  0
 16 17  4  0  0  0  0
 17 19  4  0  0  0  0
 18 20  4  0  0  0  0
 19 21  4  0  0  0  0
 20 21  4  0  0  0  0
  6 22  1  0  0  0  0
  6 23  1  0  0  0  0
  7 24  1  0  0  0  0
  8 25  1  0  0  0  0
  9 26  1  0  0  0  0
  9 27  1  0  0  0  0
 12 28  1  0  0  0  0
 13 29  1  0  0  0  0
 14 30  1  0  0  0  0
 14 31  1  0  0  0  0
 14 32  1  0  0  0  0
 16 33  1  0  0  0  0
 18 34  1  0  0  0  0
 19 35  1  0  0  0  0
 20 36  1  0  0  0  0
 21 37  1  0  0  0  0
M  END
>  <Alias name>
3-Methylcholanthrene

>  <logVP>   
-5.83

$$$$
Squalane
  ChemBrain IXL

 92 91  0  0  0  0  0  0  0  0  1 V2000
    8.5439   13.3074    0.9073 C   0  0  0  0  0  0  0  0  0  0  0  0
    8.4047   11.8595    1.4393 C   0  0  0  0  0  0  0  0  0  0  0  0
    7.3980   13.6157   -0.0835 C   0  0  0  0  0  0  0  0  0  0  0  0
    9.8998   13.4664    0.1885 C   0  0  0  0  0  0  0  0  0  0  0  0
    8.4479   10.8614    0.2623 C   0  0  0  0  0  0  0  0  0  0  0  0
    6.0392   13.4589    0.6291 C   0  0  0  0  0  0  0  0  0  0  0  0
    8.3098    9.4241    0.8039 C   0  0  0  0  0  0  0  0  0  0  0  0
    4.9008   13.7866   -0.3587 C   0  0  0  0  0  0  0  0  0  0  0  0
    8.3324    8.4209   -0.3719 C   0  0  0  0  0  0  0  0  0  0  0  0
    3.5379   13.6500    0.3548 C   0  0  0  0  0  0  0  0  0  0  0  0
    9.6656    8.5510   -1.1494 C   0  0  0  0  0  0  0  0  0  0  0  0
    8.1909    6.9858    0.1760 C   0  0  0  0  0  0  0  0  0  0  0  0
    3.3528   12.1998    0.8480 C   0  0  0  0  0  0  0  0  0  0  0  0
    2.4067   14.0039   -0.6304 C   0  0  0  0  0  0  0  0  0  0  0  0
   10.8543    8.2719   -0.2043 C   0  0  0  0  0  0  0  0  0  0  0  0
   12.1740    8.4069   -0.9874 C   0  0  0  0  0  0  0  0  0  0  0  0
   13.3625    8.1237   -0.0433 C   0  0  0  0  0  0  0  0  0  0  0  0
   14.6960    8.2588   -0.8195 C   0  0  0  0  0  0  0  0  0  0  0  0
   14.8235    9.6856   -1.4008 C   0  0  0  0  0  0  0  0  0  0  0  0
   14.7315    7.2316   -1.9700 C   0  0  0  0  0  0  0  0  0  0  0  0
   14.7948   10.7174   -0.2550 C   0  0  0  0  0  0  0  0  0  0  0  0
   14.9443   12.1369   -0.8388 C   0  0  0  0  0  0  0  0  0  0  0  0
   14.8985   13.1771    0.3038 C   0  0  0  0  0  0  0  0  0  0  0  0
   16.0486   12.9092    1.3062 C   0  0  0  0  0  0  0  0  0  0  0  0
   15.0471   14.5943   -0.2872 C   0  0  0  0  0  0  0  0  0  0  0  0
   17.4082   12.9867    0.5785 C   0  0  0  0  0  0  0  0  0  0  0  0
   18.5448   12.7191    1.5862 C   0  0  0  0  0  0  0  0  0  0  0  0
   19.9089   12.8137    0.8684 C   0  0  0  0  0  0  0  0  0  0  0  0
   19.9846   11.7490   -0.2458 C   0  0  0  0  0  0  0  0  0  0  0  0
   21.0407   12.5708    1.8860 C   0  0  0  0  0  0  0  0  0  0  0  0
    8.4958   14.0001    1.7383 H   0  0  0  0  0  0  0  0  0  0  0  0
    7.4633   11.7571    1.9631 H   0  0  0  0  0  0  0  0  0  0  0  0
    9.2194   11.6473    2.1205 H   0  0  0  0  0  0  0  0  0  0  0  0
    7.4483   12.9302   -0.9194 H   0  0  0  0  0  0  0  0  0  0  0  0
    7.4993   14.6315   -0.4450 H   0  0  0  0  0  0  0  0  0  0  0  0
   10.0027   14.4844   -0.1663 H   0  0  0  0  0  0  0  0  0  0  0  0
    9.9458   12.7858   -0.6519 H   0  0  0  0  0  0  0  0  0  0  0  0
   10.7032   13.2421    0.8792 H   0  0  0  0  0  0  0  0  0  0  0  0
    9.3892   10.9608   -0.2606 H   0  0  0  0  0  0  0  0  0  0  0  0
    7.6326   11.0693   -0.4182 H   0  0  0  0  0  0  0  0  0  0  0  0
    5.9929   14.1381    1.4713 H   0  0  0  0  0  0  0  0  0  0  0  0
    5.9310   12.4416    0.9794 H   0  0  0  0  0  0  0  0  0  0  0  0
    7.3727    9.3299    1.3384 H   0  0  0  0  0  0  0  0  0  0  0  0
    9.1303    9.2115    1.4768 H   0  0  0  0  0  0  0  0  0  0  0  0
    4.9405   13.1005   -1.1958 H   0  0  0  0  0  0  0  0  0  0  0  0
    5.0181   14.8012   -0.7187 H   0  0  0  0  0  0  0  0  0  0  0  0
    7.5066    8.6322   -1.0397 H   0  0  0  0  0  0  0  0  0  0  0  0
    3.5037   14.3259    1.2002 H   0  0  0  0  0  0  0  0  0  0  0  0
    9.6780    7.8366   -1.9632 H   0  0  0  0  0  0  0  0  0  0  0  0
    9.7526    9.5525   -1.5501 H   0  0  0  0  0  0  0  0  0  0  0  0
    9.0066    6.7758    0.8557 H   0  0  0  0  0  0  0  0  0  0  0  0
    8.2154    6.2814   -0.6462 H   0  0  0  0  0  0  0  0  0  0  0  0
    7.2496    6.8923    0.7032 H   0  0  0  0  0  0  0  0  0  0  0  0
    4.1373   11.9541    1.5519 H   0  0  0  0  0  0  0  0  0  0  0  0
    3.3995   11.5226    0.0041 H   0  0  0  0  0  0  0  0  0  0  0  0
    2.3898   12.1045    1.3342 H   0  0  0  0  0  0  0  0  0  0  0  0
    2.4401   13.3283   -1.4763 H   0  0  0  0  0  0  0  0  0  0  0  0
    1.4504   13.9098   -0.1309 H   0  0  0  0  0  0  0  0  0  0  0  0
    2.5346   15.0221   -0.9764 H   0  0  0  0  0  0  0  0  0  0  0  0
   10.8445    8.9848    0.6097 H   0  0  0  0  0  0  0  0  0  0  0  0
   10.7726    7.2686    0.1931 H   0  0  0  0  0  0  0  0  0  0  0  0
   12.1828    7.6962   -1.8034 H   0  0  0  0  0  0  0  0  0  0  0  0
   12.2568    9.4111   -1.3821 H   0  0  0  0  0  0  0  0  0  0  0  0
   13.3486    8.8320    0.7747 H   0  0  0  0  0  0  0  0  0  0  0  0
   13.2768    7.1186    0.3508 H   0  0  0  0  0  0  0  0  0  0  0  0
   15.5228    8.0708   -0.1460 H   0  0  0  0  0  0  0  0  0  0  0  0
   15.7595    9.7718   -1.9387 H   0  0  0  0  0  0  0  0  0  0  0  0
   14.0011    9.8752   -2.0782 H   0  0  0  0  0  0  0  0  0  0  0  0
   15.6725    7.3155   -2.4993 H   0  0  0  0  0  0  0  0  0  0  0  0
   14.6333    6.2322   -1.5646 H   0  0  0  0  0  0  0  0  0  0  0  0
   13.9152    7.4256   -2.6536 H   0  0  0  0  0  0  0  0  0  0  0  0
   13.8541   10.6433    0.2749 H   0  0  0  0  0  0  0  0  0  0  0  0
   15.6107   10.5196    0.4280 H   0  0  0  0  0  0  0  0  0  0  0  0
   15.8889   12.2146   -1.3612 H   0  0  0  0  0  0  0  0  0  0  0  0
   14.1338   12.3280   -1.5312 H   0  0  0  0  0  0  0  0  0  0  0  0
   13.9493   13.1020    0.8197 H   0  0  0  0  0  0  0  0  0  0  0  0
   16.0193   13.6523    2.0934 H   0  0  0  0  0  0  0  0  0  0  0  0
   15.9278   11.9243    1.7380 H   0  0  0  0  0  0  0  0  0  0  0  0
   14.2317   14.7860   -0.9736 H   0  0  0  0  0  0  0  0  0  0  0  0
   15.0239   15.3235    0.5132 H   0  0  0  0  0  0  0  0  0  0  0  0
   15.9883   14.6689   -0.8163 H   0  0  0  0  0  0  0  0  0  0  0  0
   17.4401   12.2437   -0.2064 H   0  0  0  0  0  0  0  0  0  0  0  0
   17.5328   13.9720    0.1488 H   0  0  0  0  0  0  0  0  0  0  0  0
   18.5036   13.4561    2.3786 H   0  0  0  0  0  0  0  0  0  0  0  0
   18.4270   11.7288    2.0086 H   0  0  0  0  0  0  0  0  0  0  0  0
   20.0206   13.7993    0.4339 H   0  0  0  0  0  0  0  0  0  0  0  0
   20.9482   11.8085   -0.7365 H   0  0  0  0  0  0  0  0  0  0  0  0
   19.8603   10.7640    0.1870 H   0  0  0  0  0  0  0  0  0  0  0  0
   19.2002   11.9267   -0.9699 H   0  0  0  0  0  0  0  0  0  0  0  0
   20.9896   13.3183    2.6680 H   0  0  0  0  0  0  0  0  0  0  0  0
   21.9980   12.6382    1.3842 H   0  0  0  0  0  0  0  0  0  0  0  0
   20.9298   11.5852    2.3211 H   0  0  0  0  0  0  0  0  0  0  0  0
  1  2  1  0  0  0  0
  1  3  1  0  0  0  0
  1  4  1  0  0  0  0
  2  5  1  0  0  0  0
  3  6  1  0  0  0  0
  5  7  1  0  0  0  0
  6  8  1  0  0  0  0
  7  9  1  0  0  0  0
  8 10  1  0  0  0  0
  9 11  1  0  0  0  0
  9 12  1  0  0  0  0
 10 13  1  0  0  0  0
 10 14  1  0  0  0  0
 11 15  1  0  0  0  0
 15 16  1  0  0  0  0
 16 17  1  0  0  0  0
 17 18  1  0  0  0  0
 18 19  1  0  0  0  0
 18 20  1  0  0  0  0
 19 21  1  0  0  0  0
 21 22  1  0  0  0  0
 22 23  1  0  0  0  0
 23 24  1  0  0  0  0
 23 25  1  0  0  0  0
 24 26  1  0  0  0  0
 26 27  1  0  0  0  0
 27 28  1  0  0  0  0
 28 29  1  0  0  0  0
 28 30  1  0  0  0  0
  1 31  1  0  0  0  0
  2 32  1  0  0  0  0
  2 33  1  0  0  0  0
  3 34  1  0  0  0  0
  3 35  1  0  0  0  0
  4 36  1  0  0  0  0
  4 37  1  0  0  0  0
  4 38  1  0  0  0  0
  5 39  1  0  0  0  0
  5 40  1  0  0  0  0
  6 41  1  0  0  0  0
  6 42  1  0  0  0  0
  7 43  1  0  0  0  0
  7 44  1  0  0  0  0
  8 45  1  0  0  0  0
  8 46  1  0  0  0  0
  9 47  1  0  0  0  0
 10 48  1  0  0  0  0
 11 49  1  0  0  0  0
 11 50  1  0  0  0  0
 12 51  1  0  0  0  0
 12 52  1  0  0  0  0
 12 53  1  0  0  0  0
 13 54  1  0  0  0  0
 13 55  1  0  0  0  0
 13 56  1  0  0  0  0
 14 57  1  0  0  0  0
 14 58  1  0  0  0  0
 14 59  1  0  0  0  0
 15 60  1  0  0  0  0
 15 61  1  0  0  0  0
 16 62  1  0  0  0  0
 16 63  1  0  0  0  0
 17 64  1  0  0  0  0
 17 65  1  0  0  0  0
 18 66  1  0  0  0  0
 19 67  1  0  0  0  0
 19 68  1  0  0  0  0
 20 69  1  0  0  0  0
 20 70  1  0  0  0  0
 20 71  1  0  0  0  0
 21 72  1  0  0  0  0
 21 73  1  0  0  0  0
 22 74  1  0  0  0  0
 22 75  1  0  0  0  0
 23 76  1  0  0  0  0
 24 77  1  0  0  0  0
 24 78  1  0  0  0  0
 25 79  1  0  0  0  0
 25 80  1  0  0  0  0
 25 81  1  0  0  0  0
 26 82  1  0  0  0  0
 26 83  1  0  0  0  0
 27 84  1  0  0  0  0
 27 85  1  0  0  0  0
 28 86  1  0  0  0  0
 29 87  1  0  0  0  0
 29 88  1  0  0  0  0
 29 89  1  0  0  0  0
 30 90  1  0  0  0  0
 30 91  1  0  0  0  0
 30 92  1  0  0  0  0
M  END
>  <Alias name>
Dodecahydrosqualene

>  <logVP>   
-5.824

$$$$
Decachlorodiphenyl ether
  ChemBrain IXL

 23 24  0  0  0  0  0  0  0  0  1 V2000
    7.9691    6.0095    0.6532 C   0  0  0  0  0  0  0  0  0  0  0  0
    9.2948    6.3680    0.8982 C   0  0  0  0  0  0  0  0  0  0  0  0
   10.3313    5.6810    0.2661 C   0  0  0  0  0  0  0  0  0  0  0  0
   10.0421    4.6369   -0.6127 C   0  0  0  0  0  0  0  0  0  0  0  0
    8.7164    4.2789   -0.8583 C   0  0  0  0  0  0  0  0  0  0  0  0
    7.6802    4.9593   -0.2184 C   0  0  0  0  0  0  0  0  0  0  0  0
    6.2840    4.5696   -0.4626 O   0  0  0  0  0  0  0  0  0  0  0  0
    3.4958    7.7883   -0.5793 C   0  0  0  0  0  0  0  0  0  0  0  0
    4.7869    7.9655   -1.0772 C   0  0  0  0  0  0  0  0  0  0  0  0
    5.7024    6.9139   -1.0316 C   0  0  0  0  0  0  0  0  0  0  0  0
    5.3247    5.6831   -0.4945 C   0  0  0  0  0  0  0  0  0  0  0  0
    4.0368    5.5089    0.0122 C   0  0  0  0  0  0  0  0  0  0  0  0
    3.1210    6.5602   -0.0340 C   0  0  0  0  0  0  0  0  0  0  0  0
    2.3241    9.1322   -0.6401 Cl  0  0  0  0  0  0  0  0  0  0  0  0
   12.0268    6.1376    0.5815 Cl  0  0  0  0  0  0  0  0  0  0  0  0
    9.6645    7.7049    2.0200 Cl  0  0  0  0  0  0  0  0  0  0  0  0
    6.6431    6.8940    1.4545 Cl  0  0  0  0  0  0  0  0  0  0  0  0
    5.2671    9.5368   -1.7721 Cl  0  0  0  0  0  0  0  0  0  0  0  0
    3.5608    3.9418    0.7194 Cl  0  0  0  0  0  0  0  0  0  0  0  0
    8.3461    2.9509   -1.9905 Cl  0  0  0  0  0  0  0  0  0  0  0  0
   11.3676    3.7596   -1.4227 Cl  0  0  0  0  0  0  0  0  0  0  0  0
    1.4705    6.3342    0.6044 Cl  0  0  0  0  0  0  0  0  0  0  0  0
    7.3562    7.1432   -1.6602 Cl  0  0  0  0  0  0  0  0  0  0  0  0
  1  2  4  0  0  0  0
  2  3  4  0  0  0  0
  3  4  4  0  0  0  0
  4  5  4  0  0  0  0
  5  6  4  0  0  0  0
  6  1  4  0  0  0  0
  6  7  1  0  0  0  0
  8  9  4  0  0  0  0
  9 10  4  0  0  0  0
 10 11  4  0  0  0  0
 11 12  4  0  0  0  0
 12 13  4  0  0  0  0
 13  8  4  0  0  0  0
 11  7  1  0  0  0  0
  8 14  1  0  0  0  0
  3 15  1  0  0  0  0
  2 16  1  0  0  0  0
  1 17  1  0  0  0  0
  9 18  1  0  0  0  0
 12 19  1  0  0  0  0
  5 20  1  0  0  0  0
  4 21  1  0  0  0  0
 13 22  1  0  0  0  0
 10 23  1  0  0  0  0
M  END
>  <Alias name>
Decachlorodiphenyl ether

>  <logVP>   
-5.801

$$$$
Fenoxycarb
  ChemBrain IXL

 41 42  0  0  0  0  0  0  0  0  1 V2000
    9.3170    9.8041   -0.7916 C   0  0  0  0  0  0  0  0  0  0  0  0
    8.5317   10.8362   -0.2792 C   0  0  0  0  0  0  0  0  0  0  0  0
    7.1798   10.6185   -0.0120 C   0  0  0  0  0  0  0  0  0  0  0  0
    6.6105    9.3662   -0.2570 C   0  0  0  0  0  0  0  0  0  0  0  0
    7.3977    8.3351   -0.7714 C   0  0  0  0  0  0  0  0  0  0  0  0
    8.7499    8.5536   -1.0380 C   0  0  0  0  0  0  0  0  0  0  0  0
    3.2805   11.8710    2.6869 C   0  0  0  0  0  0  0  0  0  0  0  0
    2.5123   11.0631    1.8487 C   0  0  0  0  0  0  0  0  0  0  0  0
    3.1354   10.1672    0.9790 C   0  0  0  0  0  0  0  0  0  0  0  0
    4.5278   10.0783    0.9456 C   0  0  0  0  0  0  0  0  0  0  0  0
    5.2957   10.8876    1.7870 C   0  0  0  0  0  0  0  0  0  0  0  0
    4.6718   11.7829    2.6562 C   0  0  0  0  0  0  0  0  0  0  0  0
    5.1789    9.1252    0.0218 O   0  0  0  0  0  0  0  0  0  0  0  0
   10.7420   10.0352   -1.0724 O   0  0  0  0  0  0  0  0  0  0  0  0
   11.4762    8.8623   -1.5680 C   0  0  0  0  0  0  0  0  0  0  0  0
   11.4186    7.7390   -0.5143 C   0  0  0  0  0  0  0  0  0  0  0  0
   12.1506    6.5637   -1.0085 N   0  0  0  0  0  0  0  0  0  0  0  0
   13.5159    6.7145   -1.5325 C   0  0  0  0  0  0  0  0  0  0  0  0
   14.0405    7.8156   -1.5605 O   0  0  0  0  0  0  0  0  0  0  0  0
   14.2489    5.5376   -2.0225 O   0  0  0  0  0  0  0  0  0  0  0  0
   15.6029    5.8122   -2.5256 C   0  0  0  0  0  0  0  0  0  0  0  0
   16.4564    6.4240   -1.3975 C   0  0  0  0  0  0  0  0  0  0  0  0
    8.9703   11.8048   -0.0893 H   0  0  0  0  0  0  0  0  0  0  0  0
    6.5759   11.4199    0.3826 H   0  0  0  0  0  0  0  0  0  0  0  0
    6.9600    7.3666   -0.9627 H   0  0  0  0  0  0  0  0  0  0  0  0
    9.3576    7.7542   -1.4354 H   0  0  0  0  0  0  0  0  0  0  0  0
    2.7980   12.5642    3.3601 H   0  0  0  0  0  0  0  0  0  0  0  0
    1.4348   11.1311    1.8729 H   0  0  0  0  0  0  0  0  0  0  0  0
    2.5394    9.5422    0.3308 H   0  0  0  0  0  0  0  0  0  0  0  0
    6.3716   10.8212    1.7679 H   0  0  0  0  0  0  0  0  0  0  0  0
    5.2668   12.4077    3.3061 H   0  0  0  0  0  0  0  0  0  0  0  0
   12.5059    9.1325   -1.7503 H   0  0  0  0  0  0  0  0  0  0  0  0
   11.0262    8.5176   -2.4872 H   0  0  0  0  0  0  0  0  0  0  0  0
   10.3888    7.4705   -0.3306 H   0  0  0  0  0  0  0  0  0  0  0  0
   11.8699    8.0839    0.4044 H   0  0  0  0  0  0  0  0  0  0  0  0
   11.6867    5.5888   -0.9832 H   0  0  0  0  0  0  0  0  0  0  0  0
   15.5463    6.5064   -3.3510 H   0  0  0  0  0  0  0  0  0  0  0  0
   16.0561    4.8909   -2.8605 H   0  0  0  0  0  0  0  0  0  0  0  0
   17.4511    6.6248   -1.7672 H   0  0  0  0  0  0  0  0  0  0  0  0
   16.5125    5.7301   -0.5718 H   0  0  0  0  0  0  0  0  0  0  0  0
   16.0037    7.3457   -1.0630 H   0  0  0  0  0  0  0  0  0  0  0  0
  1  2  4  0  0  0  0
  2  3  4  0  0  0  0
  3  4  4  0  0  0  0
  4  5  4  0  0  0  0
  5  6  4  0  0  0  0
  6  1  4  0  0  0  0
  7  8  4  0  0  0  0
  8  9  4  0  0  0  0
  9 10  4  0  0  0  0
 10 11  4  0  0  0  0
 11 12  4  0  0  0  0
 12  7  4  0  0  0  0
  4 13  1  0  0  0  0
 10 13  1  0  0  0  0
  1 14  1  0  0  0  0
 14 15  1  0  0  0  0
 15 16  1  0  0  0  0
 16 17  1  0  0  0  0
 18 19  2  0  0  0  0
 18 20  1  0  0  0  0
 18 17  1  0  0  0  0
 20 21  1  0  0  0  0
 21 22  1  0  0  0  0
  2 23  1  0  0  0  0
  3 24  1  0  0  0  0
  5 25  1  0  0  0  0
  6 26  1  0  0  0  0
  7 27  1  0  0  0  0
  8 28  1  0  0  0  0
  9 29  1  0  0  0  0
 11 30  1  0  0  0  0
 12 31  1  0  0  0  0
 15 32  1  0  0  0  0
 15 33  1  0  0  0  0
 16 34  1  0  0  0  0
 16 35  1  0  0  0  0
 17 36  1  0  0  0  0
 21 37  1  0  0  0  0
 21 38  1  0  0  0  0
 22 39  1  0  0  0  0
 22 40  1  0  0  0  0
 22 41  1  0  0  0  0
M  END
>  <Alias name>
Fenoxycarb

>  <logVP>   
-5.77

$$$$
1,2,3,4,6,7,8-Heptachlorodibenzofuran
  ChemBrain IXL

 21 23  0  0  0  0  0  0  0  0  1 V2000
    3.7645    5.0193   -0.0433 C   0  0  0  0  0  0  0  0  0  0  0  0
    3.2830    6.3240   -0.0654 C   0  0  0  0  0  0  0  0  0  0  0  0
    4.1845    7.3880   -0.0526 C   0  0  0  0  0  0  0  0  0  0  0  0
    5.5400    7.1124   -0.0201 C   0  0  0  0  0  0  0  0  0  0  0  0
    5.9724    5.9140    0.0007 C   0  0  0  0  0  0  0  0  0  0  0  0
    5.1357    4.8082   -0.0102 C   0  0  0  0  0  0  0  0  0  0  0  0
    7.3266    5.9319    0.0326 C   0  0  0  0  0  0  0  0  0  0  0  0
    7.7251    7.1423    0.0291 C   0  0  0  0  0  0  0  0  0  0  0  0
    9.0768    7.4530    0.0553 C   0  0  0  0  0  0  0  0  0  0  0  0
   10.0019    6.4107    0.0841 C   0  0  0  0  0  0  0  0  0  0  0  0
    9.5504    5.0968    0.0908 C   0  0  0  0  0  0  0  0  0  0  0  0
    8.1882    4.8532    0.0652 C   0  0  0  0  0  0  0  0  0  0  0  0
    6.6227    7.9941   -0.0040 O   0  0  0  0  0  0  0  0  0  0  0  0
   10.7060    3.7386    0.1318 Cl  0  0  0  0  0  0  0  0  0  0  0  0
    2.6322    3.6342   -0.0573 Cl  0  0  0  0  0  0  0  0  0  0  0  0
    3.6038    9.0690   -0.0776 Cl  0  0  0  0  0  0  0  0  0  0  0  0
    9.6191    9.1494    0.0524 Cl  0  0  0  0  0  0  0  0  0  0  0  0
    1.5269    6.6289   -0.1097 Cl  0  0  0  0  0  0  0  0  0  0  0  0
   11.7514    6.7543    0.1121 Cl  0  0  0  0  0  0  0  0  0  0  0  0
    7.5656    3.1823    0.0745 Cl  0  0  0  0  0  0  0  0  0  0  0  0
    5.5430    3.8049    0.0068 H   0  0  0  0  0  0  0  0  0  0  0  0
  1  2  4  0  0  0  0
  2  3  4  0  0  0  0
  3  4  4  0  0  0  0
  4  5  4  0  0  0  0
  5  6  4  0  0  0  0
  6  1  4  0  0  0  0
  7  8  4  0  0  0  0
  8  9  4  0  0  0  0
  9 10  4  0  0  0  0
 10 11  4  0  0  0  0
 11 12  4  0  0  0  0
 12  7  4  0  0  0  0
  4 13  1  0  0  0  0
 13  8  1  0  0  0  0
  5  7  1  0  0  0  0
 11 14  1  0  0  0  0
  1 15  1  0  0  0  0
  3 16  1  0  0  0  0
  9 17  1  0  0  0  0
  2 18  1  0  0  0  0
 10 19  1  0  0  0  0
 12 20  1  0  0  0  0
  6 21  1  0  0  0  0
M  END
>  <Alias name>
1,2,3,4,6,7,8-Heptachlorodibenzofuran

>  <logVP>   
-5.714

$$$$
Deltamethrin
  ChemBrain IXL

 47 49  0  0  0  0  0  0  0  0  1 V2000
   10.1140    9.8377    0.2763 C   0  0  0  0  0  0  0  0  0  0  0  0
    9.1674   10.8355    0.0408 C   0  0  0  0  0  0  0  0  0  0  0  0
    9.6963    8.5521    0.6316 C   0  0  0  0  0  0  0  0  0  0  0  0
    7.8083   10.5611    0.2004 C   0  0  0  0  0  0  0  0  0  0  0  0
    8.3357    8.2781    0.7966 C   0  0  0  0  0  0  0  0  0  0  0  0
    7.3926    9.2832    0.5778 C   0  0  0  0  0  0  0  0  0  0  0  0
   11.5526   10.1439    0.1511 O   0  0  0  0  0  0  0  0  0  0  0  0
   12.4152    9.0038   -0.2124 C   0  0  0  0  0  0  0  0  0  0  0  0
   13.7835    9.0510    0.0589 C   0  0  0  0  0  0  0  0  0  0  0  0
   11.8669    7.8770   -0.8284 C   0  0  0  0  0  0  0  0  0  0  0  0
   14.5967    7.9614   -0.2562 C   0  0  0  0  0  0  0  0  0  0  0  0
   12.6805    6.7873   -1.1433 C   0  0  0  0  0  0  0  0  0  0  0  0
   14.0449    6.8290   -0.8556 C   0  0  0  0  0  0  0  0  0  0  0  0
    7.8932    6.9198    1.2052 C   0  0  0  0  0  0  0  0  0  0  0  0
    8.7767    5.8629    0.5146 C   0  0  0  0  0  0  0  0  0  0  0  0
    6.4858    6.7153    0.8118 O   0  0  0  0  0  0  0  0  0  0  0  0
    5.9113    5.4162    1.2113 C   0  0  0  0  0  0  0  0  0  0  0  0
    6.6026    4.6011    1.7994 O   0  0  0  0  0  0  0  0  0  0  0  0
    4.4943    5.0970    0.9008 C   0  0  0  0  0  0  0  0  0  0  0  0
    3.5322    6.3011    0.8613 C   0  0  0  0  0  0  0  0  0  0  0  0
    4.1472    7.6176    1.1393 C   0  0  0  0  0  0  0  0  0  0  0  0
    3.3766    8.6613    1.4541 C   0  0  0  0  0  0  0  0  0  0  0  0
    4.1770   10.3830    1.7938 Br  0  0  0  0  0  0  0  0  0  0  0  0
    1.4628    8.4476    1.5692 Br  0  0  0  0  0  0  0  0  0  0  0  0
    3.9658    5.6171   -0.4509 C   0  0  0  0  0  0  0  0  0  0  0  0
    4.9798    6.3953   -1.3107 C   0  0  0  0  0  0  0  0  0  0  0  0
    2.8960    4.7393   -1.1333 C   0  0  0  0  0  0  0  0  0  0  0  0
    9.4405    5.0685   -0.0044 N   0  0  0  0  0  0  0  0  0  0  0  0
    9.4877   11.8236   -0.2660 H   0  0  0  0  0  0  0  0  0  0  0  0
   10.4278    7.7672    0.7792 H   0  0  0  0  0  0  0  0  0  0  0  0
    7.0756   11.3405    0.0312 H   0  0  0  0  0  0  0  0  0  0  0  0
    6.3376    9.0717    0.7010 H   0  0  0  0  0  0  0  0  0  0  0  0
   14.2145    9.9336    0.5142 H   0  0  0  0  0  0  0  0  0  0  0  0
   10.8099    7.8480   -1.0622 H   0  0  0  0  0  0  0  0  0  0  0  0
   15.6565    7.9948   -0.0353 H   0  0  0  0  0  0  0  0  0  0  0  0
   12.2527    5.9088   -1.6112 H   0  0  0  0  0  0  0  0  0  0  0  0
   14.6760    5.9821   -1.0975 H   0  0  0  0  0  0  0  0  0  0  0  0
    7.9847    6.8193    2.2795 H   0  0  0  0  0  0  0  0  0  0  0  0
    4.0641    4.1652    1.2470 H   0  0  0  0  0  0  0  0  0  0  0  0
    2.5179    6.1008    1.1843 H   0  0  0  0  0  0  0  0  0  0  0  0
    5.2225    7.7344    1.0880 H   0  0  0  0  0  0  0  0  0  0  0  0
    5.1686    7.3616   -0.8605 H   0  0  0  0  0  0  0  0  0  0  0  0
    4.5773    6.5334   -2.3070 H   0  0  0  0  0  0  0  0  0  0  0  0
    5.9060    5.8372   -1.3699 H   0  0  0  0  0  0  0  0  0  0  0  0
    3.3811    3.9930   -1.7505 H   0  0  0  0  0  0  0  0  0  0  0  0
    2.2961    4.2478   -0.3772 H   0  0  0  0  0  0  0  0  0  0  0  0
    2.2594    5.3606   -1.7515 H   0  0  0  0  0  0  0  0  0  0  0  0
  2  1  4  0  0  0  0
  3  1  4  0  0  0  0
  4  2  4  0  0  0  0
  5  3  4  0  0  0  0
  6  4  4  0  0  0  0
  6  5  4  0  0  0  0
  7  1  1  0  0  0  0
  9  8  4  0  0  0  0
 10  8  4  0  0  0  0
 11  9  4  0  0  0  0
 12 10  4  0  0  0  0
 13 11  4  0  0  0  0
 13 12  4  0  0  0  0
  7  8  1  0  0  0  0
 14  5  1  0  0  0  0
 15 14  1  0  0  0  0
 16 14  1  0  0  0  0
 17 16  1  0  0  0  0
 18 17  2  0  0  0  0
 19 17  1  0  0  0  0
 20 19  1  0  0  0  0
 21 20  1  0  0  0  0
 22 21  2  0  0  0  0
 23 22  1  0  0  0  0
 24 22  1  0  0  0  0
 20 25  1  0  0  0  0
 25 19  1  0  0  0  0
 25 26  1  0  0  0  0
 25 27  1  0  0  0  0
 15 28  3  0  0  0  0
  2 29  1  0  0  0  0
  3 30  1  0  0  0  0
  4 31  1  0  0  0  0
  6 32  1  0  0  0  0
  9 33  1  0  0  0  0
 10 34  1  0  0  0  0
 11 35  1  0  0  0  0
 12 36  1  0  0  0  0
 13 37  1  0  0  0  0
 14 38  1  0  0  0  0
 19 39  1  0  0  0  0
 20 40  1  0  0  0  0
 21 41  1  0  0  0  0
 26 42  1  0  0  0  0
 26 43  1  0  0  0  0
 26 44  1  0  0  0  0
 27 45  1  0  0  0  0
 27 46  1  0  0  0  0
 27 47  1  0  0  0  0
M  END
>  <Alias name>
Deltamethrin

>  <logVP>   
-5.699

$$$$
Hexacosane
  ChemBrain IXL

 80 79  0  0  0  0  0  0  0  0  1 V2000
    5.2232   18.2814    6.5712 C   0  0  0  0  0  0  0  0  0  0  0  0
    5.7653   16.8896    6.1916 C   0  0  0  0  0  0  0  0  0  0  0  0
    6.9089   17.0445    5.1702 C   0  0  0  0  0  0  0  0  0  0  0  0
    7.4522   15.6528    4.7922 C   0  0  0  0  0  0  0  0  0  0  0  0
    8.5961   15.8077    3.7711 C   0  0  0  0  0  0  0  0  0  0  0  0
    9.1413   14.4161    3.3953 C   0  0  0  0  0  0  0  0  0  0  0  0
   10.2858   14.5708    2.3749 C   0  0  0  0  0  0  0  0  0  0  0  0
   10.8335   13.1793    2.0024 C   0  0  0  0  0  0  0  0  0  0  0  0
   11.9790   13.3340    0.9831 C   0  0  0  0  0  0  0  0  0  0  0  0
   12.5299   11.9427    0.6143 C   0  0  0  0  0  0  0  0  0  0  0  0
   13.6767   12.0972   -0.4035 C   0  0  0  0  0  0  0  0  0  0  0  0
   14.2308   10.7062   -0.7682 C   0  0  0  0  0  0  0  0  0  0  0  0
   15.3790   10.8606   -1.7844 C   0  0  0  0  0  0  0  0  0  0  0  0
   15.9365    9.4699   -2.1450 C   0  0  0  0  0  0  0  0  0  0  0  0
   17.0861    9.6242   -3.1597 C   0  0  0  0  0  0  0  0  0  0  0  0
   17.6465    8.2337   -3.5167 C   0  0  0  0  0  0  0  0  0  0  0  0
   18.7971    8.3881   -4.5302 C   0  0  0  0  0  0  0  0  0  0  0  0
   19.3599    6.9977   -4.8843 C   0  0  0  0  0  0  0  0  0  0  0  0
   20.5112    7.1520   -5.8970 C   0  0  0  0  0  0  0  0  0  0  0  0
   21.0755    5.7619   -6.2492 C   0  0  0  0  0  0  0  0  0  0  0  0
   22.2271    5.9161   -7.2616 C   0  0  0  0  0  0  0  0  0  0  0  0
   22.7923    4.5257   -7.6129 C   0  0  0  0  0  0  0  0  0  0  0  0
   23.9458    4.6855   -8.6230 C   0  0  0  0  0  0  0  0  0  0  0  0
    4.0796   18.1264    7.5925 C   0  0  0  0  0  0  0  0  0  0  0  0
    3.5380   19.5185    7.9729 C   0  0  0  0  0  0  0  0  0  0  0  0
    2.3968   19.3584    8.9967 C   0  0  0  0  0  0  0  0  0  0  0  0
    6.0192   18.8721    7.0075 H   0  0  0  0  0  0  0  0  0  0  0  0
    4.8501   18.7777    5.6839 H   0  0  0  0  0  0  0  0  0  0  0  0
    4.9693   16.2988    5.7554 H   0  0  0  0  0  0  0  0  0  0  0  0
    6.1386   16.3933    7.0789 H   0  0  0  0  0  0  0  0  0  0  0  0
    7.7044   17.6363    5.6061 H   0  0  0  0  0  0  0  0  0  0  0  0
    6.5354   17.5397    4.2824 H   0  0  0  0  0  0  0  0  0  0  0  0
    6.6569   15.0610    4.3562 H   0  0  0  0  0  0  0  0  0  0  0  0
    7.8256   15.1577    5.6801 H   0  0  0  0  0  0  0  0  0  0  0  0
    9.3906   16.4011    4.2064 H   0  0  0  0  0  0  0  0  0  0  0  0
    8.2224   16.3011    2.8824 H   0  0  0  0  0  0  0  0  0  0  0  0
    8.3470   13.8226    2.9597 H   0  0  0  0  0  0  0  0  0  0  0  0
    9.5145   13.9226    4.2842 H   0  0  0  0  0  0  0  0  0  0  0  0
   11.0790   15.1663    2.8098 H   0  0  0  0  0  0  0  0  0  0  0  0
    9.9121   15.0619    1.4850 H   0  0  0  0  0  0  0  0  0  0  0  0
   10.0406   12.5839    1.5668 H   0  0  0  0  0  0  0  0  0  0  0  0
   11.2065   12.6881    2.8926 H   0  0  0  0  0  0  0  0  0  0  0  0
   12.7706   13.9319    1.4177 H   0  0  0  0  0  0  0  0  0  0  0  0
   11.6056   13.8224    0.0916 H   0  0  0  0  0  0  0  0  0  0  0  0
   11.7387   11.3449    0.1788 H   0  0  0  0  0  0  0  0  0  0  0  0
   12.9023   11.4541    1.5062 H   0  0  0  0  0  0  0  0  0  0  0  0
   14.4663   12.6977    0.0309 H   0  0  0  0  0  0  0  0  0  0  0  0
   13.3037   12.5829   -1.2968 H   0  0  0  0  0  0  0  0  0  0  0  0
   13.4416   10.1059   -1.2036 H   0  0  0  0  0  0  0  0  0  0  0  0
   14.6027   10.2203    0.1254 H   0  0  0  0  0  0  0  0  0  0  0  0
   16.1668   11.4636   -1.3500 H   0  0  0  0  0  0  0  0  0  0  0  0
   15.0066   11.3436   -2.6794 H   0  0  0  0  0  0  0  0  0  0  0  0
   15.1491    8.8670   -2.5804 H   0  0  0  0  0  0  0  0  0  0  0  0
   16.3079    8.9867   -1.2497 H   0  0  0  0  0  0  0  0  0  0  0  0
   17.8721   10.2295   -2.7253 H   0  0  0  0  0  0  0  0  0  0  0  0
   16.7142   10.1047   -4.0563 H   0  0  0  0  0  0  0  0  0  0  0  0
   16.8608    7.6286   -3.9519 H   0  0  0  0  0  0  0  0  0  0  0  0
   18.0175    7.7531   -2.6199 H   0  0  0  0  0  0  0  0  0  0  0  0
   19.5818    8.9951   -4.0958 H   0  0  0  0  0  0  0  0  0  0  0  0
   18.4257    8.8666   -5.4280 H   0  0  0  0  0  0  0  0  0  0  0  0
   18.5754    6.3908   -5.3192 H   0  0  0  0  0  0  0  0  0  0  0  0
   19.7307    6.5191   -3.9863 H   0  0  0  0  0  0  0  0  0  0  0  0
   21.2949    7.7603   -5.4626 H   0  0  0  0  0  0  0  0  0  0  0  0
   20.1401    7.6292   -6.7956 H   0  0  0  0  0  0  0  0  0  0  0  0
   20.2919    5.1536   -6.6837 H   0  0  0  0  0  0  0  0  0  0  0  0
   21.4465    5.2847   -5.3505 H   0  0  0  0  0  0  0  0  0  0  0  0
   23.0104    6.5250   -6.8273 H   0  0  0  0  0  0  0  0  0  0  0  0
   21.8560    6.3927   -8.1606 H   0  0  0  0  0  0  0  0  0  0  0  0
   22.0089    3.9172   -8.0474 H   0  0  0  0  0  0  0  0  0  0  0  0
   23.1651    4.0575   -6.7104 H   0  0  0  0  0  0  0  0  0  0  0  0
   24.4720    5.6092   -8.4156 H   0  0  0  0  0  0  0  0  0  0  0  0
   23.5514    4.7141   -9.6312 H   0  0  0  0  0  0  0  0  0  0  0  0
   24.6384    3.8603   -8.5132 H   0  0  0  0  0  0  0  0  0  0  0  0
    3.2834   17.5361    7.1560 H   0  0  0  0  0  0  0  0  0  0  0  0
    4.4527   17.6294    8.4795 H   0  0  0  0  0  0  0  0  0  0  0  0
    4.3382   20.1010    8.4125 H   0  0  0  0  0  0  0  0  0  0  0  0
    3.1649   20.0150    7.0857 H   0  0  0  0  0  0  0  0  0  0  0  0
    2.6076   18.5059    9.6307 H   0  0  0  0  0  0  0  0  0  0  0  0
    2.3406   20.2450    9.6160 H   0  0  0  0  0  0  0  0  0  0  0  0
    1.4581   19.1999    8.4804 H   0  0  0  0  0  0  0  0  0  0  0  0
  1  2  1  0  0  0  0
  2  3  1  0  0  0  0
  3  4  1  0  0  0  0
  4  5  1  0  0  0  0
  5  6  1  0  0  0  0
  6  7  1  0  0  0  0
  7  8  1  0  0  0  0
  8  9  1  0  0  0  0
  9 10  1  0  0  0  0
 10 11  1  0  0  0  0
 11 12  1  0  0  0  0
 12 13  1  0  0  0  0
 13 14  1  0  0  0  0
 14 15  1  0  0  0  0
 15 16  1  0  0  0  0
 16 17  1  0  0  0  0
 17 18  1  0  0  0  0
 18 19  1  0  0  0  0
 19 20  1  0  0  0  0
 20 21  1  0  0  0  0
 21 22  1  0  0  0  0
 22 23  1  0  0  0  0
  1 24  1  0  0  0  0
 24 25  1  0  0  0  0
 25 26  1  0  0  0  0
  1 27  1  0  0  0  0
  1 28  1  0  0  0  0
  2 29  1  0  0  0  0
  2 30  1  0  0  0  0
  3 31  1  0  0  0  0
  3 32  1  0  0  0  0
  4 33  1  0  0  0  0
  4 34  1  0  0  0  0
  5 35  1  0  0  0  0
  5 36  1  0  0  0  0
  6 37  1  0  0  0  0
  6 38  1  0  0  0  0
  7 39  1  0  0  0  0
  7 40  1  0  0  0  0
  8 41  1  0  0  0  0
  8 42  1  0  0  0  0
  9 43  1  0  0  0  0
  9 44  1  0  0  0  0
 10 45  1  0  0  0  0
 10 46  1  0  0  0  0
 11 47  1  0  0  0  0
 11 48  1  0  0  0  0
 12 49  1  0  0  0  0
 12 50  1  0  0  0  0
 13 51  1  0  0  0  0
 13 52  1  0  0  0  0
 14 53  1  0  0  0  0
 14 54  1  0  0  0  0
 15 55  1  0  0  0  0
 15 56  1  0  0  0  0
 16 57  1  0  0  0  0
 16 58  1  0  0  0  0
 17 59  1  0  0  0  0
 17 60  1  0  0  0  0
 18 61  1  0  0  0  0
 18 62  1  0  0  0  0
 19 63  1  0  0  0  0
 19 64  1  0  0  0  0
 20 65  1  0  0  0  0
 20 66  1  0  0  0  0
 21 67  1  0  0  0  0
 21 68  1  0  0  0  0
 22 69  1  0  0  0  0
 22 70  1  0  0  0  0
 23 71  1  0  0  0  0
 23 72  1  0  0  0  0
 23 73  1  0  0  0  0
 24 74  1  0  0  0  0
 24 75  1  0  0  0  0
 25 76  1  0  0  0  0
 25 77  1  0  0  0  0
 26 78  1  0  0  0  0
 26 79  1  0  0  0  0
 26 80  1  0  0  0  0
M  END
>  <Alias name>
Hexacosane

>  <logVP>   
-5.55

$$$$
Permethrin
  ChemBrain IXL

 46 48  0  0  0  0  0  0  0  0  1 V2000
   11.8056    9.2703   -0.4543 C   0  0  0  0  0  0  0  0  0  0  0  0
   11.5562   10.6078   -0.1475 C   0  0  0  0  0  0  0  0  0  0  0  0
   10.9011    8.2902   -0.0843 C   0  0  0  0  0  0  0  0  0  0  0  0
   10.3924   10.9610    0.5320 C   0  0  0  0  0  0  0  0  0  0  0  0
    9.7421    8.6381    0.5912 C   0  0  0  0  0  0  0  0  0  0  0  0
    9.4818    9.9734    0.9052 C   0  0  0  0  0  0  0  0  0  0  0  0
   13.0227    8.9005   -1.1550 O   0  0  0  0  0  0  0  0  0  0  0  0
   14.1254    9.8174   -0.9403 C   0  0  0  0  0  0  0  0  0  0  0  0
   15.2535    9.7574   -1.7518 C   0  0  0  0  0  0  0  0  0  0  0  0
   14.0446   10.7584    0.0840 C   0  0  0  0  0  0  0  0  0  0  0  0
   16.3064   10.6440   -1.5374 C   0  0  0  0  0  0  0  0  0  0  0  0
   15.0942   11.6438    0.2988 C   0  0  0  0  0  0  0  0  0  0  0  0
   16.2263   11.5878   -0.5119 C   0  0  0  0  0  0  0  0  0  0  0  0
    8.7787    7.5362    0.9937 C   0  0  0  0  0  0  0  0  0  0  0  0
    7.4116    8.0292    1.0163 O   0  0  0  0  0  0  0  0  0  0  0  0
    6.4595    7.0208    1.4502 C   0  0  0  0  0  0  0  0  0  0  0  0
    6.8681    5.9194    1.7761 O   0  0  0  0  0  0  0  0  0  0  0  0
    4.9541    7.2950    1.4550 C   0  0  0  0  0  0  0  0  0  0  0  0
    4.3965    7.5063    0.0435 C   0  0  0  0  0  0  0  0  0  0  0  0
    4.4220    8.6801    1.0450 C   0  0  0  0  0  0  0  0  0  0  0  0
    3.0736    9.0688    1.6778 C   0  0  0  0  0  0  0  0  0  0  0  0
    5.4888    9.7712    0.7893 C   0  0  0  0  0  0  0  0  0  0  0  0
    3.1001    6.7018   -0.1617 C   0  0  0  0  0  0  0  0  0  0  0  0
    3.1308    5.5754   -0.8827 C   0  0  0  0  0  0  0  0  0  0  0  0
    1.6580    4.6264   -1.1074 Cl  0  0  0  0  0  0  0  0  0  0  0  0
    4.6469    5.0386   -1.6196 Cl  0  0  0  0  0  0  0  0  0  0  0  0
   12.2637   11.3692   -0.4368 H   0  0  0  0  0  0  0  0  0  0  0  0
   11.0974    7.2551   -0.3204 H   0  0  0  0  0  0  0  0  0  0  0  0
   10.1985   11.9968    0.7697 H   0  0  0  0  0  0  0  0  0  0  0  0
    8.5796   10.2419    1.4344 H   0  0  0  0  0  0  0  0  0  0  0  0
   15.3118    9.0252   -2.5446 H   0  0  0  0  0  0  0  0  0  0  0  0
   13.1686   10.7997    0.7125 H   0  0  0  0  0  0  0  0  0  0  0  0
   17.1826   10.6005   -2.1637 H   0  0  0  0  0  0  0  0  0  0  0  0
   15.0304   12.3722    1.0929 H   0  0  0  0  0  0  0  0  0  0  0  0
   17.0402   12.2738   -0.3458 H   0  0  0  0  0  0  0  0  0  0  0  0
    9.0409    7.1733    1.9728 H   0  0  0  0  0  0  0  0  0  0  0  0
    8.8499    6.7277    0.2820 H   0  0  0  0  0  0  0  0  0  0  0  0
    4.3143    6.6958    2.0845 H   0  0  0  0  0  0  0  0  0  0  0  0
    5.1592    7.4944   -0.7244 H   0  0  0  0  0  0  0  0  0  0  0  0
    2.4509    8.1926    1.7671 H   0  0  0  0  0  0  0  0  0  0  0  0
    3.2469    9.4887    2.6591 H   0  0  0  0  0  0  0  0  0  0  0  0
    2.5803    9.8010    1.0562 H   0  0  0  0  0  0  0  0  0  0  0  0
    5.0598   10.5582    0.1817 H   0  0  0  0  0  0  0  0  0  0  0  0
    6.3335    9.3413    0.2759 H   0  0  0  0  0  0  0  0  0  0  0  0
    5.8127   10.1854    1.7338 H   0  0  0  0  0  0  0  0  0  0  0  0
    2.1797    7.0262    0.2967 H   0  0  0  0  0  0  0  0  0  0  0  0
  2  1  4  0  0  0  0
  3  1  4  0  0  0  0
  4  2  4  0  0  0  0
  5  3  4  0  0  0  0
  6  4  4  0  0  0  0
  6  5  4  0  0  0  0
  7  1  1  0  0  0  0
  9  8  4  0  0  0  0
 10  8  4  0  0  0  0
 11  9  4  0  0  0  0
 12 10  4  0  0  0  0
 13 11  4  0  0  0  0
 13 12  4  0  0  0  0
  7  8  1  0  0  0  0
 14  5  1  0  0  0  0
 15 14  1  0  0  0  0
 16 15  1  0  0  0  0
 17 16  2  0  0  0  0
 18 16  1  0  0  0  0
 19 18  1  0  0  0  0
 20 19  1  0  0  0  0
 20 18  1  0  0  0  0
 21 20  1  0  0  0  0
 22 20  1  0  0  0  0
 23 19  1  0  0  0  0
 24 23  2  0  0  0  0
 25 24  1  0  0  0  0
 26 24  1  0  0  0  0
  2 27  1  0  0  0  0
  3 28  1  0  0  0  0
  4 29  1  0  0  0  0
  6 30  1  0  0  0  0
  9 31  1  0  0  0  0
 10 32  1  0  0  0  0
 11 33  1  0  0  0  0
 12 34  1  0  0  0  0
 13 35  1  0  0  0  0
 14 36  1  0  0  0  0
 14 37  1  0  0  0  0
 18 38  1  0  0  0  0
 19 39  1  0  0  0  0
 21 40  1  0  0  0  0
 21 41  1  0  0  0  0
 21 42  1  0  0  0  0
 22 43  1  0  0  0  0
 22 44  1  0  0  0  0
 22 45  1  0  0  0  0
 23 46  1  0  0  0  0
M  END
>  <Alias name>
Permethrin

>  <logVP>   
-5.509

$$$$
2,2',3,3',4,5,5',6,6'-Nonachlorobiphenyl
  ChemBrain IXL

 22 23  0  0  0  0  0  0  0  0  1 V2000
    8.7930    5.7817   -0.8432 C   0  0  0  0  0  0  0  0  0  0  0  0
    9.2800    6.8968   -0.1609 C   0  0  0  0  0  0  0  0  0  0  0  0
    8.4329    7.6316    0.6688 C   0  0  0  0  0  0  0  0  0  0  0  0
    7.0990    7.2512    0.8167 C   0  0  0  0  0  0  0  0  0  0  0  0
    6.6119    6.1363    0.1342 C   0  0  0  0  0  0  0  0  0  0  0  0
    7.4589    5.4016   -0.6959 C   0  0  0  0  0  0  0  0  0  0  0  0
    2.5285    4.9722    0.5856 C   0  0  0  0  0  0  0  0  0  0  0  0
    3.5488    4.0834    0.9248 C   0  0  0  0  0  0  0  0  0  0  0  0
    4.8828    4.4638    0.7777 C   0  0  0  0  0  0  0  0  0  0  0  0
    5.1966    5.7328    0.2907 C   0  0  0  0  0  0  0  0  0  0  0  0
    4.1763    6.6216   -0.0487 C   0  0  0  0  0  0  0  0  0  0  0  0
    2.8423    6.2414    0.0990 C   0  0  0  0  0  0  0  0  0  0  0  0
    9.8764    4.8417   -1.9040 Cl  0  0  0  0  0  0  0  0  0  0  0  0
    6.8359    3.9761   -1.5691 Cl  0  0  0  0  0  0  0  0  0  0  0  0
    6.0160    8.1904    1.8785 Cl  0  0  0  0  0  0  0  0  0  0  0  0
    9.0556    9.0579    1.5410 Cl  0  0  0  0  0  0  0  0  0  0  0  0
   10.9860    7.3831   -0.3497 Cl  0  0  0  0  0  0  0  0  0  0  0  0
    1.5375    7.3783   -0.3343 Cl  0  0  0  0  0  0  0  0  0  0  0  0
    4.5776    8.2444   -0.6718 Cl  0  0  0  0  0  0  0  0  0  0  0  0
    6.1876    3.3275    1.2125 Cl  0  0  0  0  0  0  0  0  0  0  0  0
    3.1475    2.4602    1.5467 Cl  0  0  0  0  0  0  0  0  0  0  0  0
    1.4928    4.6770    0.7001 H   0  0  0  0  0  0  0  0  0  0  0  0
  1  2  4  0  0  0  0
  2  3  4  0  0  0  0
  3  4  4  0  0  0  0
  4  5  4  0  0  0  0
  5  6  4  0  0  0  0
  6  1  4  0  0  0  0
  7  8  4  0  0  0  0
  8  9  4  0  0  0  0
  9 10  4  0  0  0  0
 10 11  4  0  0  0  0
 11 12  4  0  0  0  0
 12  7  4  0  0  0  0
 10  5  1  0  0  0  0
  1 13  1  0  0  0  0
  6 14  1  0  0  0  0
  4 15  1  0  0  0  0
  3 16  1  0  0  0  0
  2 17  1  0  0  0  0
 12 18  1  0  0  0  0
 11 19  1  0  0  0  0
  9 20  1  0  0  0  0
  8 21  1  0  0  0  0
  7 22  1  0  0  0  0
M  END
>  <Alias name>
2,2',3,3',4,5,5',6,6'-Nonachlorobiphenyl

>  <logVP>   
-5.423

$$$$
2,2',4,4',5,6'-Hexabromodiphenyl ether
  ChemBrain IXL

 23 24  0  0  0  0  0  0  0  0  1 V2000
    3.1214    6.9366    0.6937 C   0  0  0  0  0  0  0  0  0  0  0  0
    3.2414    6.2654   -0.5234 C   0  0  0  0  0  0  0  0  0  0  0  0
    4.4212    5.5885   -0.8332 C   0  0  0  0  0  0  0  0  0  0  0  0
    5.4761    5.5721    0.0793 C   0  0  0  0  0  0  0  0  0  0  0  0
    5.3623    6.2569    1.2893 C   0  0  0  0  0  0  0  0  0  0  0  0
    4.1830    6.9350    1.5987 C   0  0  0  0  0  0  0  0  0  0  0  0
    9.1378    4.8243    0.2685 C   0  0  0  0  0  0  0  0  0  0  0  0
    7.9556    5.5418    0.0848 C   0  0  0  0  0  0  0  0  0  0  0  0
    7.9577    6.9317    0.2036 C   0  0  0  0  0  0  0  0  0  0  0  0
    9.1385    7.6028    0.5219 C   0  0  0  0  0  0  0  0  0  0  0  0
   10.3189    6.8846    0.7138 C   0  0  0  0  0  0  0  0  0  0  0  0
   10.3188    5.4955    0.5858 C   0  0  0  0  0  0  0  0  0  0  0  0
    6.7077    4.8332   -0.2341 O   0  0  0  0  0  0  0  0  0  0  0  0
   11.9513    7.8123    1.1561 Br  0  0  0  0  0  0  0  0  0  0  0  0
    1.4876    7.8669    1.1251 Br  0  0  0  0  0  0  0  0  0  0  0  0
    9.1393    2.9042    0.0839 Br  0  0  0  0  0  0  0  0  0  0  0  0
    6.8354    6.2663    2.5346 Br  0  0  0  0  0  0  0  0  0  0  0  0
    9.1391    9.5239    0.6966 Br  0  0  0  0  0  0  0  0  0  0  0  0
    4.5938    4.6753   -2.5236 Br  0  0  0  0  0  0  0  0  0  0  0  0
    2.4187    6.2698   -1.2276 H   0  0  0  0  0  0  0  0  0  0  0  0
    4.0917    7.4601    2.5414 H   0  0  0  0  0  0  0  0  0  0  0  0
    7.0425    7.4898    0.0488 H   0  0  0  0  0  0  0  0  0  0  0  0
   11.2357    4.9381    0.7328 H   0  0  0  0  0  0  0  0  0  0  0  0
  1  2  4  0  0  0  0
  2  3  4  0  0  0  0
  3  4  4  0  0  0  0
  4  5  4  0  0  0  0
  5  6  4  0  0  0  0
  6  1  4  0  0  0  0
  7  8  4  0  0  0  0
  8  9  4  0  0  0  0
  9 10  4  0  0  0  0
 10 11  4  0  0  0  0
 11 12  4  0  0  0  0
 12  7  4  0  0  0  0
  4 13  1  0  0  0  0
 13  8  1  0  0  0  0
 11 14  1  0  0  0  0
  1 15  1  0  0  0  0
  7 16  1  0  0  0  0
  5 17  1  0  0  0  0
 10 18  1  0  0  0  0
  3 19  1  0  0  0  0
  2 20  1  0  0  0  0
  6 21  1  0  0  0  0
  9 22  1  0  0  0  0
 12 23  1  0  0  0  0
M  END
>  <Alias name>
2,2',4,4',5,6'-Hexabromodiphenyl ether

>  <logVP>   
-5.42

$$$$
Sebacic acid
  ChemBrain IXL

 32 31  0  0  0  0  0  0  0  0  1 V2000
   12.5216    7.5662   -0.6927 C   0  0  0  0  0  0  0  0  0  0  0  0
   11.2614    6.7032   -0.4880 C   0  0  0  0  0  0  0  0  0  0  0  0
   10.0369    7.6192   -0.2974 C   0  0  0  0  0  0  0  0  0  0  0  0
    8.7772    6.7562   -0.0898 C   0  0  0  0  0  0  0  0  0  0  0  0
    7.5524    7.6723    0.0984 C   0  0  0  0  0  0  0  0  0  0  0  0
    6.2933    6.8094    0.3104 C   0  0  0  0  0  0  0  0  0  0  0  0
    5.0682    7.7255    0.4962 C   0  0  0  0  0  0  0  0  0  0  0  0
    3.8095    6.8629    0.7110 C   0  0  0  0  0  0  0  0  0  0  0  0
   13.6974    6.6865   -0.8771 C   0  0  0  0  0  0  0  0  0  0  0  0
   13.5614    5.4743   -0.8571 O   0  0  0  0  0  0  0  0  0  0  0  0
   15.0291    7.2735   -1.0844 O   0  0  0  0  0  0  0  0  0  0  0  0
    2.6327    7.7427    0.8881 C   0  0  0  0  0  0  0  0  0  0  0  0
    1.5306    7.2561    1.0803 O   0  0  0  0  0  0  0  0  0  0  0  0
    2.7918    9.2030    0.8324 O   0  0  0  0  0  0  0  0  0  0  0  0
   15.0541    8.2561   -1.0873 H   0  0  0  0  0  0  0  0  0  0  0  0
    1.9631    9.7163    0.9590 H   0  0  0  0  0  0  0  0  0  0  0  0
   12.6736    8.1947    0.1761 H   0  0  0  0  0  0  0  0  0  0  0  0
   12.3947    8.1880   -1.5703 H   0  0  0  0  0  0  0  0  0  0  0  0
   11.1099    6.0740   -1.3564 H   0  0  0  0  0  0  0  0  0  0  0  0
   11.3879    6.0822    0.3902 H   0  0  0  0  0  0  0  0  0  0  0  0
   10.1894    8.2499    0.5697 H   0  0  0  0  0  0  0  0  0  0  0  0
    9.9092    8.2387   -1.1765 H   0  0  0  0  0  0  0  0  0  0  0  0
    8.6257    6.1243   -0.9562 H   0  0  0  0  0  0  0  0  0  0  0  0
    8.9042    6.1379    0.7902 H   0  0  0  0  0  0  0  0  0  0  0  0
    7.7053    8.3063    0.9631 H   0  0  0  0  0  0  0  0  0  0  0  0
    7.4237    8.2884   -0.7828 H   0  0  0  0  0  0  0  0  0  0  0  0
    6.1414    6.1742   -0.5535 H   0  0  0  0  0  0  0  0  0  0  0  0
    6.4214    6.1945    1.1926 H   0  0  0  0  0  0  0  0  0  0  0  0
    5.2211    8.3622    1.3589 H   0  0  0  0  0  0  0  0  0  0  0  0
    4.9390    8.3391   -0.3868 H   0  0  0  0  0  0  0  0  0  0  0  0
    3.6573    6.2255   -0.1513 H   0  0  0  0  0  0  0  0  0  0  0  0
    3.9383    6.2501    1.5946 H   0  0  0  0  0  0  0  0  0  0  0  0
  1  2  1  0  0  0  0
  2  3  1  0  0  0  0
  3  4  1  0  0  0  0
  4  5  1  0  0  0  0
  5  6  1  0  0  0  0
  6  7  1  0  0  0  0
  7  8  1  0  0  0  0
  9 10  2  0  0  0  0
  9 11  1  0  0  0  0
  9  1  1  0  0  0  0
 12 13  2  0  0  0  0
 12 14  1  0  0  0  0
 12  8  1  0  0  0  0
 11 15  1  0  0  0  0
 14 16  1  0  0  0  0
  1 17  1  0  0  0  0
  1 18  1  0  0  0  0
  2 19  1  0  0  0  0
  2 20  1  0  0  0  0
  3 21  1  0  0  0  0
  3 22  1  0  0  0  0
  4 23  1  0  0  0  0
  4 24  1  0  0  0  0
  5 25  1  0  0  0  0
  5 26  1  0  0  0  0
  6 27  1  0  0  0  0
  6 28  1  0  0  0  0
  7 29  1  0  0  0  0
  7 30  1  0  0  0  0
  8 31  1  0  0  0  0
  8 32  1  0  0  0  0
M  END
>  <Alias name>
Decanedioic acid

>  <logVP>   
-5.418

$$$$
1,2,3,7,8-Pentachlorodibenzo-p-dioxin
  ChemBrain IXL

 22 24  0  0  0  0  0  0  0  0  1 V2000
    5.4457    5.8347   -0.0864 C   0  0  0  0  0  0  0  0  0  0  0  0
    5.4416    7.2435   -0.0690 C   0  0  0  0  0  0  0  0  0  0  0  0
    6.7114    5.0695   -0.0848 O   0  0  0  0  0  0  0  0  0  0  0  0
    4.2388    5.1388   -0.1054 C   0  0  0  0  0  0  0  0  0  0  0  0
    6.7046    8.0152   -0.0481 O   0  0  0  0  0  0  0  0  0  0  0  0
    4.2293    7.9324   -0.0710 C   0  0  0  0  0  0  0  0  0  0  0  0
    7.9731    5.8396   -0.0404 C   0  0  0  0  0  0  0  0  0  0  0  0
    3.0303    5.8337   -0.1069 C   0  0  0  0  0  0  0  0  0  0  0  0
    7.9705    7.2484   -0.0228 C   0  0  0  0  0  0  0  0  0  0  0  0
    3.0251    7.2289   -0.0899 C   0  0  0  0  0  0  0  0  0  0  0  0
    9.1829    5.1485   -0.0156 C   0  0  0  0  0  0  0  0  0  0  0  0
    9.1786    7.9424    0.0194 C   0  0  0  0  0  0  0  0  0  0  0  0
    1.4779    8.1137   -0.0923 Cl  0  0  0  0  0  0  0  0  0  0  0  0
   10.3880    5.8497    0.0265 C   0  0  0  0  0  0  0  0  0  0  0  0
   10.3853    7.2455    0.0439 C   0  0  0  0  0  0  0  0  0  0  0  0
   11.9328    4.9609    0.0580 Cl  0  0  0  0  0  0  0  0  0  0  0  0
   11.9253    8.1403    0.0977 Cl  0  0  0  0  0  0  0  0  0  0  0  0
    9.1871    3.3645   -0.0374 Cl  0  0  0  0  0  0  0  0  0  0  0  0
    1.4907    4.9373   -0.1304 Cl  0  0  0  0  0  0  0  0  0  0  0  0
    4.2409    4.0567   -0.1187 H   0  0  0  0  0  0  0  0  0  0  0  0
    4.2236    9.0156   -0.0577 H   0  0  0  0  0  0  0  0  0  0  0  0
    9.1790    9.0245    0.0331 H   0  0  0  0  0  0  0  0  0  0  0  0
  1  2  4  0  0  0  0
  1  3  1  0  0  0  0
  1  4  4  0  0  0  0
  2  5  1  0  0  0  0
  2  6  4  0  0  0  0
  3  7  1  0  0  0  0
  4  8  4  0  0  0  0
  5  9  1  0  0  0  0
  6 10  4  0  0  0  0
  7 11  4  0  0  0  0
  7  9  4  0  0  0  0
  8 10  4  0  0  0  0
  9 12  4  0  0  0  0
 10 13  1  0  0  0  0
 11 14  4  0  0  0  0
 12 15  4  0  0  0  0
 14 16  1  0  0  0  0
 14 15  4  0  0  0  0
 15 17  1  0  0  0  0
 11 18  1  0  0  0  0
  8 19  1  0  0  0  0
  4 20  1  0  0  0  0
  6 21  1  0  0  0  0
 12 22  1  0  0  0  0
M  END
>  <Alias name>
1,2,3,7,8-Pentachlorodibenzo-p-dioxin

>  <logVP>   
-5.38

$$$$
1,2,4,6,7,8-Hexachlorodibenzofuran
  ChemBrain IXL

 21 23  0  0  0  0  0  0  0  0  1 V2000
    3.7825    4.7281   -0.0411 C   0  0  0  0  0  0  0  0  0  0  0  0
    3.3168    6.0431   -0.0632 C   0  0  0  0  0  0  0  0  0  0  0  0
    4.2309    7.0932   -0.0475 C   0  0  0  0  0  0  0  0  0  0  0  0
    5.5841    6.8010   -0.0150 C   0  0  0  0  0  0  0  0  0  0  0  0
    6.0139    5.5942    0.0041 C   0  0  0  0  0  0  0  0  0  0  0  0
    5.1615    4.4931   -0.0057 C   0  0  0  0  0  0  0  0  0  0  0  0
    7.3811    5.6124    0.0343 C   0  0  0  0  0  0  0  0  0  0  0  0
    7.7766    6.8252    0.0340 C   0  0  0  0  0  0  0  0  0  0  0  0
    9.1221    7.1459    0.0607 C   0  0  0  0  0  0  0  0  0  0  0  0
   10.0675    6.1196    0.0844 C   0  0  0  0  0  0  0  0  0  0  0  0
    9.6336    4.7978    0.0909 C   0  0  0  0  0  0  0  0  0  0  0  0
    8.2673    4.5348    0.0637 C   0  0  0  0  0  0  0  0  0  0  0  0
    6.6674    7.6774    0.0026 O   0  0  0  0  0  0  0  0  0  0  0  0
   10.8167    3.4553    0.1362 Cl  0  0  0  0  0  0  0  0  0  0  0  0
    2.6173    3.3690   -0.0576 Cl  0  0  0  0  0  0  0  0  0  0  0  0
    7.6722    2.8421    0.0641 Cl  0  0  0  0  0  0  0  0  0  0  0  0
    1.5618    6.3796   -0.1120 Cl  0  0  0  0  0  0  0  0  0  0  0  0
    3.6694    8.7826   -0.0682 Cl  0  0  0  0  0  0  0  0  0  0  0  0
    9.6313    8.8383    0.0669 Cl  0  0  0  0  0  0  0  0  0  0  0  0
    5.5588    3.4796    0.0129 H   0  0  0  0  0  0  0  0  0  0  0  0
   11.1281    6.3472    0.0984 H   0  0  0  0  0  0  0  0  0  0  0  0
  1  2  4  0  0  0  0
  2  3  4  0  0  0  0
  3  4  4  0  0  0  0
  4  5  4  0  0  0  0
  5  6  4  0  0  0  0
  6  1  4  0  0  0  0
  7  8  4  0  0  0  0
  8  9  4  0  0  0  0
  9 10  4  0  0  0  0
 10 11  4  0  0  0  0
 11 12  4  0  0  0  0
 12  7  4  0  0  0  0
  4 13  1  0  0  0  0
 13  8  1  0  0  0  0
  5  7  1  0  0  0  0
 11 14  1  0  0  0  0
  1 15  1  0  0  0  0
 12 16  1  0  0  0  0
  2 17  1  0  0  0  0
  3 18  1  0  0  0  0
  9 19  1  0  0  0  0
  6 20  1  0  0  0  0
 10 21  1  0  0  0  0
M  END
>  <Alias name>
1,2,4,6,7,8-Hexachlorodibenzofuran

>  <logVP>   
-5.35

$$$$
1,2,3,4,7-Pentachlorodibenzo-p-dioxin
  ChemBrain IXL

 22 24  0  0  0  0  0  0  0  0  1 V2000
    5.4492    5.4492   -0.0865 C   0  0  0  0  0  0  0  0  0  0  0  0
    5.4417    6.8587   -0.0706 C   0  0  0  0  0  0  0  0  0  0  0  0
    6.7220    4.6851   -0.0818 O   0  0  0  0  0  0  0  0  0  0  0  0
    4.2405    4.7516   -0.1068 C   0  0  0  0  0  0  0  0  0  0  0  0
    6.7043    7.6338   -0.0496 O   0  0  0  0  0  0  0  0  0  0  0  0
    4.2266    7.5458   -0.0744 C   0  0  0  0  0  0  0  0  0  0  0  0
    7.9852    5.4622   -0.0402 C   0  0  0  0  0  0  0  0  0  0  0  0
    3.0299    5.4457   -0.1106 C   0  0  0  0  0  0  0  0  0  0  0  0
    7.9754    6.8716   -0.0253 C   0  0  0  0  0  0  0  0  0  0  0  0
    3.0227    6.8408   -0.0942 C   0  0  0  0  0  0  0  0  0  0  0  0
    9.2026    4.7776   -0.0154 C   0  0  0  0  0  0  0  0  0  0  0  0
    9.1807    7.5718    0.0131 C   0  0  0  0  0  0  0  0  0  0  0  0
    1.4730    7.7239   -0.0986 Cl  0  0  0  0  0  0  0  0  0  0  0  0
   10.4044    5.4866    0.0236 C   0  0  0  0  0  0  0  0  0  0  0  0
   10.3927    6.8822    0.0375 C   0  0  0  0  0  0  0  0  0  0  0  0
   11.9572    4.6082    0.0558 Cl  0  0  0  0  0  0  0  0  0  0  0  0
   11.9284    7.7863    0.0866 Cl  0  0  0  0  0  0  0  0  0  0  0  0
    9.2217    2.9928   -0.0332 Cl  0  0  0  0  0  0  0  0  0  0  0  0
    9.1707    9.3535    0.0314 Cl  0  0  0  0  0  0  0  0  0  0  0  0
    4.2425    3.6692   -0.1194 H   0  0  0  0  0  0  0  0  0  0  0  0
    4.2187    8.6289   -0.0619 H   0  0  0  0  0  0  0  0  0  0  0  0
    2.0951    4.9009   -0.1262 H   0  0  0  0  0  0  0  0  0  0  0  0
  1  2  4  0  0  0  0
  1  3  1  0  0  0  0
  1  4  4  0  0  0  0
  2  5  1  0  0  0  0
  2  6  4  0  0  0  0
  3  7  1  0  0  0  0
  4  8  4  0  0  0  0
  5  9  1  0  0  0  0
  6 10  4  0  0  0  0
  7 11  4  0  0  0  0
  7  9  4  0  0  0  0
  8 10  4  0  0  0  0
  9 12  4  0  0  0  0
 10 13  1  0  0  0  0
 11 14  4  0  0  0  0
 12 15  4  0  0  0  0
 14 16  1  0  0  0  0
 14 15  4  0  0  0  0
 15 17  1  0  0  0  0
 11 18  1  0  0  0  0
 12 19  1  0  0  0  0
  4 20  1  0  0  0  0
  6 21  1  0  0  0  0
  8 22  1  0  0  0  0
M  END
>  <Alias name>
1,2,3,4,7-Pentachlorodibenzo-p-dioxin

>  <logVP>   
-5.34

$$$$
1,2,3,7,8,9-Hexachlorodibenzofuran
  ChemBrain IXL

 21 23  0  0  0  0  0  0  0  0  1 V2000
    3.7162    5.4447   -0.0432 C   0  0  0  0  0  0  0  0  0  0  0  0
    3.2777    6.7598   -0.0642 C   0  0  0  0  0  0  0  0  0  0  0  0
    4.2131    7.8001   -0.0516 C   0  0  0  0  0  0  0  0  0  0  0  0
    5.5745    7.4973   -0.0183 C   0  0  0  0  0  0  0  0  0  0  0  0
    5.9885    6.2844    0.0013 C   0  0  0  0  0  0  0  0  0  0  0  0
    5.0821    5.1895   -0.0102 C   0  0  0  0  0  0  0  0  0  0  0  0
    7.4057    6.2958    0.0332 C   0  0  0  0  0  0  0  0  0  0  0  0
    7.8006    7.5153    0.0321 C   0  0  0  0  0  0  0  0  0  0  0  0
    9.1570    7.8399    0.0601 C   0  0  0  0  0  0  0  0  0  0  0  0
   10.1087    6.8149    0.0903 C   0  0  0  0  0  0  0  0  0  0  0  0
    9.6909    5.4929    0.0918 C   0  0  0  0  0  0  0  0  0  0  0  0
    8.3292    5.2157    0.0633 C   0  0  0  0  0  0  0  0  0  0  0  0
    6.6807    8.3801   -0.0006 O   0  0  0  0  0  0  0  0  0  0  0  0
   10.8924    4.1591    0.1302 Cl  0  0  0  0  0  0  0  0  0  0  0  0
    2.5359    4.0918   -0.0587 Cl  0  0  0  0  0  0  0  0  0  0  0  0
   11.8558    7.1941    0.1267 Cl  0  0  0  0  0  0  0  0  0  0  0  0
    7.8004    3.5044    0.0656 Cl  0  0  0  0  0  0  0  0  0  0  0  0
    1.5249    7.1108   -0.1069 Cl  0  0  0  0  0  0  0  0  0  0  0  0
    5.6378    3.4870    0.0167 Cl  0  0  0  0  0  0  0  0  0  0  0  0
    3.8822    8.8234   -0.0677 H   0  0  0  0  0  0  0  0  0  0  0  0
    9.4718    8.8685    0.0586 H   0  0  0  0  0  0  0  0  0  0  0  0
  1  2  4  0  0  0  0
  2  3  4  0  0  0  0
  3  4  4  0  0  0  0
  4  5  4  0  0  0  0
  5  6  4  0  0  0  0
  6  1  4  0  0  0  0
  7  8  4  0  0  0  0
  8  9  4  0  0  0  0
  9 10  4  0  0  0  0
 10 11  4  0  0  0  0
 11 12  4  0  0  0  0
 12  7  4  0  0  0  0
  4 13  1  0  0  0  0
 13  8  1  0  0  0  0
  5  7  1  0  0  0  0
 11 14  1  0  0  0  0
  1 15  1  0  0  0  0
 10 16  1  0  0  0  0
 12 17  1  0  0  0  0
  2 18  1  0  0  0  0
  6 19  1  0  0  0  0
  3 20  1  0  0  0  0
  9 21  1  0  0  0  0
M  END
>  <Alias name>
1,2,3,7,8,9-Hexachlorodibenzofuran

>  <logVP>   
-5.302

$$$$
2,3,4,6,7,8-Hexachlorodibenzofuran
  ChemBrain IXL

 21 23  0  0  0  0  0  0  0  0  1 V2000
    3.7469    4.7806   -0.0431 C   0  0  0  0  0  0  0  0  0  0  0  0
    3.2839    6.0944   -0.0646 C   0  0  0  0  0  0  0  0  0  0  0  0
    4.1926    7.1424   -0.0515 C   0  0  0  0  0  0  0  0  0  0  0  0
    5.5344    6.8451   -0.0183 C   0  0  0  0  0  0  0  0  0  0  0  0
    5.9554    5.6386    0.0019 C   0  0  0  0  0  0  0  0  0  0  0  0
    5.1165    4.5417   -0.0096 C   0  0  0  0  0  0  0  0  0  0  0  0
    7.2947    5.6467    0.0338 C   0  0  0  0  0  0  0  0  0  0  0  0
    7.6999    6.8584    0.0305 C   0  0  0  0  0  0  0  0  0  0  0  0
    9.0373    7.1707    0.0561 C   0  0  0  0  0  0  0  0  0  0  0  0
    9.9485    6.1373    0.0845 C   0  0  0  0  0  0  0  0  0  0  0  0
    9.5178    4.8223    0.0916 C   0  0  0  0  0  0  0  0  0  0  0  0
    8.1511    4.5585    0.0664 C   0  0  0  0  0  0  0  0  0  0  0  0
    6.6116    7.7089   -0.0016 O   0  0  0  0  0  0  0  0  0  0  0  0
   10.7182    3.5036    0.1327 Cl  0  0  0  0  0  0  0  0  0  0  0  0
    2.5918    3.4265   -0.0580 Cl  0  0  0  0  0  0  0  0  0  0  0  0
    3.6390    8.8337   -0.0763 Cl  0  0  0  0  0  0  0  0  0  0  0  0
    9.5902    8.8629    0.0527 Cl  0  0  0  0  0  0  0  0  0  0  0  0
    1.5406    6.4300   -0.1091 Cl  0  0  0  0  0  0  0  0  0  0  0  0
   11.6558    6.4936    0.1113 Cl  0  0  0  0  0  0  0  0  0  0  0  0
    5.5168    3.5321    0.0070 H   0  0  0  0  0  0  0  0  0  0  0  0
    7.7678    3.5416    0.0716 H   0  0  0  0  0  0  0  0  0  0  0  0
  1  2  4  0  0  0  0
  2  3  4  0  0  0  0
  3  4  4  0  0  0  0
  4  5  4  0  0  0  0
  5  6  4  0  0  0  0
  6  1  4  0  0  0  0
  7  8  4  0  0  0  0
  8  9  4  0  0  0  0
  9 10  4  0  0  0  0
 10 11  4  0  0  0  0
 11 12  4  0  0  0  0
 12  7  4  0  0  0  0
  4 13  1  0  0  0  0
 13  8  1  0  0  0  0
  5  7  1  0  0  0  0
 11 14  1  0  0  0  0
  1 15  1  0  0  0  0
  3 16  1  0  0  0  0
  9 17  1  0  0  0  0
  2 18  1  0  0  0  0
 10 19  1  0  0  0  0
  6 20  1  0  0  0  0
 12 21  1  0  0  0  0
M  END
>  <Alias name>
2,3,4,6,7,8-Hexachlorodibenzofuran

>  <logVP>   
-5.302

$$$$
Cyanazine
  ChemBrain IXL

 29 29  0  0  0  0  0  0  0  0  1 V2000
    5.8082    7.3646   -1.3287 C   0  0  0  0  0  0  0  0  0  0  0  0
    6.9746    6.7630   -1.0298 N   0  0  0  0  0  0  0  0  0  0  0  0
    6.9826    5.4907   -0.5906 C   0  0  0  0  0  0  0  0  0  0  0  0
    5.8239    4.8199   -0.4503 N   0  0  0  0  0  0  0  0  0  0  0  0
    4.6573    5.4215   -0.7493 C   0  0  0  0  0  0  0  0  0  0  0  0
    4.6496    6.6939   -1.1884 N   0  0  0  0  0  0  0  0  0  0  0  0
    5.7977    9.0509   -1.9107 Cl  0  0  0  0  0  0  0  0  0  0  0  0
    8.1961    4.8653   -0.2797 N   0  0  0  0  0  0  0  0  0  0  0  0
    8.2055    3.4752    0.1988 C   0  0  0  0  0  0  0  0  0  0  0  0
    9.6402    2.9169    0.1269 C   0  0  0  0  0  0  0  0  0  0  0  0
    3.4519    4.7240   -0.6037 N   0  0  0  0  0  0  0  0  0  0  0  0
    3.4599    3.3328   -0.1282 C   0  0  0  0  0  0  0  0  0  0  0  0
    4.1326    3.2670    1.2567 C   0  0  0  0  0  0  0  0  0  0  0  0
    4.2441    2.4545   -1.1223 C   0  0  0  0  0  0  0  0  0  0  0  0
    2.0112    2.8186   -0.0204 C   0  0  0  0  0  0  0  0  0  0  0  0
    4.8334    1.7945   -1.8694 N   0  0  0  0  0  0  0  0  0  0  0  0
    9.0643    5.3687   -0.3842 H   0  0  0  0  0  0  0  0  0  0  0  0
    2.5776    5.1763   -0.8252 H   0  0  0  0  0  0  0  0  0  0  0  0
    7.5529    2.8749   -0.4230 H   0  0  0  0  0  0  0  0  0  0  0  0
    7.8569    3.4439    1.2237 H   0  0  0  0  0  0  0  0  0  0  0  0
   10.2928    3.5174    0.7484 H   0  0  0  0  0  0  0  0  0  0  0  0
    9.9887    2.9479   -0.8981 H   0  0  0  0  0  0  0  0  0  0  0  0
    9.6472    1.8930    0.4797 H   0  0  0  0  0  0  0  0  0  0  0  0
    3.5838    3.8875    1.9544 H   0  0  0  0  0  0  0  0  0  0  0  0
    5.1520    3.6244    1.1803 H   0  0  0  0  0  0  0  0  0  0  0  0
    4.1345    2.2428    1.6088 H   0  0  0  0  0  0  0  0  0  0  0  0
    2.0170    1.7937    0.3296 H   0  0  0  0  0  0  0  0  0  0  0  0
    1.4601    3.4356    0.6785 H   0  0  0  0  0  0  0  0  0  0  0  0
    1.5383    2.8650   -0.9936 H   0  0  0  0  0  0  0  0  0  0  0  0
  1  2  4  0  0  0  0
  2  3  4  0  0  0  0
  3  4  4  0  0  0  0
  4  5  4  0  0  0  0
  5  6  4  0  0  0  0
  6  1  4  0  0  0  0
  1  7  1  0  0  0  0
  3  8  1  0  0  0  0
  8  9  1  0  0  0  0
  9 10  1  0  0  0  0
  5 11  1  0  0  0  0
 11 12  1  0  0  0  0
 12 13  1  0  0  0  0
 12 14  1  0  0  0  0
 12 15  1  0  0  0  0
 14 16  3  0  0  0  0
  8 17  1  0  0  0  0
 11 18  1  0  0  0  0
  9 19  1  0  0  0  0
  9 20  1  0  0  0  0
 10 21  1  0  0  0  0
 10 22  1  0  0  0  0
 10 23  1  0  0  0  0
 13 24  1  0  0  0  0
 13 25  1  0  0  0  0
 13 26  1  0  0  0  0
 15 27  1  0  0  0  0
 15 28  1  0  0  0  0
 15 29  1  0  0  0  0
M  END
>  <Alias name>
Cyanazine

>  <logVP>   
-5.283

$$$$
Undecanedioic acid
  ChemBrain IXL

 35 34  0  0  0  0  0  0  0  0  1 V2000
   14.6622    7.6643   -1.6106 C   0  0  0  0  0  0  0  0  0  0  0  0
   13.4936    6.8188   -1.2789 C   0  0  0  0  0  0  0  0  0  0  0  0
   14.5272    9.1279   -1.6350 O   0  0  0  0  0  0  0  0  0  0  0  0
   15.7375    7.1466   -1.8638 O   0  0  0  0  0  0  0  0  0  0  0  0
   12.2717    7.7164   -1.0036 C   0  0  0  0  0  0  0  0  0  0  0  0
   11.0552    6.8361   -0.6574 C   0  0  0  0  0  0  0  0  0  0  0  0
    9.8334    7.7337   -0.3817 C   0  0  0  0  0  0  0  0  0  0  0  0
    8.6170    6.8534   -0.0352 C   0  0  0  0  0  0  0  0  0  0  0  0
    7.3951    7.7510    0.2405 C   0  0  0  0  0  0  0  0  0  0  0  0
    6.1788    6.8706    0.5871 C   0  0  0  0  0  0  0  0  0  0  0  0
    4.9569    7.7682    0.8631 C   0  0  0  0  0  0  0  0  0  0  0  0
    3.7407    6.8878    1.2100 C   0  0  0  0  0  0  0  0  0  0  0  0
    2.5675    7.7498    1.4760 C   0  0  0  0  0  0  0  0  0  0  0  0
    2.6937    9.2116    1.3849 O   0  0  0  0  0  0  0  0  0  0  0  0
    1.4956    7.2473    1.7708 O   0  0  0  0  0  0  0  0  0  0  0  0
   15.3484    9.6171   -1.8644 H   0  0  0  0  0  0  0  0  0  0  0  0
    1.8696    9.7124    1.5754 H   0  0  0  0  0  0  0  0  0  0  0  0
   13.7136    6.2284   -0.3981 H   0  0  0  0  0  0  0  0  0  0  0  0
   13.2773    6.1596   -2.1106 H   0  0  0  0  0  0  0  0  0  0  0  0
   12.4882    8.3761   -0.1724 H   0  0  0  0  0  0  0  0  0  0  0  0
   12.0513    8.3064   -1.8847 H   0  0  0  0  0  0  0  0  0  0  0  0
   10.8385    6.1767   -1.4887 H   0  0  0  0  0  0  0  0  0  0  0  0
   11.2757    6.2460    0.2235 H   0  0  0  0  0  0  0  0  0  0  0  0
    9.6127    8.3237   -1.2627 H   0  0  0  0  0  0  0  0  0  0  0  0
   10.0501    8.3933    0.4495 H   0  0  0  0  0  0  0  0  0  0  0  0
    8.8376    6.2633    0.8457 H   0  0  0  0  0  0  0  0  0  0  0  0
    8.4002    6.1939   -0.8665 H   0  0  0  0  0  0  0  0  0  0  0  0
    7.1744    8.3410   -0.6404 H   0  0  0  0  0  0  0  0  0  0  0  0
    7.6119    8.4105    1.0717 H   0  0  0  0  0  0  0  0  0  0  0  0
    6.3995    6.2805    1.4680 H   0  0  0  0  0  0  0  0  0  0  0  0
    5.9619    6.2112   -0.2442 H   0  0  0  0  0  0  0  0  0  0  0  0
    4.7360    8.3581   -0.0178 H   0  0  0  0  0  0  0  0  0  0  0  0
    5.1739    8.4278    1.6942 H   0  0  0  0  0  0  0  0  0  0  0  0
    3.5233    6.2286    0.3787 H   0  0  0  0  0  0  0  0  0  0  0  0
    3.9619    6.2974    2.0906 H   0  0  0  0  0  0  0  0  0  0  0  0
  1  2  1  0  0  0  0
  1  3  1  0  0  0  0
  1  4  2  0  0  0  0
  2  5  1  0  0  0  0
  5  6  1  0  0  0  0
  6  7  1  0  0  0  0
  7  8  1  0  0  0  0
  8  9  1  0  0  0  0
  9 10  1  0  0  0  0
 10 11  1  0  0  0  0
 11 12  1  0  0  0  0
 12 13  1  0  0  0  0
 13 14  1  0  0  0  0
 13 15  2  0  0  0  0
  3 16  1  0  0  0  0
 14 17  1  0  0  0  0
  2 18  1  0  0  0  0
  2 19  1  0  0  0  0
  5 20  1  0  0  0  0
  5 21  1  0  0  0  0
  6 22  1  0  0  0  0
  6 23  1  0  0  0  0
  7 24  1  0  0  0  0
  7 25  1  0  0  0  0
  8 26  1  0  0  0  0
  8 27  1  0  0  0  0
  9 28  1  0  0  0  0
  9 29  1  0  0  0  0
 10 30  1  0  0  0  0
 10 31  1  0  0  0  0
 11 32  1  0  0  0  0
 11 33  1  0  0  0  0
 12 34  1  0  0  0  0
 12 35  1  0  0  0  0
M  END
>  <Alias name>
Undecanedioic acid

>  <logVP>   
-5.278

$$$$
Bifenox
  ChemBrain IXL

 31 32  0  0  0  0  0  0  0  0  1 V2000
   10.9866    7.5052   -0.2713 C   0  0  0  0  0  0  0  0  0  0  0  0
   10.8266    8.5951    0.5847 C   0  0  0  0  0  0  0  0  0  0  0  0
    9.6008    9.2580    0.6482 C   0  0  0  0  0  0  0  0  0  0  0  0
    8.5376    8.8363   -0.1503 C   0  0  0  0  0  0  0  0  0  0  0  0
    8.6950    7.7412   -1.0000 C   0  0  0  0  0  0  0  0  0  0  0  0
    9.9206    7.0778   -1.0631 C   0  0  0  0  0  0  0  0  0  0  0  0
    4.7921    9.2408    0.0334 C   0  0  0  0  0  0  0  0  0  0  0  0
    6.0639    8.6794   -0.0819 C   0  0  0  0  0  0  0  0  0  0  0  0
    6.2089    7.2957   -0.1833 C   0  0  0  0  0  0  0  0  0  0  0  0
    5.0823    6.4731   -0.1659 C   0  0  0  0  0  0  0  0  0  0  0  0
    3.8111    7.0340   -0.0418 C   0  0  0  0  0  0  0  0  0  0  0  0
    3.6656    8.4183    0.0515 C   0  0  0  0  0  0  0  0  0  0  0  0
    7.2513    9.5459   -0.0964 O   0  0  0  0  0  0  0  0  0  0  0  0
   12.5545    6.6581   -0.3533 Cl  0  0  0  0  0  0  0  0  0  0  0  0
    9.3929   10.6450    1.7508 Cl  0  0  0  0  0  0  0  0  0  0  0  0
    2.6249    6.1664   -0.0094 N   0  3  0  0  0  0  0  0  0  0  0  0
    1.4919    6.6671    0.0470 O   0  5  0  0  0  0  0  0  0  0  0  0
    2.7573    4.9338   -0.0386 O   0  0  0  0  0  0  0  0  0  0  0  0
    5.2358    5.0055   -0.2790 C   0  0  0  0  0  0  0  0  0  0  0  0
    6.1694    4.4455    0.2717 O   0  0  0  0  0  0  0  0  0  0  0  0
    4.2634    4.2224   -1.0550 O   0  0  0  0  0  0  0  0  0  0  0  0
    4.4252    2.7643   -0.9633 C   0  0  0  0  0  0  0  0  0  0  0  0
   11.6540    8.9266    1.1998 H   0  0  0  0  0  0  0  0  0  0  0  0
    7.8658    7.4060   -1.6107 H   0  0  0  0  0  0  0  0  0  0  0  0
   10.0444    6.2310   -1.7268 H   0  0  0  0  0  0  0  0  0  0  0  0
    4.6793   10.3153    0.1088 H   0  0  0  0  0  0  0  0  0  0  0  0
    7.1961    6.8600   -0.2755 H   0  0  0  0  0  0  0  0  0  0  0  0
    2.6780    8.8543    0.1380 H   0  0  0  0  0  0  0  0  0  0  0  0
    5.4434    2.4973   -1.2181 H   0  0  0  0  0  0  0  0  0  0  0  0
    3.7424    2.2813   -1.6512 H   0  0  0  0  0  0  0  0  0  0  0  0
    4.2091    2.4399    0.0472 H   0  0  0  0  0  0  0  0  0  0  0  0
  1  2  4  0  0  0  0
  2  3  4  0  0  0  0
  3  4  4  0  0  0  0
  4  5  4  0  0  0  0
  5  6  4  0  0  0  0
  6  1  4  0  0  0  0
  7  8  4  0  0  0  0
  8  9  4  0  0  0  0
  9 10  4  0  0  0  0
 10 11  4  0  0  0  0
 11 12  4  0  0  0  0
 12  7  4  0  0  0  0
  4 13  1  0  0  0  0
 13  8  1  0  0  0  0
  1 14  1  0  0  0  0
  3 15  1  0  0  0  0
 11 16  1  0  0  0  0
 16 17  1  0  0  0  0
 16 18  2  0  0  0  0
 10 19  1  0  0  0  0
 19 20  2  0  0  0  0
 19 21  1  0  0  0  0
 21 22  1  0  0  0  0
  2 23  1  0  0  0  0
  5 24  1  0  0  0  0
  6 25  1  0  0  0  0
  7 26  1  0  0  0  0
  9 27  1  0  0  0  0
 12 28  1  0  0  0  0
 22 29  1  0  0  0  0
 22 30  1  0  0  0  0
 22 31  1  0  0  0  0
M  END
>  <Alias name>
Bifenox

>  <logVP>   
-5.268

$$$$
1-Pyrenecarboxaldehyde
  ChemBrain IXL

 28 31  0  0  0  0  0  0  0  0  1 V2000
    2.5159    4.7478    0.0000 C   0  0  0  0  0  0  0  0  0  0  0  0
    2.8092    6.1116   -0.0001 C   0  0  0  0  0  0  0  0  0  0  0  0
    4.1370    6.5395   -0.0009 C   0  0  0  0  0  0  0  0  0  0  0  0
    5.1714    5.6036   -0.0018 C   0  0  0  0  0  0  0  0  0  0  0  0
    6.4992    6.0315   -0.0027 C   0  0  0  0  0  0  0  0  0  0  0  0
    6.7925    7.3953   -0.0027 C   0  0  0  0  0  0  0  0  0  0  0  0
    5.7580    8.3312   -0.0019 C   0  0  0  0  0  0  0  0  0  0  0  0
    4.4303    7.9033   -0.0010 C   0  0  0  0  0  0  0  0  0  0  0  0
    3.5504    3.8119   -0.0008 C   0  0  0  0  0  0  0  0  0  0  0  0
    4.8781    4.2398   -0.0017 C   0  0  0  0  0  0  0  0  0  0  0  0
    5.9126    3.3039   -0.0026 C   0  0  0  0  0  0  0  0  0  0  0  0
    7.2403    3.7318   -0.0034 C   0  0  0  0  0  0  0  0  0  0  0  0
    7.5336    5.0956   -0.0035 C   0  0  0  0  0  0  0  0  0  0  0  0
    8.8614    5.5235   -0.0044 C   0  0  0  0  0  0  0  0  0  0  0  0
    9.1547    6.8873   -0.0044 C   0  0  0  0  0  0  0  0  0  0  0  0
    8.1202    7.8232   -0.0036 C   0  0  0  0  0  0  0  0  0  0  0  0
    9.9589    4.5306   -0.0053 C   0  0  0  0  0  0  0  0  0  0  0  0
   11.1201    4.9048   -0.0029 O   0  0  0  0  0  0  0  0  0  0  0  0
    1.4851    4.4156    0.0007 H   0  0  0  0  0  0  0  0  0  0  0  0
    2.0061    6.8382    0.0006 H   0  0  0  0  0  0  0  0  0  0  0  0
    5.9857    9.3900   -0.0019 H   0  0  0  0  0  0  0  0  0  0  0  0
    3.6272    8.6299   -0.0004 H   0  0  0  0  0  0  0  0  0  0  0  0
    3.3227    2.7531   -0.0008 H   0  0  0  0  0  0  0  0  0  0  0  0
    5.6849    2.2451   -0.0025 H   0  0  0  0  0  0  0  0  0  0  0  0
    8.0434    3.0052   -0.0041 H   0  0  0  0  0  0  0  0  0  0  0  0
   10.1855    7.2195   -0.0051 H   0  0  0  0  0  0  0  0  0  0  0  0
    8.3479    8.8820   -0.0036 H   0  0  0  0  0  0  0  0  0  0  0  0
    9.7312    3.4718   -0.0080 H   0  0  0  0  0  0  0  0  0  0  0  0
  1  2  4  0  0  0  0
  3  4  4  0  0  0  0
  4  5  4  0  0  0  0
  5  6  4  0  0  0  0
  6  7  4  0  0  0  0
  7  8  4  0  0  0  0
  8  3  4  0  0  0  0
  2  3  4  0  0  0  0
  1  9  4  0  0  0  0
  9 10  4  0  0  0  0
 10  4  4  0  0  0  0
 10 11  4  0  0  0  0
 11 12  4  0  0  0  0
 12 13  4  0  0  0  0
 13  5  4  0  0  0  0
 13 14  4  0  0  0  0
 14 15  4  0  0  0  0
 15 16  4  0  0  0  0
 16  6  4  0  0  0  0
 14 17  1  0  0  0  0
 17 18  2  0  0  0  0
  1 19  1  0  0  0  0
  2 20  1  0  0  0  0
  7 21  1  0  0  0  0
  8 22  1  0  0  0  0
  9 23  1  0  0  0  0
 11 24  1  0  0  0  0
 12 25  1  0  0  0  0
 15 26  1  0  0  0  0
 16 27  1  0  0  0  0
 17 28  1  0  0  0  0
M  END
>  <Alias name>
1-Pyrenecarboxaldehyde

>  <logVP>   
-5.265

$$$$
1,16-Hexadecanediol
  ChemBrain IXL

 52 51  0  0  0  0  0  0  0  0  1 V2000
   14.4780   11.2245   -0.4880 C   0  0  0  0  0  0  0  0  0  0  0  0
   15.6951   12.1238   -0.7795 C   0  0  0  0  0  0  0  0  0  0  0  0
   10.8069   12.0853    0.4200 C   0  0  0  0  0  0  0  0  0  0  0  0
   16.9223   11.2438   -1.0871 C   0  0  0  0  0  0  0  0  0  0  0  0
    9.5899   11.1860    0.7122 C   0  0  0  0  0  0  0  0  0  0  0  0
   18.1395   12.1431   -1.3783 C   0  0  0  0  0  0  0  0  0  0  0  0
    8.3630   12.0660    1.0208 C   0  0  0  0  0  0  0  0  0  0  0  0
   19.3667   11.2631   -1.6857 C   0  0  0  0  0  0  0  0  0  0  0  0
    7.1461   11.1668    1.3132 C   0  0  0  0  0  0  0  0  0  0  0  0
   20.5840   12.1624   -1.9767 C   0  0  0  0  0  0  0  0  0  0  0  0
    5.9192   12.0468    1.6221 C   0  0  0  0  0  0  0  0  0  0  0  0
   21.8113   11.2826   -2.2839 C   0  0  0  0  0  0  0  0  0  0  0  0
    4.7023   11.1475    1.9147 C   0  0  0  0  0  0  0  0  0  0  0  0
   22.9720   12.1406   -2.5614 O   0  0  0  0  0  0  0  0  0  0  0  0
    3.4755   12.0274    2.2237 C   0  0  0  0  0  0  0  0  0  0  0  0
    2.3151   11.1695    2.5028 O   0  0  0  0  0  0  0  0  0  0  0  0
   13.2509   12.1045   -0.1801 C   0  0  0  0  0  0  0  0  0  0  0  0
   12.0339   11.2053    0.1117 C   0  0  0  0  0  0  0  0  0  0  0  0
   23.8039   11.6597   -2.7687 H   0  0  0  0  0  0  0  0  0  0  0  0
    1.4836   11.6504    2.7113 H   0  0  0  0  0  0  0  0  0  0  0  0
   14.6922   10.5925    0.3650 H   0  0  0  0  0  0  0  0  0  0  0  0
   14.2709   10.6060   -1.3526 H   0  0  0  0  0  0  0  0  0  0  0  0
   15.4810   12.7556   -1.6326 H   0  0  0  0  0  0  0  0  0  0  0  0
   15.9021   12.7424    0.0850 H   0  0  0  0  0  0  0  0  0  0  0  0
   10.5923   12.7171   -0.4330 H   0  0  0  0  0  0  0  0  0  0  0  0
   11.0144   12.7039    1.2844 H   0  0  0  0  0  0  0  0  0  0  0  0
   17.1363   10.6118   -0.2340 H   0  0  0  0  0  0  0  0  0  0  0  0
   16.7154   10.6253   -1.9517 H   0  0  0  0  0  0  0  0  0  0  0  0
    9.8045   10.5540    1.5651 H   0  0  0  0  0  0  0  0  0  0  0  0
    9.3823   10.5675   -0.1523 H   0  0  0  0  0  0  0  0  0  0  0  0
   17.9256   12.7749   -2.2315 H   0  0  0  0  0  0  0  0  0  0  0  0
   18.3463   12.7617   -0.5138 H   0  0  0  0  0  0  0  0  0  0  0  0
    8.1482   12.6979    0.1679 H   0  0  0  0  0  0  0  0  0  0  0  0
    8.5707   12.6846    1.8851 H   0  0  0  0  0  0  0  0  0  0  0  0
   19.5806   10.6311   -0.8325 H   0  0  0  0  0  0  0  0  0  0  0  0
   19.1600   10.6445   -2.5503 H   0  0  0  0  0  0  0  0  0  0  0  0
    7.3609   10.5348    2.1661 H   0  0  0  0  0  0  0  0  0  0  0  0
    6.9383   10.5483    0.4488 H   0  0  0  0  0  0  0  0  0  0  0  0
   20.3703   12.7943   -2.8299 H   0  0  0  0  0  0  0  0  0  0  0  0
   20.7908   12.7810   -1.1122 H   0  0  0  0  0  0  0  0  0  0  0  0
    5.7044   12.6788    0.7692 H   0  0  0  0  0  0  0  0  0  0  0  0
[truncated: 4,280,218 more chars]
