# Supplementary material for: Calculation of the Vapour Pressure of Organic Molecules by Means of a Group-Additivity Method and Their Resultant Gibbs Free Energy and Entropy of Vaporization at 298.15 K
Source: Molecules. 2021 Feb 17;26(4):1045. doi: 10.3390/molecules26041045 (PMC7922249; doi:10.3390/molecules26041045)
Supplement: Supplementary file 1 [file molecules-26-01045-s001.zip › molecules-1089923-SM-proofed/S05. Outliers of logVP.xls]

## Sheet: Tabelle1
Outliers of logVP
Name	logVP exp.	logVP calc	Difference	Abs diff
p-Nonylphenyl diphenyl phosphate	-4.21254	-8.94	4.72746	4.72746
2-Chloroanisole	-1.54975	2.37	-3.91975	3.91975
Carbophenothion	-2.971	-6.31	3.339	3.339
2-Anthracenecarboxylic acid	-7.93554	-4.75	-3.18554	3.18554
2,3-Dichloroanisole	-1.32975	1.73	-3.05975	3.05975
Procymidone	-1.728	-4.65	2.922	2.922
Ethylenecarbonate	0.716	3.43	-2.714	2.714
TCEP	0.915	-1.75	2.665	2.665
MCPA	-3.699	-1.08	-2.619	2.619
Butralin	-2.77	-5.25	2.48	2.48
Diphenamid	-5.398	-2.92	-2.478	2.478
Fenpropathrin	-3.135	-5.47	2.335	2.335
Propylenecarbonate	0.891	3.22	-2.329	2.329
Diflubenzuron	-6.921	-9.24	2.319	2.319
Hexamethylbenzene	-0.79588	1.5	-2.29588	2.29588
Pyrrole	3.04	0.75	2.29	2.29
Hydrazine	3.279	0.99	2.289	2.289
Diisononylphthalate	-4.176	-6.45	2.274	2.274
MCPB	-4.234	-1.98	-2.254	2.254
p-Cresyl diphenyl phosphate	-3.203	-5.34	2.137	2.137
Hexachlorocyclopentadiene	1.056	-1.06	2.116	2.116
Anilazine	-6.083	-3.99	-2.093	2.093
Octafluorotetrahydrothiophene oxide	4.051	2.04	2.011	2.011
Acetic anhydride	4.106	2.1	2.006	2.006
Profluralin	-2.076	-4.06	1.984	1.984
Methiocarb	-4.444	-6.42	1.976	1.976
Pendimethalin	-2.91	-4.88	1.97	1.97
1-Bromo-2-naphthoic acid	-5.11748	-3.15	-1.96748	1.96748
trans-Stilbene	-2.11691	-0.15	-1.96691	1.96691
Flucythrinate	-5.921	-7.87	1.949	1.949
1-Methylpyrrole	3.456	1.56	1.896	1.896
Dinitramine	-3.319	-5.18	1.861	1.861
Dinoseb	-2.174	-4	1.826	1.826
2-Naphthylacetic acid	-4.51145	-2.69	-1.82145	1.82145
Heptachlor	-1.273	-3.09	1.817	1.817
4-Hydroxy-3-methoxybenzylalcohol	-3.15243	-1.34	-1.81243	1.81243
9-Anthracenecarboxylic acid	-6.54516	-4.75	-1.79516	1.79516
Cyhalothrin	-4.821	-6.61	1.789	1.789
Tetrahydro-2-pyrimidone	-4.408	-2.62	-1.788	1.788
9,10-Dimethylanthracene	-3.85387	-2.1	-1.75387	1.75387
Carboxin	-4.602	-6.32	1.718	1.718
Dichlorprop	-3.398	-1.7	-1.698	1.698
Congressane	0.211	-1.48	1.691	1.691
Dithianon	-4.18	-5.87	1.69	1.69
Dichlobenil	-0.959	0.73	-1.689	1.689
Benzocaine	-2.2161	-0.53	-1.6861	1.6861
1,3,5-Tribromobenzene	-0.7	0.98	-1.68	1.68
2,3,4-Trichloroanisole	-0.580044	1.09	-1.67004	1.67004
Chloroneb	-0.398	1.27	-1.668	1.668
Perfluoromethylpropylsulfoxide	4.361	2.71	1.651	1.651
Esfenvalerate	-6.31	-7.93	1.62	1.62
Hexabromobenzene	-3.4151	-1.8	-1.6151	1.6151
Trifluralin	-1.833	-3.42	1.587	1.587
Dihydro-5-methyl-2(3H)-furanone	1.656	3.24	-1.584	1.584
Fluchloralin	-2.456	-4.04	1.584	1.584
1,3,5-Trimethyladamantane	2.003	0.42	1.583	1.583
Heptacontane	-25.0909	-26.67	1.57911	1.57911
Vanillin	-1.645	-0.07	-1.575	1.575
Benfluralin	-2.056	-3.63	1.574	1.574
Bis(perfluoroethyl)sulfoxide	4.317	2.75	1.567	1.567
Formamide	0.926	2.49	-1.564	1.564
Bromoxynil	-3.194	-1.64	-1.554	1.554
Fenfuram	-4.699	-3.17	-1.529	1.529
p-Isopropylphenyl diphenyl phosphate	-4.428	-5.94	1.512	1.512
Chlordecone	-4.523	-3.03	-1.493	1.493
5-Ethyldihydro-2(3H)-furanone	1.342	2.81	-1.468	1.468
2,2',3,3',4,4',5,5',6,6'-Decachlorobiphenyl	-4.87	-6.33	1.46	1.46
Fenthion	-3.131	-4.59	1.459	1.459
Simazine	-5.53165	-4.08	-1.45165	1.45165
Benalaxyl	-3.174	-4.62	1.446	1.446
gamma-Decalactone	-0.468	0.97	-1.438	1.438
gamma-Dodecanolactone	-1.387	0.05	-1.437	1.437
Butyl vinyl ether	3.826	5.26	-1.434	1.434
5-Heptyldihydro-2(3H)-furanone	-0.921	0.51	-1.431	1.431
gamma-Nonanolactone	0	1.43	-1.43	1.43
2-Methyl-2,4-pentanediol	0.256	1.68	-1.424	1.424
Hexahexacontane	-23.48	-24.89	1.41	1.41
Tartronic acid	-5.357	-3.97	-1.387	1.387
1,2-Diiodoethane	3.462	2.08	1.382	1.382
4-Methoxyacetophenone	-0.124939	1.25	-1.37494	1.37494
Caprolactone	1.266	2.64	-1.374	1.374
Paraldehyde	3.164	4.53	-1.366	1.366
9-Fluorenecarboxylic acid	-5.54363	-4.18	-1.36363	1.36363
Bicyclo(2,2,2)octane-2,5-dione	0.969936	-0.39	1.35994	1.35994
Glutaronitrile	-0.154	1.2	-1.354	1.354
Dodecanedioic acid	-4.858	-6.21	1.352	1.352
Mirex	-3.959	-2.61	-1.349	1.349
Ethylvinylether	4.846	6.18	-1.334	1.334
Chlorotoluron	-4.77	-3.45	-1.32	1.32
Cyclopentadecanone	-0.920819	0.38	-1.30082	1.30082
2,2',3,3',5,5',6,6'-Octachlorobiphenyl	-3.636	-4.93	1.294	1.294
Indole	0.195	-1.09	1.285	1.285
1,3-Dimethyladamantane	2.012	0.74	1.272	1.272
Tetrahexacontane	-22.66	-23.93	1.27	1.27
Bis(trifluoromethyl)sulfoxide	4.811	3.56	1.251	1.251
2-Nitroanisol	-0.32	0.93	-1.25	1.25
Piperazine	1.672	2.92	-1.248	1.248
4-Anisaldehyde	0.494298	1.74	-1.2457	1.2457
2-Methoxybenzaldehyde	0.495544	1.74	-1.24446	1.24446
2-Nitrofluorene	-4.43771	-3.2	-1.23771	1.23771
Squalene	-6.4318	-5.21	-1.2218	1.2218
1-Chloroadamantane	1.069	-0.15	1.219	1.219
2-(1-Naphthyl)acetic acid	-3.90309	-2.69	-1.21309	1.21309
2,4,6-Tribromoanisole	-0.476	0.73	-1.206	1.206
Cycloheptanone	3.516	2.31	1.206	1.206
1,2,2-Trimethylcyclopropene	4.70774	3.51	1.19774	1.19774
Isopropalin	-2.921	-4.11	1.189	1.189
Fluometuron	-3.903	-2.72	-1.183	1.183
Penconazole	-3.432	-2.26	-1.172	1.172
Hexafluoroacetone	5.83	4.67	1.16	1.16
Valerolactone	1.65629	2.81	-1.15371	1.15371
para-Quinone	2.07	0.92	1.15	1.15
Chlordane	-2.886	-4.03	1.144	1.144
O,O-Diethyl O-3-dimethylaminopropyl thiophosphate	-1.456	-0.32	-1.136	1.136
Methylcyanoacetate	1.276	2.41	-1.134	1.134
1,4-Cyclohexadiene	3.946	2.82	1.126	1.126
Anethole	0.886	2.01	-1.124	1.124
Tetramethylurea	2.323	1.21	1.113	1.113
Di-t-butylperoxide	3.621	2.51	1.111	1.111
Methyl nonafluorobutyl ether	3.239	4.35	-1.111	1.111
2-Chlorophenol	2.136	1.03	1.106	1.106
Syringol	-0.347	0.75	-1.097	1.097
Borneol	0.5	1.59	-1.09	1.09
N-Ethylaniline	1.51	0.42	1.09	1.09
Dohexacontane	-21.88	-22.97	1.09	1.09
2,5-Dichlorophenol	1.486	0.4	1.086	1.086
Benzo(k)fluoranthene	-5.048	-6.13	1.082	1.082
Propachlor	-1.495	-0.42	-1.075	1.075
Estragole	1.299	2.37	-1.071	1.071
Damascenone	0.489	-0.58	1.069	1.069
1,3-Cyclohexadiene	4.106	3.04	1.066	1.066
Pivalic acid	2.38	1.32	1.06	1.06
2-Nitrophenol	1.17	0.12	1.05	1.05
Perfluoroethylmethylsulfoxide	5.286	4.25	1.036	1.036
Phenoxyethanol	-0.014	1.02	-1.034	1.034
4-Nitrophenyl azide	-0.708	0.32	-1.028	1.028
Cyclopentadiene	4.756	3.73	1.026	1.026
Methylal	4.726	3.71	1.016	1.016
1,4-Dibromobutane	3.204	2.19	1.014	1.014
p-Dibromobenzene	0.88	1.89	-1.01	1.01
2-Acetyl-1-naphthol	-1.86328	-2.87	1.00672	1.00672
Cyclodecane	1.876	2.88	-1.004	1.004
Phenetole	2.336	3.34	-1.004	1.004
4-Chloro-2-nitrophenol	0.01	-0.99	1	1
2-(Benzylamino)ethanol	0.126	-0.87	0.996	0.996
Mevinphos	-0.533	0.46	-0.993	0.993
9,10-Dimethylbenz(a)anthracene	-5.42173	-4.43	-0.991733	0.991733
Octahexacontane	-24.22	-25.21	0.99	0.99
Hexachloroethane	1.63043	2.62	-0.989572	0.989572
Pebulate	0.669	-0.32	0.989	0.989
Nitrapyrin	-0.428	0.56	-0.988	0.988
Monuron	-4.176	-3.19	-0.986	0.986
Salicylaldehyde	1.916	0.93	0.986	0.986
Trifluoro(trifluoromethyl)oxirane	5.844	4.86	0.984	0.984
Fenuron	-1.573	-2.55	0.977	0.977
Dibenzofuran	-0.456	-1.43	0.974	0.974
Indene	2.161	1.19	0.971	0.971
N-Methylaniline	1.78	0.81	0.97	0.97
Butylate	0.2388	-0.73	0.9688	0.9688
2,3-Dichlorophenol	1.406	0.44	0.966	0.966
EPTC	0.653	-0.31	0.963	0.963
Furan	4.9	3.94	0.96	0.96
Pentamethylbenzene	0.996	1.95	-0.954	0.954
p-Terphenyl	-3.26761	-2.32	-0.947606	0.947606
t-Butylchloride	4.616	3.67	0.946	0.946
1,8-Bis(dimethylamino)naphthaline	-0.907	-1.85	0.943	0.943
Cyclohexene	4.07	3.13	0.94	0.94
1,3,5-Cycloheptatriene	3.396	2.46	0.936	0.936
Ethiofencarb	-3.176	-4.11	0.934	0.934
3-Hydroxypropanenitrile	1.046	1.98	-0.934	0.934
9-Anthracenecarboxaldehyde	-3.71444	-2.79	-0.924443	0.924443
Vernolate	0.143	-0.78	0.923	0.923
Benzo(ghi)perylene	-6.369	-7.29	0.921	0.921
Benzylsalicylate	-1.7	-2.62	0.92	0.92
9-Methylanthracene	-2.64975	-1.73	-0.919752	0.919752
2-Chlorofluorene	-1.187	-2.1	0.913	0.913
2,2',3,4',6,6'-Hexachlorobiphenyl	-2.359	-3.27	0.911	0.911
5-Ethylidene-2-norbornene	2.898	1.99	0.908	0.908
Anisol	2.684	3.59	-0.906	0.906
Cyclooctatetraen	3.006	2.1	0.906	0.906
1,5-Dibromopentane	2.633	1.73	0.903	0.903
Aldrin	-2.511	-3.41	0.899	0.899
Tribenzylamine	-3.31102	-4.21	0.898977	0.898977
Dicamba	-2.344	-1.45	-0.894	0.894
gamma-Terpinene	2.16	1.27	0.89	0.89
1,2,3,4-Tetramethylcyclohexane	2.266	3.15	-0.884	0.884
Ambroxide	-1.012	-0.13	-0.882	0.882
1-Acetyl-2-naphthol	-1.58838	-2.47	0.88162	0.88162
Propyzamide	-4.237	-3.36	-0.877	0.877
Diphenylsulfide	-0.354	0.52	-0.874	0.874
1-Amino-2-propanol	1.816	2.69	-0.874	0.874
2-Fluorofluorene	-0.409	-1.28	0.871	0.871
Chloroacetic acid	0.956	1.82	-0.864	0.864
2,7-Difluorofluorene	-0.367	-1.23	0.863	0.863
Cycloheptanol	1.447	2.31	-0.863	0.863
3-Methoxybenzaldehyde	0.879373	1.74	-0.860627	0.860627
Fluoranthene	-2.32	-3.18	0.86	0.86
Azonane	1.873	2.73	-0.857	0.857
1,5-Cyclooctadiene	2.816	1.96	0.856	0.856
1-Methylcyclopentene	4.186	3.33	0.856	0.856
Aminocarb	-2.644	-3.5	0.856	0.856
2,4-Dichlorophenol	1.255	0.4	0.855	0.855
2,8-Dichlorodibenzofuran	-1.839	-2.69	0.851	0.851
n-Decylmercaptan	1.531	0.68	0.851	0.851
beta-Elemene	0.491	1.34	-0.849	0.849
1,2,4,5-Tetrabromobenzene	-0.8041	0.04	-0.8441	0.8441
Fluoranthene	-2.796	-3.64	0.844	0.844
Indan	2.291	1.45	0.841	0.841
Coronene	-9.449	-10.29	0.841	0.841
2,2',3,4',5,6,6'-Heptachlorobiphenyl	-3.07	-3.91	0.84	0.84
Cyclopentene	4.696	3.86	0.836	0.836
Diacetone alcohol	2.376	3.21	-0.834	0.834
4-Isobutylstyrene	0.686	1.52	-0.834	0.834
2-Chlorodibenzo-p-dioxin	-1.796	-2.63	0.834	0.834
Methylsalicylate	1.143	0.31	0.833	0.833
Perfluoro-3,6-dioxaheptanoic acid	2.151	1.32	0.831	0.831
2,7-Dichlorodibenzofuran	-1.91	-2.74	0.83	0.83
2,2',3,4,4',5,5'-Heptachlorodiphenyl ether	-5.2	-4.37	-0.83	0.83
1,4-Dibromonaphthalene	-1.69897	-0.87	-0.82897	0.82897
Ethanolamine	1.813	2.64	-0.827	0.827
4-Methylcyclohexene	3.726	2.9	0.826	0.826
Acetylacetone (enol form)	3.006	2.18	0.826	0.826
Hexafluoro-1,3-butadiene	5.325	6.15	-0.825	0.825
2-Acetoxyacetophenone	-1.21467	-0.39	-0.82467	0.82467
5-Bromoacenaphthene	-1.24949	-2.07	0.820508	0.820508
1-Methylpyrene	-3.07	-3.89	0.82	0.82
2-Hexadecanol	-2.758	-1.94	-0.818	0.818
Dimethylsulfoxide	1.896	2.71	-0.814	0.814
2,4-Toluene diisocyanate	0.336	1.15	-0.814	0.814
N-Methylphthalimide	-1.28988	-2.1	0.810117	0.810117
Ethane	6.62	5.81	0.81	0.81
2,3,5,6-Tetrachloroanisole	-0.36	0.45	-0.81	0.81
3-Methoxypropanenitrile	2.42	3.23	-0.81	0.81
Cyclopropane	5.85	5.04	0.81	0.81
1-Methylcyclohexene	3.586	2.78	0.806	0.806
alpha-Terpinene	2.336	1.53	0.806	0.806
1,2,3,4-Tetramethylbenzene	1.626	2.43	-0.804	0.804
2,7-Dichlorofluorene	-2.046	-2.85	0.804	0.804
Myrcene	2.266	3.07	-0.804	0.804
Vinyl ether	4.966	5.77	-0.804	0.804
Propiophenone	2.3	1.5	0.8	0.8
TCDD	-5.347	-4.55	-0.797	0.797
1-Ethylcyclopentene	3.676	2.88	0.796	0.796
Thujone	1.666	0.87	0.796	0.796
1-Heptanoic acid	-0.114	0.68	-0.794	0.794
Perfluoropiperidine	4.602	3.81	0.792	0.792
Hexacontane	-21.139	-21.93	0.791	0.791
Octapentacontane	-20.183	-20.97	0.787	0.787
alpha-Phellandrene	2.286	1.5	0.786	0.786
Carene	2.416	1.63	0.786	0.786
4-Vinylcyclohexene	3.266	2.48	0.786	0.786
Butyl-2-ethylhexyl phthalate	-4.833	-4.05	-0.783	0.783
cis-Nerolidol	-1.102	-0.32	-0.782	0.782
Tris(2-ethylhexyl) phosphate	-4.959	-5.74	0.781	0.781
Galaxolide	-1.611	-2.39	0.779	0.779
Glyoxal	4.546	3.77	0.776	0.776
Nitrofen	-3.886	-3.11	-0.776	0.776
Bis(2-ethylhexyl)phthalate	-4.926	-5.7	0.774	0.774
3,5-Dimethylphenol	0.428	1.2	-0.772	0.772
Cinnamyl alcohol	-0.255	0.51	-0.765	0.765
2,7-Dichlorodibenzo-p-dioxin	-3.921	-3.16	-0.761	0.761
3,6-Dichlorodibenzofuran	-1.91	-2.67	0.76	0.76
Diethanolamine	-1.428	-0.67	-0.758	0.758
Terpinolene	2.076	1.32	0.756	0.756
1,2,3,4-Tetrachlorodibenzo-p-dioxin	-5.194	-4.44	-0.754	0.754
3,3',4,4',5,5'-Hexachlorobiphenyl	-3.987	-3.24	-0.747	0.747
Tetralin	1.695	0.96	0.735	0.735
Metalaxyl	-3.125	-2.4	-0.725	0.725
Dichlorvos	0.847	1.55	-0.703	0.703
Carbaryl	-3.796	-4.44	0.644	0.644
3-Acetoxyacetophenone	-0.873	-0.23	-0.643	0.643
Tetrafluorobis(fluorosulfonato)ethane	3.535	4.08	-0.545	0.545
Pirimicarb	-2.398	-2.75	0.352	0.352
Fluridone	-4.886	-4.56	-0.326	0.326
Fensulfothion	-4.041	-3.74	-0.301	0.301
Bendiocarb	-2.331	not calc.
Chloridazon	0.824	not calc.
Diacetone diperoxide	1.248	not calc.
Methomyl	-2.176	not calc.
Nitralin	-4.699	not calc.
Norflurazon	-4.034	not calc.
Oxamyl	-1.509	not calc.
Trichlorfon	-3.569	not calc.
