# Supplementary material for: Calculation of the Vapour Pressure of Organic Molecules by Means of a Group-Additivity Method and Their Resultant Gibbs Free Energy and Entropy of Vaporization at 298.15 K
Source: Molecules. 2021 Feb 17;26(4):1045. doi: 10.3390/molecules26041045 (PMC7922249; doi:10.3390/molecules26041045)
Supplement: Supplementary file 1 [file molecules-26-01045-s001.zip › molecules-1089923-SM-proofed/S06. Exp. and calc. deltaH_vap) Data Table.xls]

## Sheet: Tabelle1
Molecule name	deltaH°(vap) exp	deltaH°(vap) calc
(-)-Methyl jasmonate	79.22	85.4
(+)-trans-Myrtanol	73	72.2
(Chloromethyl)benzene	50.1	50.7
1-(2-Aminoethyl)-4-methylpiperazine	64	58.1
1,1,1,2,2,3,3-Heptafluoro-3-(fluoromethoxy)propane	31	30.4
1,1,1,2,3,3-Hexafluoro-3-(2,2,3,3-tetrafluoropropoxy)propane	43.2	43.2
1,1,1,2,4,4-Hexafluoro-2-(trifluoromethoxy)butane	33.8	34.9
1,1,1,2-Tetrachloroethane	41.1	42.1
1,1,1,2-Tetrafluoro-2-(trifluoromethoxy)butane	30.3	29.5
1,1,1,3,3,3-Hexafluoro-2-methoxypropane	32.6	28.3
1,1,1-Trichloroethane	32.5	30.5
1,1,1-Trichlorotrifluoroethane	29.2	30.4
1,1,1-Trifluoro-2-(1,1,2-trifluoroethoxy)ethane	35.4	32.3
1,1,1-Trifluoro-2-(2,2,2-trifluoroethoxy)ethane	35	28.1
1,1,2,2-Tetrachloroethane	45.78	44.3
1,1,2,2-Tetrafluoro-1-(2,2,2-trifluoroethoxy)ethane	34	31.6
1,1,2-Trichloroethane	40.1	40.7
1,1,3-Trimethylcyclopentane	36	36.4
1,1-Bis(4-methylphenyl)ethane	76.5	79.6
1,1-Dichlorobutane	39.5	38.3
1,1-Dichloroethane	30.6	29.1
1,1-Dichloropropane	35.2	33.7
1,1-Dimethylcyclohexane	38.8	39.6
1,1-Dimethylcyclopentane	34	34.2
1,1-Diphenylbutane	77.2	80.2
1,1-Diphenylethane	68.9	70.9
1,1-Diphenylpropane	72.8	75.6
1,2,3,4,7-Pentachlorodibenzo-p-dioxin	92.8	96
1,2,3,4-Tetrachlorobenzene	60.1	59.1
1,2,3,4-Tetrachlorodibenzofuran	84.4	90.1
1,2,3,4-Tetrafluorobenzene	37.5	35.6
1,2,3,5-Tetrachlorobenzene	60.7	59.1
1,2,3,5-Tetrafluorobenzene	36	35.6
1,2,3,5-Tetramethylbenzene	52	52.2
1,2,3,7,8-Pentachlorodibenzo-p-dioxin	88.7	96
1,2,3,7-Tetrachlorodibenzofuran	84.4	90.1
1,2,3,7-Tetrachlorodibenzo-p-dioxin	90.9	89.9
1,2,3-Trichlorobenzene	55.06	53
1,2,3-Trichloropropane	47.8	47.8
1,2,4,5-Tetrachlorobenzene	60.7	59.1
1,2,4,5-Tetrafluorobenzene	37.2	35.6
1,2,4,7,8-Pentachlorodibenzo-p-dioxin	91.8	96
1,2,4-Trichlorobenzene	54.68	53
1,2,4-Trichlorodibenzo-p-dioxin	83.9	83.8
1,2,4-Trimethylbenzene	48	47.8
1,2-Bis(dimethylamino)ethane	41.4	41.4
1,2-Butanediamine	46.9	49.3
1,2-Butanediol	70.4	72.9
1,2-Dibromobenzene	54.3	50.6
1,2-Dibromobutane	45.9	46.1
1,2-Dibromoethane	41.7	42.9
1,2-Dibromoheptane	54.4	59.9
1,2-Dibromopropane	42.2	41.5
1,2-Dibromotetrafluoroethane	28.5	27.9
1,2-Dichloro-1,1,2-trifluoroethane	26.8	27.4
1,2-Dichlorobenzene	48.5	46.9
1,2-Dichlorobutane	40.1	40.8
1,2-Diethylbenzene	52.8	52.7
1,2-Difluorobenzene	36.2	35.1
1,2-Dimethylbenzene	42.9	43.5
1,2-Ethanediamine	41.6	43.7
1,2-Ethanediol	65.99	66.1
1,2-Ethanedithiol	44.7	44
1,2-Hexanediol	78.7	82.1
1,2-Pentadiene	28.7	28.7
1,2-Pentanediol	74.6	77.5
1,2-Propanediol	67.5	68.3
1,3,5-Trichlorobenzene	59	53
1,3,5-Trifluorobenzene	33.9	35.4
1,3,5-Trimethylbenzene	47.6	47.8
1,3,6,8-Tetrachlorodibenzofuran	83.8	90.1
1,3,6,8-Tetrachlorodibenzo-p-dioxin	86.5	89.9
1,3,7,8-Tetrachlorodibenzo-p-dioxin	88.9	89.9
1,3,7,9-Tetrachlorodibenzofuran	83.3	90.1
1,3,7-Trichlorodibenzo-p-dioxin	86.4	83.8
1,3-Butyleneglycol	72.6	72.9
1,3-Dibromobenzene	54.9	50.6
1,3-Dibromopropane	47.6	47.5
1,3-Dichlorobenzene	47	46.9
1,3-Dichloropropane	41	41.7
1,3-Diethylbenzene	52.5	52.7
1,3-Dihydroisobenzofuran	53.7	50.5
1,3-Diisopropylbenzene	56.2	56.6
1,3-Dimethylbenzene	42.7	43.5
1,3-Dimethylnaphthalene	69.58	66.3
1,3-Dioxane	36.7	36.2
1,3-Dioxolane	35.23	31.4
1,3-Pentanediamine	54.9	53.9
1,3-Propanediamine	50.3	48.3
1,3-Propanediol	72.4	70.7
1,4-Butanediamine	55.2	52.9
1,4-Butanedithiol	54.9	53.2
1,4-Dichlorobenzene	47.8	46.9
1,4-Dichlorobutane	46.4	46.3
1,4-Diethylbenzene	52.5	52.7
1,4-Diisopropylbenzene	56.5	56.6
1,4-Dimethylbenzene	42.3	43.5
1,4-Dimethylpiperazine	40.91	40.1
1,4-Dioxane	38.2	35.2
1,4-Di-t-butylbenzene	61.4	59.7
1,4-Pentadiene	25.2	27.6
1,5-Diamino-2-methylpentane	60.9	59.4
1,5-Dichloropentane	50.7	50.9
1,5-Pentanediamine	58.3	57.5
1,5-Pentanediol	83.1	79.9
1,5-Pentanedithiol	59.3	57.8
1,6-Hexanediamine	63.1	62.1
1,6-Hexanedioic acid	105.2	105.7
1,6-Hexanedithiol	64.5	62.4
1,7-Heptanediamine	67.1	66.7
1,7-Heptanediol	96.4	89.1
1,7-Heptanedithiol	69.4	67
1,8-Cineole	48.7	46
1,8-Octanediamine	71.7	71.3
1-Adamantanol	74.8	73.6
1-Amino-3-methoxypropane	44	45.8
1-Azidooctane	58.9	60.3
1-Benzylpyrazole	73.8	77.7
1-Bromo-2-chloro-1,1,2-trifluoroethane	30	30.6
1-Bromo-2-fluorobenzene	47	42.9
1-Bromo-3-fluorobenzene	44.3	42.9
1-Bromo-4-chlorobenzene	52.3	48.7
1-Bromo-4-fluorobenzene	44	42.9
1-Bromobutane	36.4	37.6
1-Bromodecane	67.12	65.2
1-Bromododecane	74.8	74.4
1-Bromonaphthalene	63.9	65.5
1-Bromooctane	55.8	56
1-Bromopentane	40.9	42.2
1-Bromoperfluorooctane	45.6	46.2
1-Bromopropane	31.9	33
1-Bromoundecane	70.1	69.8
1-Butanethiol	36.5	38.1
1-Butanol	50.9	52.4
1-Butene	20.9	23
1-Butylamine	36	38
1-Butyne	23.7	24.2
1-Chloro-2-fluorobenzene	44	41
1-Chloro-3-fluorobenzene	43	41
1-Chloro-4-fluorobenzene	42.8	41
1-Chlorobutane	33.5	34.6
1-Chlorodecane	64	62.3
1-Chlorodibenzo-p-dioxin	76.2	71.6
1-Chlorododecane	70.3	71.5
1-Chloroheptane	47.9	48.5
1-Chlorohexane	42.8	43.9
1-Chloronaphthalene	62	63.6
1-Chlorononane	55.9	57.7
1-Chlorooctane	52.4	53.1
1-Chloropentadecane	92.6	85.4
1-Chloropentane	38.8	39.3
1-Chloropropane	29	30
1-Chlorotridecane	81.3	76.1
1-Chloroundecane	65.9	66.9
1-Decene	50.4	50.7
1-Decylazide	67.8	69.5
1-Difluoromethoxy-1,1,2-trifluoroethane	31.7	30.1
1-Dodecanol	90	89.3
1-Dodecene	60.8	60
1-Ethoxy-1,1,2,2-tetrafluoroethane	33	31.7
1-Ethyl-1-methylcyclopentane	38.9	39.1
1-Ethylnaphthalene	67.42	66.6
1-Ethylpyrazole	53.3	52.5
1-Ethylthiooctane	63.9	63.7
1-Fluorononane	50.8	52.2
1-Fluorooctane	49.7	47.6
1-Heneicosanol	131.4	130.8
1-Heptadecanol	112.5	112.3
1-Heptanethiol	50.6	51.9
1-Heptanol	67.1	66.2
1-Heptene	35.7	36.9
1-Heptyne	37.7	38.1
1-Hexadecanol	107.7	107.7
1-Hexanethiol	46.4	47.3
1-Hexanol	59.6	61.6
1-Hexene	30.6	32.3
1-Hexyne	33.6	33.5
1H-Perfluorooctane	43.4	44.5
1-Iodobutane	40.3	42
1-Iododecane	69.8	69.7
1-Iodododecane	79.9	78.9
1-Iodoheptane	55	55.9
1-Iodohexane	49.9	51.2
1-Iodononane	64.5	65.1
1-Iodooctane	59.7	60.5
1-Iodopentane	44.4	46.6
1-Iodoundecane	74.8	74.3
1-Isobutylimidazole	62.2	62.9
1-Isopropylimidazole	58.4	57.3
1-Methyl-1H-pyrazole	48	49.4
1-Methyl-3-phenoxybenzene	70.39	68.3
1-Methyl-4-benzylbenzene	69.5	73.3
1-Methyl-4-isopropylcyclohexene	49.3	47.2
1-Methylfluorene	77.2	75.1
1-Methylnaphthalene	62.4	62
1-Methylphenanthrene	84.5	84.9
1-Methylpiperazine	45.8	43.6
1-Naphthylamine	73.3	75.9
1-Nitro-2-isopropylbenzene	65.6	65.8
1-Nitrobutane	48.1	49.4
1-Nitropentane	51	54
1-Nitropropane	43.9	44.8
1-Nonanol	74.7	75.4
1-Nonene	44.7	46.1
1-Octadecanol	116.8	116.9
1-Octanol	69.3	70.8
1-Octyne	42.3	42.7
1-Pentadecanol	102.5	103.1
1-Pentadecene	75.1	73.9
1-Pentanethiol	41.1	42.7
1-Pentanol	55.4	57
1-Pentene	25.5	27.7
1-Pentyne	28.4	28.8
1-Phenyldodecane	89.6	89.9
1-Phenylimidazole	74.3	73.5
1-Phenylnaphthalene	88.6	87.2
1-Piperazineethanamine	68.7	61.6
1-Propanethiol	31.9	33.5
1-Propanol	47.4	47.8
1-Propylamine	31.3	33.3
1-s-Butylimidazole	64.6	61.9
1-t-Butylimidazole	61.9	60.1
1-Tetradecene	70.2	69.2
1-Tetradecylamine	85.5	84.1
1-trans-5-trans-9-cis-Cyclododecatriene	68	64.8
1-Tridecanol	94.7	93.9
1-Tridecene	65.3	64.6
1-Undecanol	83.5	84.7
1-Undecene	54.3	55.4
2,2,2-Trifluoroethanol	43.97	43.1
2,2',3,3',4,4',6-Heptachlorobiphenyl	104.14	106.9
2,2',3,3',4-Pentabromodiphenyl ether	99.1	103.8
2,2,3,3-Tetramethylhexane	45.2	41.9
2,2,3,3-Tetramethylpentane	41.2	37
2,2',3,4,5,5',6-Heptabromodiphenyl ether	118	119.7
2,2,3,4-Tetramethylpentane	40.8	37.4
2,2',3,5',6-Pentachlorobiphenyl	92.3	94.7
2,2,3-Trimethylpentane	37.7	35.2
2,2',4,4',5,5'-Hexabromodiphenyl ether	110	111.8
2,2',4,4',5,5'-Hexachlorobiphenyl	99.3	100.8
2,2',4,4',5,6'-Hexabromodiphenyl ether	113	111.8
2,2',4,4',5-Pentabromodiphenyl ether	108	103.8
2,2',4,4'-Tetrabromodiphenyl ether	94.6	95.8
2,2,4,4-Tetramethylpentane	38.5	37
2,2',4,5',6-Pentachlorobiphenyl	91.6	94.7
2,2',4,5'-Tetrachlorobiphenyl	87.4	88.6
2,2,4-Trimethyl-4-methoxypentane	45.3	42.3
2,2,4-Trimethylhexane	40.7	40.1
2,2,5,5-Tetramethylhexane	43.5	41.9
2,2',5,6'-Tetrachlorobiphenyl	84.9	88.6
2,2',5-Trichlorobiphenyl	80.2	82.5
2,2,5-Trimethylhexane	40.2	40.1
2,2’-Diaminodiethylamine	63.4	64.1
2,2-Dichloro-1,1,1-trifluoroethane	26.6	29
2,2-Dimethyl-3-ethylpentane	41.7	40.1
2,2-Dimethylheptane	42.3	42.8
2,2-Dimethylhexane	37.3	37.9
2,2-Dimethyloctane	49	47.7
2,2-Dimethylpentane	32.4	33
2,2-Dimethylpropane	21.8	23.2
2',3,3',4,4',5,6-Heptabromodiphenyl ether	121.15	119.7
2,3,3',4,4',5-Hexachlorobiphenyl	102.92	100.8
2,3,3,4-Tetramethylpentane	41.8	37.4
2,3,3-Trimethyl-1-butene	34.3	29.9
2,3,3-Trimethylhexane	42.1	40.1
2,3,3-Trimethylpentane	37.6	35.2
2,3',4,4'-Tetrabromodiphenyl ether	93.5	95.8
2,3,4,5,6-Pentafluorotoluene	41.2	40.2
2,3',4,6-Tetrabromodiphenyl ether	91.1	95.8
2',3,4-Tribromodiphenyl ether	81	87.8
2,3,4-Trimethylpentane	37.7	35.6
2,3,7-Trichlorodibenzo-p-dioxin	88.2	83.8
2,3-Butandione	38.7	44.5
2,3-Butyleneglycol	66.6	70.5
2,3-Dichlorobutane	38.4	35.4
2,3-Dichlorodibenzo-p-dioxin	77.8	77.7
2,3-Dimethyl-1,3-butadiene	31	29.7
2,3-Dimethyl-1-butene	29.2	28.3
2,3-Dimethyl-1-hexene	38.5	37.6
2,3-Dimethyl-2-butanol	54	53.1
2,3-Dimethyl-2-pentene	35.6	35.3
2,3-Dimethylbutane	29.1	28.5
2,3-Dimethylhexane	38.8	38.3
2,3-Dimethylpentane	34.3	33.4
2,3-Lutidine	52	46.1
2,3-Pentadiene	29.5	29.7
2,4,6-Collidine	50.2	48.2
2,4,6-Tribromodiphenyl ether	85.1	87.8
2,4',6-Tribromodiphenyl ether	83.3	87.8
2,4,6-Trichloroanisole	62	63.8
2,4,6-Trichlorodibenzofuran	84.2	84
2,4,8-Trichlorodibenzofuran	78.7	84
2,4'-Dibromodiphenyl ether	76.4	79.9
2,4-Dibromodiphenyl ether	75.4	79.9
2,4-Dichlorobiphenyl	75.3	76.4
2,4-Dimethyl-3-ethylpentane	43.3	40.5
2,4-Dimethyl-3-pentanone	43.4	42.2
2,4-Dimethylhexane	37.8	38.3
2,4-Dimethylpentane	32.7	33.4
2,4-Lutidine	47.5	46.1
2,4-Xylenol	64.6	70.3
2,5-Aldehydine	46.3	50.7
2,5-Dichlorobiphenyl	76.8	76.4
2,5-Dimethylhexane	37.9	38.3
2,5-Dimethyltetrahydrofuran	35.08	34
2,5-Dimethylthiophene	40.2	43.5
2,6-Dibromodiphenyl ether	73.1	79.9
2,6-Dichlorotoluene	51.6	51.2
2,6-Diethylaniline	65.9	71
2,6-Dimethyl-4-heptanol	65.2	67.7
2,6-Dimethylheptan-4-one	51	51.5
2,6-Dimethylheptane	43.3	43.2
2,6-Lutidine	45.3	43.9
2,6-Xylenol	75.31	70.3
2,6-Xylidine	59.6	61.8
2,7-Dibromofluorene	93.1	86.6
2,7-Diiodofluorene	103.1	101.8
2,7-Dimethyloctane	47.7	48.1
2-Adamantanone	60.7	58.4
2-Azidoacetonitrile	52.6	48.7
2-Azidoethanol	62.2	62
2-Azidoethoxyethane	46.61	47.1
2-Bromo-7-chlorofluorene	89.6	84.7
2-Bromo-7-iodofluorene	98.1	94.2
2-Bromobutane	34.5	31.6
2-Bromofluorene	81.7	78.6
2-Bromonaphthalene	66.1	65.5
2-Bromopropane	30.2	27
2-Bromotoluene	47.7	47
2-Butanethiol	34.1	35.1
2-Butanol	48.1	50
2-Butanone	34.8	33.7
2-Butyne	26.7	26.3
2-Chloro-1,1,2-trifluoroethyl difluoromethyl ether	32.6	33.8
2-Chloro-1,1,2-trifluoroethyl ethyl ether	37.5	36
2-Chloro-1,1,2-trifluoroethyl propyl ether	41	40.6
2-Chloroaniline	57.06	59.2
2-Chlorobiphenyl	72.1	70.3
2-Chlorobutane	31.5	29.2
2-Chloroethanol	48.3	54.8
2-Chloronaphthalene	62.3	63.6
2-Chloronitrobenzene	60.4	61
2-Chloropentane	36	33.8
2-Chloropropane	27.6	24.6
2-Chloropropanoic acid	64.9	58.3
2-Chloropyridine	51	43.7
2-Chlorotoluene	46.4	45.1
2-Difluoromethoxy-1,1,1,3,3,3-hexafluoropropane	31.1	30.8
2-Dimethylaminoethanethiol	41.1	42.7
2-Ethoxyethylacetate	52.7	47.9
2-Ethyl-1-butanol	60.3	58.9
2-Ethyl-1-butene	31	31
2-Ethyl-1-hexanol	68.5	68.2
2-Ethyl-1-pentene	35.1	35.6
2-Ethyl-m-xylene	53.9	52.4
2-Ethylnaphthalene	64.7	66.6
2-Ethylnitrobenzene	63	63.8
2-Ethyl-p-xylene	52.6	52.4
2-Ethylpyridine	44.7	46.4
2-Ethylthiophene	39.7	43.6
2-Ethyltoluene	46.9	48.1
2-Fluoroiodobenzene	51.5	50.5
2-Fluoronitrobenzene	59.5	55.1
2-Heptanol	62.1	63.8
2-Heptanone	46.1	47.6
2-Hexanol	57	59.2
2-Hexyne	35.9	35.5
2-Iodofluorene	87.41	86.2
2-Isopropyltoluene	50.6	50
2-Methoxyethylamine	38.3	41.2
2-Methoxy-p-cresol	70.9	76.8
2-Methyl-1,1-diphenylpropane	73.2	77.5
2-Methyl-1,2-propanediamine	47.2	47.5
2-Methyl-1-butanol	54.1	54.3
2-Methyl-1-heptene	39.3	40.3
2-Methyl-1-hexene	35.1	35.6
2-Methyl-1-pentanol	59.4	58.9
2-Methyl-1-pentene	30.5	31
2-Methyl-1-propanethiol	35.5	35.4
2-Methyl-1-propanol	48.8	49.7
2-Methyl-2-butanol	51.5	51.1
2-Methyl-2-pentanol	54.7	55.7
2-Methyl-2-pentene	31.6	32
2-Methyl-2-propanol	44.9	46.5
2-Methyl-3-pentanol	56	56.6
2-Methylaminoethanol	57.8	60.5
2-Methylanthracene	84.5	84.9
2-Methylbenzaldehyde	52.5	53.4
2-Methylheptane	39.7	41
2-Methylhexane	34.9	36.1
2-Methylnonane	51	50.7
2-Methyloctane	44.9	45.8
2-Methylpentane	29.9	31.2
2-Methylpropanal	31.5	30.4
2-Methylpropane	19.12	21.4
2-Methylpropanoic acid	56.3	54.1
2-Methylpropylamine	33.9	35.3
2-Methylpyrazine	43.7	46.7
2-Methyltetrahydrofuran	33.63	31.8
2-Methylthiophene	38.7	38.9
2-Nitrobutane	46.4	46.2
2-Nitro-m-xylene	59.4	63.6
2-Nitropropane	43.9	41.6
2-Nitro-t-butylbenzene	65	67.3
2-Nitrotoluene	58.8	59.2
2-Nonanol	72.9	73.1
2-Nonanone	56.6	56.8
2-n-Propylthiophene	43.7	48.2
2-Octanol	67.9	68.5
2-Octanone	52.6	52.2
2-Pentanol	53.6	54.6
2-Pentyne	30.8	30.9
2-Phenylethylamine	56.6	58.6
2-Picoline	43.6	41.8
2-Propanethiol	29.5	30.5
2-Propanol	44	45.4
2-Propyltoluene	52.7	52.7
2-Pyrrolidone	68.7	65.4
2-t-Butylphenol	77.03	74.1
3-(Difluoromethoxy)-1,1,1,2,2-pentafluoropropane	31.2	30.1
3,3,3-Trifluoropropene	22	18.3
3,3',4,4'-Tetrabromodiphenyl ether	98.7	95.8
3,3',4-Tribromodiphenyl ether	86.4	87.8
3,3,5-Trimethylheptane	46	45
3,3'-Bitolyl	71.9	73.1
3,3'-Dichlorobiphenyl	81	76.4
3,3-Dimethyl-1-butene	26.6	26.5
3,3-Dimethyl-1-pentene	33.5	31.2
3,3-Dimethylhexane	37.5	37.9
3,3-Dimethylpentane	33	33
3,4,4'-Tribromodiphenyl ether	86.7	87.8
3,4'-Dibromodiphenyl ether	77	79.9
3,4-Dibromodiphenyl ether	77.4	79.9
3,4-Dichloroaniline	70.43	65.3
3,4-Dichloronitrobenzene	65.2	67.1
3,4-Dichlorophenol	70.8	73.8
3,4-Dimethylhexane	39	38.3
3,5-Lutidine	48.5	48.3
3-Bromochlorobenzene	51.3	48.7
3-Bromodiphenyl ether	65.4	71.9
3-Bromotoluene	48.4	47
3-Chloroaniline	60.21	59.2
3-Chlorobiphenyl	72.29	70.3
3-Chloronitrobenzene	60.2	61
3-Chlorophenol	63.5	67.7
3-Chlorotoluene	46.8	45.1
3-Difluoromethoxy-1,1,2,2-tetrafluoropropane	35.9	35.6
3-Ethyl-1-pentene	34.3	34.2
3-Ethyl-2-methylpentane	38.5	38.3
3-Ethyl-3-methylpentane	38	37.9
3-Ethylheptane	44.5	45.8
3-Ethylhexane	39.7	41
3-Ethyl-o-xylene	54.9	52.4
3-Ethylpentane	35.1	36.1
3-Ethyltoluene	46.6	48.1
3-Fluorobenzotrifluoride	37.9	39.2
3-Fluoronitrobenzene	54.8	55.1
3-Hexanol	58.6	59.2
3-Hexanone	40.6	43
3-Hexyne	36	35.5
3-Isopropyltoluene	50	50
3-Methoxysalicylaldehyde	71.4	67.2
3-Methyl-1,2-butadiene	28	27.5
3-Methyl-1-butene	23.9	25
3-Methyl-1-butyne	25.8	26.2
3-Methyl-1-hexene	34.3	34.2
3-Methyl-1-pentene	28.6	29.6
3-Methyl-2-butanol	51.6	52
3-Methyl-2-butanone	36.8	35.7
3-Methyl-2-butenyl acetate	47.8	46.9
3-Methyl-2-pentanol	58.2	56.6
3-Methyl-3-pentanol	55.7	55.7
3-Methylbenzaldehyde	53.7	53.4
3-Methylbutanoic acid	61.2	58.7
3-Methyl-cis-2-pentene	31.3	32
3-Methylcyclopentene	31	32.3
3-Methyleneheptane	39.7	40.3
3-Methylheptane	39.8	41
3-Methylhexane	35.1	36.1
3-Methylnonane	50.2	50.7
3-Methyloctane	44.9	45.8
3-Methylpentane	30.3	31.2
3-Methylpyridine	44.5	44
3-Methylthiophene	39.5	37.7
3-Methyl-trans-2-pentene	32.1	32
3-Nitrotoluene	59.4	59.2
3-Nonanol	70.9	73.1
3-Octanol	67.9	68.5
3-Pentanol	53.2	54.6
3-Propyltoluene	52.1	52.7
3-t-Butylphenol	71.3	74.1
4,4,6-Trimethyl-1,3-dioxane	45.6	41.8
4,4'-Dichlorobiphenyl	81.4	76.4
4,4-Dimethyl-1-pentene	31.2	31.2
4-Bromophenol	68.7	69.6
4-Bromotoluene	47.3	47
4-Chloroaniline	62.3	59.2
4-Chlorobiphenyl	72.54	70.3
4-Chloronitrobenzene	62.29	61
4-Chlorophenol	65.7	67.7
4-Chlorotoluene	46.5	45.1
4-Ethyl-m-xylene	53.3	52.4
4-Ethyl-o-xylene	53.9	52.4
4-Ethylpyridine	46.3	48.6
4-Ethyltoluene	46.5	48.1
4-Fluoronitrobenzene	56	55.1
4-Fluorophenol	60	61.9
4-Heptanol	62.5	63.8
4-Heptanone	47.8	47.6
4-Iodophenol	73	77.2
4-Methyl-1-hexene	34.7	34.2
4-Methyl-2-pentanol	57.3	56.6
4-Methylbenzaldehyde	53.5	53.4
4-Methyl-cis-2-pentene	29.5	30.5
4-Methylcyclopentene	32	32.3
4-Methylheptane	39.7	41
4-Methylnonane	49.5	50.7
4-Methyloctane	44.5	45.8
4-Methylpent-3-en-2-one	42.7	42.6
4-Methylpyridine	44.7	44
4-Methyl-trans-2-pentene	30	30.5
4-Nitrotoluene	60.4	59.2
4-Propyltoluene	51.9	52.7
4-t-Butylphenol	67.9	74.1
5-Ethyl-m-xylene	52.4	52.4
5-Methyl-1-hexene	34.3	34.2
5-Methylnonane	49.8	50.7
5-Nonanone	54.9	56.8
6-Methyl-1-heptene	38.9	38.8
9,10-Benzophenanthrene	106.1	103.4
Acenaphthene	67.2	68.4
Acenaphthylene	69.1	69.7
Acetaldehyde	26.9	23.9
Acetic acid	50.3	47.6
Acetonitrile	33	29.9
Acetophenone	55.4	54.4
Acetylacetone	43.2	49.1
Acetylchloride	23.8	28.3
Acrylic acid	53.1	52.1
Adamantane	51.7	50.2
Adiponitrile	71	64.4
Allyl alcohol	44.8	47.7
Allyl chloride	29.9	30
Allyl cyanide	40	39.1
Allyl hexanoate	55.2	56.5
alpha,alpha-Dimethylphenethylamine	60.2	62.4
alpha-Curcumene	72.6	72.8
alpha-Methyl benzylamine	55.3	54.9
alpha-Methylstyrene	48.9	47.1
alpha-Pinene	44.6	45.2
Amyl acetate	48.4	47.3
Amyl propionate	52.2	51.9
Amylamine	40.9	42.6
Amylbenzene	55.1	57.6
Aniline	55.8	53.1
Anthracene	79.8	80.5
Arachic alcohol	125.9	126.2
Azepane	46.7	45.1
Azetidine	34.12	33
Azidocyclopentane	41.3	44
Aziridine	33.78	28.7
Azocane	47.4	49.6
Benz[a]anthracene	105.8	103.4
Benz[e]acephenanthrylene	116.8	112
Benzaldehyde	49	49.1
Benzene	33.8	34.7
Benzo[a]phenanthrene	106.2	103.4
Benzo[a]pyrene	116.7	117
Benzo[b]fluorene	97.5	93.6
Benzo[b]triphenylene	132.3	126.3
Benzo[e]pyrene	118.2	117
Benzo[ghi]perylene	128.9	130.7
Benzonitrile	55.48	55.1
Benzotrifluoride	37.1	39
Benzoyl chloride	54.8	53.5
Benzyl acetate	55.5	58.7
Benzyl alcohol	65.5	68.4
Benzyl benzoate	77.8	83.9
Benzyl butyl phthalate	113.9	117.1
Benzyl ethyl ether	53.5	53.5
Benzylamine	54.2	54
beta-Sesquiphellandrene	74.2	70
Bicifadine	73.3	70.5
Bicyclohexyl	58	61.3
Biphenyl	64.9	64.4
Biphenylene	66.4	67.7
Bromobenzene	44.3	42.7
Bromocyclohexane	45.3	42.5
Butanal	33.2	33.1
Butane	22.4	24.1
Butanedioic acid	94.4	96.5
Butanoic acid	58.5	56.8
Butyl 1,1-dimethylpropyl ether	45.72	45.4
Butyl 4-oxopentanoate	64.5	67.2
Butyl butanoate	53.6	51.9
Butyl propanoate	48.8	47.3
Butyl t-octyl ether	51.6	53.5
Butylacetamide	75	72.9
Butylbenzene	50.8	53
Butylcyclohexane	50	52.4
Butylcyclopentane	46	47
Butylmethylketone	43.1	43
Butyric acid methylester	40.6	40.7
Butyronitrile	39.2	39.1
Camphene	44.7	42.1
Camphor	52.94	50.9
Capraldehyde	60.4	60.8
Caproic aldehyde	42.5	42.3
Caprylene	40.6	41.5
Caprylic aldehyde	51	51.5
Carvone	58.6	59.3
Cedrol	88.3	83.5
Cetane	81.4	82.7
Cetene	80.3	78.5
Chloral	41	40.5
Chlorfenvinphos	96.34	97
Chloroacetic acid ethylester	49.5	45.1
Chloroacetyl chloride	44.1	39.9
Chlorobenzene	41.2	40.8
Chlorocyclohexane	42.1	40.2
Chloroethane	24.8	25.4
Chloroethylene	20.1	21.2
Chloropentafluorobenzene	41.3	41.9
cis 3-Hexenyl butyrate	59.9	62
cis- Cyclooctene	41.57	44.3
cis-1,2-Dichloroethylene	30.9	29.6
cis-1,2-Dimethylcyclohexane	39.4	40
cis-1,2-Dimethylcyclopentane	35.8	34.6
cis-1,3-Dimethylcyclohexane	38.1	40
cis-1,3-Dimethylcyclopentane	34.3	34.6
cis-1,3-Pentadiene	28.3	28.5
cis-1,4-Dimethylcyclohexane	39	40
cis-2-Butene	22.1	24
cis-2-Heptene	38.6	37.8
cis-2-Hexene	31.5	33.2
cis-2-Methylcyclohexanol	63.3	62.9
cis-2-Octene	40.2	42.5
cis-2-Pentene	26.8	28.6
cis-3-Heptene	35.6	37.8
cis-3-Hexene	31.3	33.2
cis-3-Hexenyl 2-methylbutyrate	61.5	63.9
cis-3-Hexenyl propionate	55.7	57.4
cis-3-Octene	37.3	42.5
cis-4,6-Dimethyl-1,3-dioxane	41.7	40.7
cis-4-Octene	39.7	42.5
cis-5-Octenyl propionate	65.3	66.6
cis-Crotononitrile	38.9	40
cis-Stilbene	71.2	74.5
Citronellyl acetate	67.8	67.3
Crotonaldehyde	37.3	34
Cryofluorane	23.2	21.6
Cumene	45.1	45.7
Cyanoethylene	31.6	34.5
Cyclobutane	23.92	27.5
Cyclobutanone	38.4	36.9
Cycloheptane	38.5	40.3
Cycloheptene	36.7	39.8
Cyclohexane	33.1	35.6
Cyclohexanethiol	44.9	46
Cyclohexanol	62	61
Cyclohexanone	46.6	44.9
Cyclohexyl azide	49.2	49.2
Cyclohexylamine	43.9	45.3
Cyclohexylbenzene	60.8	61.3
Cyclooctane	43.3	45.1
Cyclopentane	28.5	30.2
Cyclopentanol	56.7	55.8
Cyclopentanone	42.1	40.2
Decamethylcyclopentasiloxane	59	63.2
Decane	51.42	53.4
Decanedioic acid	124.8	124.2
Decylbenzene	78.2	80.7
Decylcyclohexane	79.7	81.7
Demeton	78.7	79.1
Deprenyl	64.3	67.3
Diamylamine	61.2	61.9
Dibenz[ah]anthracene	131.1	126.3
Dibenzo[b,d]thiophene	78.3	75.4
Dibenzo-p-dioxin	68.4	65.5
Dibutyl carbonate	62.9	65.3
Dibutyl oxalate	71.4	71.5
Dibutyl phthalate	99.3	101.1
Dibutylacetamide	70.6	77
Dibutylamine	50.8	52.7
Dibutylsulfide	54.3	54.4
Diethyl disulfide	44.8	45.3
Diethyl glutarate	69.8	66.9
Diethyl malonate	59.45	57.7
Diethyl methylphosphonate	55.9	55.3
Diethyl oxalate	57.8	53.1
Diethyl phthalate	82.42	82.7
Diethyl succinate	65.1	62.3
Diethyl sulphide	35.8	36
Diethylacetamide	56	58.6
Diethylamine	31.3	34.2
Diethylcarbonate	50	46.8
Diethylketone	38.5	38.4
Diheptylamine	81.2	80.4
Dihexylamine	70.8	71.1
Dihydropinene	46.1	45.3
Diisobutyl ether	41.2	41.3
Diisobutylene	35.7	34.5
Diisopropyl ether	32.7	32.7
Diisopropyl methylphosphonate	57.6	59.7
Diisopropyl sulfide	39.6	39.2
Diisopropylamine	34.6	36.2
Dimethoate	95	99.1
Dimethyl carbonate	38	42.9
Dimethyl disulfide	37.8	36.8
Dimethyl hexanedioate	67.14	67.6
Dimethyl oxalate	52.5	49.1
Dimethyl phthalate	78.6	78.7
Dimethyl sulfide	27.9	27.5
Dimethylacetal	36.4	35.3
Dimethylacetamide	51.9	52.4
Dimethylamine	26.5	28.1
Dimethylether	18.5	24.3
Di-n-butylether	44.7	46.7
Di-n-propyl phthalate	88.7	91.9
Dioctyl sulfide	95	91.3
Dioctylamine	89.6	89.6
Diphenyl ether	66.2	63.9
Diphenylmethane	67.6	69
Dipropyl carbonate	53.2	56.1
Dipropyl ether	35.7	37.5
Dipropyl malonate	66.2	66.9
Dipropyl sulfide	44.2	45.2
Dipropylamine	41.5	43.5
Di-s-butylsulfide	47	48.4
Disulfoton	76.7	78.4
Docosane	111.9	111.9
Dodecafluorotetrahydrothiophene	31.46	31.7
Dodecahydrosqualene	134.4	135
Dodecane	62.1	63.2
Dodecyl acetate	79.6	79.6
Dopentacontane	261.8	258.4
Dotetracontane	213.5	209.5
Dotriacontane	162.5	160.7
d-Verbenone	58.6	56.1
Eicosane	100.8	102.2
Endrin	76.6	78.9
Ethanethiol	27.3	28.9
Ethanol	41.7	43.2
Ethene	10.9	12.8
Ethyl 2-methylbutanoate	44.7	44.6
Ethyl 2-methylpentanoate	48.4	49.2
Ethyl acetate	35.6	33.5
Ethyl acetoacetate	54.2	53.4
Ethyl acrylate	39.5	38
Ethyl benzoate	61.1	58.7
Ethyl butanoate	42.9	42.7
Ethyl decanoate	70.5	70.3
Ethyl ether	27.1	28.2
Ethyl formate	32.1	31.8
Ethyl glycolate	55.1	62.8
Ethyl hexanoate	51.7	51.9
Ethyl iodide	31.7	32.8
Ethyl isobutanoate	39.8	40
Ethyl levulinate	60.7	58
Ethyl propanoate	39.1	38.1
Ethyl t-amyl ether	38.2	36.2
Ethyl t-butyl ether	33.1	31.6
Ethyl t-octyl ether	45.3	44.3
Ethyl trans-cinnamate	70.4	68.8
Ethylacetamide	64.7	63.7
Ethylamine	27.08	28.7
Ethylbenzene	42.4	43.7
Ethylcyclohexane	40.5	42.7
Ethylcyclopentane	36.5	37.8
Ethylenedichloride	35.15	37
Ethylepoxide	33.4	29.6
Ethylisopropylketone	39.8	40.3
Ethylnitrate	36	36
Ethyl-n-propylether	31.4	32.9
Ethyl-t-butylsulfide	39.3	39.5
Ethyne	14.5	12.9
Fenchone	51.8	51.4
Fluorene	72.4	70.8
Fluorobenzene	34.5	34.9
Formic acid	46.3	45.9
Freon 113	28.4	28.7
Furfural	50.7	45.6
Furfuranol	58.6	64.9
Glycerol formal	59.8	63
Hemimellitene	49	47.8
Heneicosane	106.8	107.1
Heptadecane	86	87.6
Heptane	36.7	38.7
Heptanedioic acid	112	110.3
Heptanonitrile	51.9	53
Heptyl bromide	50.2	51.4
Heptyl butyrate	65.1	65.7
Heptylbenzene	64.9	66.8
Hexachlorobenzene	74.4	71.2
Hexacosane	131.7	131.5
Hexadecylamine	91.9	93.3
Hexafluorobenzene	31.4	36.1
Hexamethyleneglycol	91	84.5
Hexane	31.7	33.9
Hexanenitrile	47.9	48.3
Hexapentacontane	279.6	277.9
Hexyl bromide	46.1	46.8
Hexyl hexanoate	70.5	70.3
Hexyl t-octyl ether	59.8	62.7
Hexylbenzene	60.2	62.2
Icosafluorononane	45.3	43.3
Iodobenzene	48.5	50.2
Isoamyl acetate	46.4	44.6
Isoamyl isobutyrate	51.7	51.2
Isobutyl acetate	35.9	40
Isobutyl chloride	31.7	32
Isobutyl isobutyrate	48.5	46.6
Isobutyl t-butylether	39.1	38.1
Isobutylbenzene	48	50.3
Isobutylene	20.6	21.8
Isobutyronitrile	37.1	36.5
Isocumene	46.2	48.3
Isooctane	34.9	35.2
Isopentane	24.8	26.3
Isopentene	25.9	26.4
Isopentyl alcohol	55.3	54.3
Isophytol	109.9	112.2
Isoprene	26.4	26.4
Isopropyl methyl ether	26.4	28.5
iso-Propyl nitrite	31	30.2
Isopropylacetate	37	35.7
Isopropylamine	28.4	29.7
Isopropylcyclopentane	37.9	39.5
Isoquinoline	59.5	62.5
Linalool	66.2	73.8
Linalyl acetate	62.5	64
L-Menthone	53.85	55.4
Malathion	101.4	97.8
Menthol	72.8	71.4
Methacrolein	32.2	31.8
Methanethiol	23.8	24.6
Methanol	38	41.2
Methoxybenzene	44	45.6
Methyl acetate	32.3	31.5
Methyl acrylate	35.8	36
Methyl arachidate	116	114.4
Methyl benzoate	55.6	56.7
Methyl decanoate	66.9	68.4
Methyl docosanoate	127.5	123.7
Methyl formate	28.4	29.8
Methyl heneicosanoate	120.9	119.1
Methyl heptacosanoate	152.2	146.7
Methyl heptadecanoate	100.8	100.6
Methyl hexacosanoate	147.1	142.1
Methyl hexadecanoate	96.2	96
Methyl hexanoate	47.4	49.9
Methyl isobutyl ketone	41	40.3
Methyl laurate	77.2	77.6
Methyl levulinate	58.4	56
Methyl methacrylate	38.8	39.4
Methyl nonadecanoate	109.5	109.8
Methyl nonanoate	62	63.7
Methyl octacosanoate	157.5	151.3
Methyl octadecanoate	106.1	105.2
Methyl octanoate	57.9	59.1
Methyl pentacosanoate	142	137.5
Methyl pentadecanoate	90.7	91.4
Methyl propanoate	35.7	36.1
Methyl propyl sulfide	36.2	36.3
Methyl t-butyl sulfide	34.2	35.3
Methyl tetracosanoate	135.7	132.9
Methyl tetradecanoate	86.9	86.8
Methyl t-pentyl ether	34.86	34.2
Methyl tridecanoate	81.1	82.2
Methyl undecanoate	70.9	73
Methyl valerate	43.7	45.3
Methylacetamide	61.5	60.6
Methylamine	23.85	25.7
Methylbenzene	38	39.1
Methylchloroacetate	46.7	43.1
Methylcyclohexane	35.4	37.8
Methylcyclopentane	31.6	33
Methylenanthate	53.3	54.5
Methylenecyclohexane	36.1	37.6
Methylisocyanate	28.7	26.7
Methylnitrite	22.6	26
Methyl-n-propylketone	38.4	38.4
Methyloxiran	27.9	25
Methylphosphonic acid dimethyl ester	52.8	51.3
Methylpropylether	27.6	30.9
Morpholine	44.45	41.2
MTBE	29.6	29.6
m-Toluidine	58.3	57.4
Mustard gas	59.8	59.2
Myristyl alcohol	98.9	98.5
N,N-Dibutylformamide	66.6	70.3
N,N-Diethylaniline	56	57.9
N,N-Diethylformamide	52.6	51.8
N,N-Dimethyl-1-naphthylamine	66.9	74.6
N,N-Dimethyl-2,3-dimethyl-3-phenyl-2-butanamine	66.4	64.7
N,N-Dimethyl-3-methyl-3-phenyl-2-butaneamine	60.3	61.9
N,N-Dimethylaniline	52.8	51.7
N,N-Dimethylbenzylamine	49.5	52.8
N,N-Dimethyldodecylamine	69.3	73.7
N,N-Dimethylformamide	47.57	45.7
N,N-Dimethylhexadecylamine	85	92.1
N,N-Dimethyloctylamine	56.2	55.3
N,N-Dimethyltetradecylamine	77.3	82.9
N,N-Dipropylformamide	60.2	61.1
Naphthalene	60.3	57.6
N-Benzylformamide	81.7	82.2
n-Butyl acetate	43.7	42.7
n-Butyl acrylate	47.3	47.2
n-Butyl methyl ether	32.6	35.5
n-Butylethylether	36.3	37.5
N-Butylformamide	69.4	66.2
n-Butylformate	40.1	41
n-Butylmethylsulfide	40.5	41
n-Decyl alcohol	80.9	80.1
n-Decylacetate	70.2	70.3
n-Decylamine	65.3	65.6
n-Dodecylamine	75.3	74.8
Neohexane	27.7	28.1
N-Ethylmorpholine	42.2	40.7
n-Heptaldehyde	48.7	46.9
n-Heptylamine	51	51.8
n-Hexanoic acid	69.2	66
n-Hexylacetate	51.9	51.9
n-Hexylamine	45	47.2
Nitrobenzene	54.5	54.9
Nitrocyclohexane	54.7	57.2
Nitroethane	41.6	40.2
N-Methyl-2,3-dimethyl-3-phenyl-2-butaneamine	72.5	68.3
N-Methyl-2-pyrrolidone	61.9	57.2
N-Methyl-3-methyl-3-phenyl-2-butaneamine	67.5	65.5
N-Methylformamide	56.2	53.8
N-Methylmorpholine	39.31	37.6
N-Methylpiperidine	36.8	37
N-Methylpropionamide	66.6	65.2
N-Methylpyrrolidine	33.16	31.9
n-Nonanal	55.3	56.1
n-Octanoic acid	81	75.2
n-Octylacetate	61.7	61.1
n-Octylamine	55.5	56.4
Nonacosane	147	146.1
Nonadecane	95.8	97.3
Nonafluorocyclopentane	29.4	30
Nonane	46.5	48.5
Nonanedinitrile	81.9	78.3
Nonanedioic acid	119.7	119.6
Nonylbenzene	74.1	76.1
Nopinene	43.47	44.3
n-Propyl acetate	39.7	38.1
n-Propyl iodide	36.3	37.4
n-Propylformate	36.6	36.4
n-Propylnitrate	40.58	40.6
n-Valeraldehyde	38.1	37.7
O,O-Diethyl O-2-diethylaminoethyl phosphate	79	72.9
O,O-Diethyl O-2-diethylaminoethyl thiophosphate	78.5	76.8
O,O-Diethyl O-2-dimethylaminoethyl thiophosphate	72.7	70.7
O,O-Diethyl O-3-(1-dimethylamino)prop-2-yl thiophosphate	71.5	72.9
O,O-Diethyl O-3-diethylaminopropyl thiophosphate	81.4	81.4
Octacosane	141.9	141.2
Octadecane	90.6	92.4
Octamethylcyclotetrasiloxane	57	51.7
Octane	41.6	43.6
Octanedioic acid	116.7	114.9
Octatetracontane	243	238.8
o-Cumenol	73.01	72.5
o-Toluidine	57.3	57.4
Oxetane	29.8	27
Oxirane	25.9	22.7
Parathion	89.92	89.5
p-Cymene	49.83	50
Pelargonic acid	82.4	79.8
Pentachlorobenzene	67.7	65.1
Pentachloroethane	47.4	45.7
Pentacontane	252.5	248.6
Pentacosane	126.8	126.6
Pentadecane	76.6	77.8
Pentadecylamine	87.2	88.7
Pentafluorobenzene	36.2	35.8
Pentane	26.8	29
Pentanedinitrile	66.5	59.8
Pentanedioic acid	99.7	101.1
Pentanenitrile	43.6	43.7
Pentanoic acid	63	61.4
Pentyl butyrate	53.6	56.5
Pentyl t-octyl ether	55.9	58.1
Pentylcyclopentane	51	51.9
Perfluoro-1,4-dithiane S,S'-bis(tetrafluoride)	40.54	39.9
Perfluoro-2,3-dimethylbutane	31.6	30.3
Perfluoro-2-methylbutane	26.3	26.2
Perfluoro-2-methylpentane	31.4	30.4
Perfluoro-3-methylpentane	30.8	30.4
Perfluorobutylhexane	49.4	49.5
Perfluorobutyloctane	57.6	58.7
Perfluorobutylpentane	45.7	44.9
Perfluorocyclohexane	36	31.7
Perfluorocyclopentane	25.6	26.9
Perfluorodiethylsulfur disulfide	32.22	32.6
Perfluorodiglyme	34.83	32.8
Perfluorodimethylsulfur difluoride	28.79	26.7
Perfluoroethylcyclohexane	38.6	40
Perfluoroethylmethylsulfur difluoride	29.2	29.7
Perfluorohexylhexane	54.9	57.9
Perfluoromethylcyclohexane	36.6	35.8
Perfluoromethylpropylsulfide	27.66	28
Perfluoromethylpropylsulfur difluoride	32.76	33.9
Perfluoropentane	26.6	26.3
Perfluorotetrahydrothiophene	26.9	27.5
Perfluorotoluene	40.5	40.1
Perfluoro-trans-decalin	51.3	50.4
Perfluorotributylamine	60.3	59.7
Perfluorotriethylamine	34	34.3
Perfluorotriglyme	42.33	43.3
Perfluorotripropylamine	46.6	47
Perylene	118.5	117
Phenanthrene	78.6	80.5
Phenethyl acetate	61.3	63.3
Phenethyl alcohol	69.7	73
Phenethyl butyrate	69.7	72.5
Phenethyl hexanoate	78.8	81.7
Phenethyl propionate	65.6	67.9
Phenol	58.8	61.6
Phenylacetic acid	79.1	77.4
Phenylisocyanate	46.5	46.7
Phlorol	64.5	70.6
Phytane	91.6	91.5
Phytol	117.1	117.8
Pimelonitrile	75.4	69.1
Pinacolone	38.3	37.2
Piperidine	39.25	40.6
p-Menthadiene	45.1	48.6
Pristane	86.7	86.6
Propanal	29.7	28.5
Propane	16.3	19.2
Propane-1,3-dithiol	49.7	48.6
Propanenitrile	36	34.5
Propanoic acid	54.4	52.2
Propanone	30.5	29.1
Propyl butyrate	48.12	47.3
Propyl nitrite	32	32.6
Propyl propanoate	43.3	42.7
Propyl tert-amyl ether	43.8	40.8
Propyl t-octyl ether	50.1	48.9
Propylacetamide	69.1	68.3
Propylcyclohexane	45.1	47.6
Propylcyclopentane	41.1	42.7
Propylene	16	18.4
Propylenediamine	46.7	44.7
Propyne	19.2	19.6
p-Toluidine	57.8	57.4
Pulegone	58	59.2
Pyrene	92.4	94.2
Pyridine	40.3	39.6
Pyrrolidine	37.38	35.4
Pyruvaldehyde	38	39.2
Quinoline	59.31	59.2
s-Butylacetate	40.7	40.3
s-Butylamine	33.8	34.3
s-Butylbenzene	49.5	50.3
s-Butylnitrite	35	34.8
Sebaconitrile	85.3	82.9
s-Phenethyl alcohol	68.5	70.6
s-trans-1,3-Butadiene	21.1	23
Styrene	43.9	43.7
Suberonitrile	78.5	73.7
Sulcatone	52.4	51.8
t-Butylamine	30.5	32.5
t-Butylbenzene	47.5	47.2
t-Butylhydroperoxide	48	44.7
t-Butylmercaptan	30.8	32.4
t-Butylnitrite	34	31.3
Tetracontane	203.5	199.8
Tetracosane	121.7	121.7
Tetradecane	71.6	72.9
Tetradecylbenzene	99.6	99.2
Tetraethylmethane	42.6	42.8
Tetrahydrofuran	32.29	30.1
Tetrahydropyran	38.2	34.6
Tetramethylene glycol	77	75.3
Tetramethylethene	32.6	30.7
Tetrapentacontane	270.9	268.1
Tetratetracontane	223.7	219.3
Thietane	35.8	34.4
Thiolane	38.8	37.3
Thiophene	35.2	34.4
trans,trans-2,4-Hexadienyl acetate	54.7	53.7
trans-1,2-Dibromocycloheptane	52	55.5
trans-1,2-Dibromocyclohexane	50.5	51
trans-1,2-Dibromocyclooctane	54.54	60
trans-1,2-Dibromocyclopentane	47.82	45.9
trans-1,2-Dichloroethylene	29.47	29.6
trans-1,2-Dimethylcyclohexane	38.3	40
trans-1,2-Dimethylcyclopentane	34.6	34.6
trans-1,3-Dimethylcyclohexane	39.1	40
trans-1,3-Dimethylcyclopentane	34.5	34.6
trans-1,3-Pentadiene	27.8	28.5
trans-1,4-Dimethylcyclohexane	37.6	40
trans-2-Butene	21.3	24
trans-2-Heptene	36	37.8
trans-2-Hexene	32.2	33.2
trans-2-Methylcyclohexanol	63.3	62.9
trans-2-Octene	40.2	42.5
trans-2-Pentene	26.7	28.6
trans-2-Phenylcyclopropylamine	60.3	60.6
trans-3-Heptene	35.6	37.8
trans-3-Hexene	31.6	33.2
trans-3-Octene	40.2	42.5
trans-4,4-Dimethyl-2-pentene	32.8	32.1
trans-4,6-Dimethyl-1,3-dioxane	42.5	40.7
trans-4-Octene	42.9	42.5
trans-Crotononitrile	40	40
Triacontane	152.2	151
Tributyl phosphate	81.3	80.5
Tributylamine	58	61.4
Trichloroethylene	34.5	38.1
Trichlorotoluene	57.6	55.7
Tridecane	66.7	68
Tridecylbenzene	94.6	94.5
Triethyl phosphate	55.7	52.9
Triethylamine	35.4	33.8
Trimethyl phosphate	47.5	47
Trimethylamine	22.85	24.5
Trimethylethylene	27.1	27.3
Tripropylamine	46.2	47.6
Triptane	32.4	30.3
Undecane	56.4	58.3
Undecanedioic acid	125	128.8
Undecylbenzene	84.7	85.3
Vinyl acetate	37.2	31.4
Vinylidenechloride	26.74	29.7
Zingiberene	73.5	71.1
